# Supplementary material for: Orthosilicates with glaserite-type crystal structures: Na2BaZr[SiO4]2 and Na2BaHf[SiO4]2
Source: Acta Crystallogr E Crystallogr Commun. 2025 Apr 4;81(Pt 5):368–71. doi: 10.1107/S2056989025002956 (PMC12054761; doi:10.1107/S2056989025002956)
Supplement: Supplementary file 1 [file e-81-00368-sup1.cif]

##############################################################################
#                                                                            #
# This CIF contains the data in a paper accepted for publication in          #
# Acta Crystallographica Section E. It conforms to the requirements of       #
# Notes for Authors for Acta Crystallographica Section E, and has been       #
# peer reviewed under the auspices of the IUCr Commission on Journals.       #
#                                                                            #
# Full details of the Crystallographic Information File format               #
# are given in the paper "The Crystallographic Information File (CIF):       #
# a New Standard Archive File for Crystallography" by S. R. Hall, F. H.      #
# Allen and I. D. Brown [Acta Cryst. (1991), A47, 655-685].                  #
#                                                                            #
# The current version of the core CIF dictionary is obtainable from          #
# ftp://ftp.iucr.org/pub/cif_core.dic.                                       #
#                                                                            #
# Software is freely available for graphical display of the structure(s)     #
# in this CIF. For information consult the CIF software page                 #
# http://www.iucr.org/resources/cif/software.                                #
#                                                                            #
# This file may be used for bona fide research purposes within the           #
# scientific community so long as proper attribution is given to the journal # 
# article from which it was obtained.                                        #
#                                                                            #
##############################################################################
data_global
_audit_creation_method
;
Olex2 (Dolomanov et al., 2009)
;
_journal_date_recd_electronic     2025-02-28
_journal_date_accepted     2025-04-02
_journal_name_full     'Acta Crystallographica, Section E'
_journal_year     2025
_journal_volume     81
_journal_issue      1
_journal_page_first     0
_journal_page_last     0
_journal_paper_category     GI
_journal_paper_doi     10.1107/S2056989025002956
_journal_coeditor_code     WM5753
_publ_contact_author_name     'Yamane, Hisanori'
_publ_contact_author_address
;
Research Center for Functional Materials,
National Institute for Materials Science
1-1 Namiki, Tsukuba, Ibaraki 305-0044, Japan
;
_publ_contact_author_email     'YAMANE.hisanori@nims.go.jp'
_publ_section_title
;
Orthosilicates with glaserite-type crystal structures: Na~2~BaZr[SiO~4~]~2~ and
Na~2~BaHf[SiO~4~]~2~
;
_publ_section_title_footnote     .
loop_
    _publ_author_name
    _publ_author_footnote
    _publ_author_address
    'Yamane, Hisanori' .
;
Research Center for Electronic and Optical Materials,
National Institute for Materials Science (NIMS),
1-1 Namiki, Tsukuba, Ibaraki 305-0044,
Japan
;
    'Funahashi, Shiro' .
;
Research Center for Electronic and Optical Materials,
National Institute for Materials Science (NIMS),
1-1 Namiki, Tsukuba, Ibaraki 305-0044,
Japan
;
    'Hirosaki, Naoto' .
;
Research Center for Electronic and Optical Materials,
National Institute for Materials Science (NIMS),
1-1 Namiki, Tsukuba, Ibaraki 305-0044,
Japan
;
    'Takeda, Takashi' .
;
Research Center for Electronic and Optical Materials,
National Institute for Materials Science (NIMS),
1-1 Namiki, Tsukuba, Ibaraki 305-0044,
Japan
;
_publ_section_synopsis
;
The two title oxides are new isotypic silicates, crystallizing in the
non-centrosymmetric space group <i>P</i>\=3. The crystal structures were
analysed with two twin components in each case.
;
data_I
_chemical_name_systematic
;
Disodium barium zirconium bis(orthosilicate)
;
_chemical_name_common     ?
_chemical_formula_moiety     'O8 Si2 Zr, Ba, 2(Na)'
_chemical_formula_sum     'Ba Na2 O8 Si2 Zr'
_chemical_formula_iupac     'Na2 Ba Zr [Si O4]2'
_chemical_formula_weight     458.72
_chemical_melting_point     ?
_space_group_crystal_system     trigonal
_space_group_name_H-M_alt     'P -3'
_space_group_name_Hall     '-P 3'
loop_
    _space_group_symop_operation_xyz
    'x, y, z'
    '-y, x-y, z'
    '-x+y, -x, z'
    '-x, -y, -z'
    'y, -x+y, -z'
    'x-y, x, -z'
_cell_length_a     5.3966(2)
_cell_length_b     5.3966(2)
_cell_length_c     7.2153(3)
_cell_angle_alpha     90
_cell_angle_beta     90
_cell_angle_gamma     120
_cell_volume     181.980(17)
_cell_formula_units_Z     1
_cell_measurement_reflns_used     5734
_cell_measurement_theta_min     2.7900
_cell_measurement_theta_max     47.6280
_cell_measurement_temperature     293(2)
_exptl_crystal_description     plate
_exptl_crystal_colour     colourless
_exptl_crystal_size_max     0.036
_exptl_crystal_size_mid     0.03
_exptl_crystal_size_min     0.011
_exptl_crystal_density_diffrn     4.186
_exptl_crystal_density_meas     ?
_exptl_crystal_density_method     ?
_exptl_crystal_F_000     210
loop_
    _exptl_crystal_face_index_h
    _exptl_crystal_face_index_k
    _exptl_crystal_face_index_l
    _exptl_crystal_face_perp_dist
    0 0 1 0.0057
    0 0 -1 0.0057
    2 -1 0 0.0175
    -2 1 0 0.0188
    0 -1 0 0.0175
    0 1 0 0.0127
    1 -1 0 0.0152
    -1 1 0 0.0152
    -1 0 0 0.0210
    1 0 0 0.0191
_exptl_absorpt_coefficient_mu     7.271
_exptl_absorpt_correction_type     gaussian
_exptl_absorpt_process_details
;
(CrysAlisPro; Rigaku OD, 2023)
;
_exptl_absorpt_correction_T_min     0.544
_exptl_absorpt_correction_T_max     0.817
_diffrn_ambient_temperature     293(2)
_diffrn_source     'Rotating-anode X-ray tube'
_diffrn_radiation_type     'Mo K\a'
_diffrn_radiation_wavelength     0.71073
_diffrn_radiation_monochromator     mirror
_diffrn_measurement_device_type     'ROD, Synergy Custom system, HyPix-Arc 150'
_diffrn_measurement_device     'four-circle diffractometer'
_diffrn_measurement_method     '\w scans'
_diffrn_detector     'Hybrid Pixel Array Detector'
_diffrn_detector_area_resol_mean     10.0000
_diffrn_reflns_number     9034
_diffrn_reflns_av_R_equivalents     0.0434
_diffrn_reflns_av_unetI/netI     0.0175
_diffrn_reflns_theta_min     2.823
_diffrn_reflns_theta_max     36.230
_diffrn_reflns_theta_full     25.242
_diffrn_measured_fraction_theta_max     1.000
_diffrn_measured_fraction_theta_full     1.000
_diffrn_reflns_limit_h_min     -8
_diffrn_reflns_limit_h_max     7
_diffrn_reflns_limit_k_min     -8
_diffrn_reflns_limit_k_max     8
_diffrn_reflns_limit_l_min     -12
_diffrn_reflns_limit_l_max     12
_diffrn_radiation_probe     x-ray
_refine_special_details
;
 Refined as a 2-component twin.
1. Twinned data refinement
 Scales: 0.635(4)
 0.365(4)
;
_reflns_number_total     587
_reflns_number_gt     543
_reflns_threshold_expression     'I > 2\s(I)'
_refine_ls_structure_factor_coef     Fsqd
_refine_ls_matrix_type     full
_refine_ls_R_factor_all     0.0187
_refine_ls_R_factor_gt     0.0158
_refine_ls_wR_factor_gt     0.0343
_refine_ls_wR_factor_ref     0.0352
_refine_ls_goodness_of_fit_ref     1.112
_refine_ls_restrained_S_all     1.112
_refine_ls_number_reflns     587
_refine_ls_number_parameters     24
_refine_ls_number_restraints     0
_refine_ls_hydrogen_treatment     undef
_refine_ls_weighting_scheme     calc
_refine_ls_weighting_details
              'w=1/[\s^2^(Fo^2^)+(0.0092P)^2^+0.1709P] where P=(Fo^2^+2Fc^2^)/3'
_atom_sites_solution_hydrogens     .
_atom_sites_solution_primary     dual
_atom_sites_solution_secondary     ?
_refine_ls_shift/su_max     0.000
_refine_ls_shift/su_mean     0.000
_refine_diff_density_max     0.524
_refine_diff_density_min     -0.594
_refine_ls_extinction_method     none
_refine_ls_extinction_coef     .
loop_
    _atom_type_symbol
    _atom_type_description
    _atom_type_scat_dispersion_real
    _atom_type_scat_dispersion_imag
    _atom_type_scat_source
    'Na' 'Na' 0.0362 0.0249
                         'International Tables Vol C Tables 4.2.6.8 and 6.1.1.4'
    'Ba' 'Ba' -0.3244 2.2819
                         'International Tables Vol C Tables 4.2.6.8 and 6.1.1.4'
    'Zr' 'Zr' -2.9673 0.5597
                         'International Tables Vol C Tables 4.2.6.8 and 6.1.1.4'
    'Si' 'Si' 0.0817 0.0704
                         'International Tables Vol C Tables 4.2.6.8 and 6.1.1.4'
    'O' 'O' 0.0106 0.0060
                         'International Tables Vol C Tables 4.2.6.8 and 6.1.1.4'
_computing_data_collection
;
CrysAlisPro (Rigaku OD, 2023)
;
_computing_cell_refinement
;
CrysAlisPro (Rigaku OD, 2023)
;
_computing_data_reduction
;
CrysAlisPro (Rigaku OD, 2023)
;
_computing_structure_solution
;
<i>SHELXT</i> (Sheldrick, 2015a)
;
_computing_structure_refinement
;
SHELXL (Sheldrick, 2015b)
;
_computing_molecular_graphics
;
<i>VESTA</i> (Momma & Izumi, 2011)
;
_computing_publication_material
;
Olex2 (Dolomanov <i>et al.</i>,  2009),
publCIF (Westrip, 2010)
;
loop_
    _atom_site_type_symbol
    _atom_site_label
    _atom_site_fract_x
    _atom_site_fract_y
    _atom_site_fract_z
    _atom_site_U_iso_or_equiv
    _atom_site_adp_type
    _atom_site_calc_flag
    _atom_site_occupancy
    _atom_site_disorder_assembly
    _atom_site_disorder_group
    Na Na1 0.333333 0.666667 0.71034(19) 0.0167(2) Uani d 1 . .
    Ba Ba1 0.000000 0.000000 0.000000 0.01522(7) Uani d 1 . .
    Zr Zr1 0.000000 0.000000 0.500000 0.00498(6) Uani d 1 . .
    Si Si1 0.333333 0.666667 0.24086(9) 0.00685(12) Uani d 1 . .
    O O1 0.1242(3) 0.3476(3) 0.3269(2) 0.0144(3) Uani d 1 . .
    O O2 0.333333 0.666667 0.0221(3) 0.0222(5) Uani d 1 . .
loop_
    _atom_site_aniso_label
    _atom_site_aniso_U_11
    _atom_site_aniso_U_22
    _atom_site_aniso_U_33
    _atom_site_aniso_U_12
    _atom_site_aniso_U_13
    _atom_site_aniso_U_23
    Na1 0.0157(4) 0.0157(4) 0.0188(6) 0.00784(18) 0.000 0.000
    Ba1 0.01899(9) 0.01899(9) 0.00767(9) 0.00950(4) 0.000 0.000
    Zr1 0.00436(8) 0.00436(8) 0.00620(12) 0.00218(4) 0.000 0.000
    Si1 0.00661(17) 0.00661(17) 0.0073(3) 0.00331(9) 0.000 0.000
    O1 0.0154(7) 0.0082(5) 0.0175(6) 0.0043(5) 0.0010(5) 0.0046(4)
    O2 0.0287(8) 0.0287(8) 0.0093(8) 0.0144(4) 0.000 0.000
_geom_special_details
;
 All esds (except the esd in the dihedral angle between two l.s. planes)
 are estimated using the full covariance matrix.  The cell esds are taken
 into account individually in the estimation of esds in distances, angles
 and torsion angles; correlations between esds in cell parameters are only
 used when they are defined by crystal symmetry.  An approximate (isotropic)
 treatment of cell esds is used for estimating esds involving l.s. planes.
;
loop_
    _geom_bond_atom_site_label_1
    _geom_bond_atom_site_label_2
    _geom_bond_site_symmetry_2
    _geom_bond_distance
    _geom_bond_publ_flag
    Na1 Zr1 1_565 3.4657(6) ?
    Na1 Si1 4_676 3.1356(2) ?
    Na1 Si1 4_666 3.1356(2) ?
    Na1 Si1 . 3.3875(15) ?
    Na1 Si1 4_566 3.1356(2) ?
    Na1 O1 6_556 2.9791(15) yes
    Na1 O1 6_666 2.4461(15) yes
    Na1 O1 4_566 2.4461(14) ?
    Na1 O1 5_556 2.4461(14) ?
    Na1 O1 5_566 2.9791(15) ?
    Na1 O1 4_666 2.9791(15) ?
    Na1 O1 . 3.1545(19) yes
    Na1 O1 3_565 3.1545(19) ?
    Na1 O1 2_665 3.1545(19) ?
    Na1 O2 1_556 2.250(3) yes
    Ba1 O1 3 2.8764(15) yes
    Ba1 O1 4 2.8763(15) ?
    Ba1 O1 2 2.8763(15) ?
    Ba1 O1 6 2.8764(15) ?
    Ba1 O1 5 2.8763(15) ?
    Ba1 O1 . 2.8763(15) ?
    Ba1 O2 4_565 3.11979(18) ?
    Ba1 O2 . 3.11981(18) yes
    Ba1 O2 1_545 3.11979(18) ?
    Ba1 O2 4_665 3.11982(18) ?
    Ba1 O2 4 3.11982(18) ?
    Ba1 O2 1_445 3.11982(18) ?
    Zr1 O1 4_556 2.0666(13) ?
    Zr1 O1 5_556 2.0666(14) ?
    Zr1 O1 . 2.0667(13) yes
    Zr1 O1 6_556 2.0667(13) ?
    Zr1 O1 2 2.0666(14) ?
    Zr1 O1 3 2.0667(13) ?
    Si1 O1 2_665 1.6373(13) ?
    Si1 O1 3_565 1.6373(13) ?
    Si1 O1 . 1.6373(13) yes
    Si1 O2 . 1.578(2) yes
loop_
    _geom_angle_atom_site_label_1
    _geom_angle_atom_site_label_2
    _geom_angle_atom_site_label_3
    _geom_angle_site_symmetry_1
    _geom_angle_site_symmetry_3
    _geom_angle
    _geom_angle_publ_flag
    Si1 Na1 Zr1 4_666 1_565 160.48(5) ?
    Si1 Na1 Zr1 4_566 1_565 66.579(9) ?
    Si1 Na1 Zr1 4_676 1_565 66.579(9) ?
    Si1 Na1 Zr1 . 1_565 64.03(2) ?
    Si1 Na1 Si1 4_666 . 96.45(3) ?
    Si1 Na1 Si1 4_566 4_666 118.756(11) ?
    Si1 Na1 Si1 4_566 . 96.45(3) ?
    Si1 Na1 Si1 4_676 4_566 118.757(11) ?
    Si1 Na1 Si1 4_676 4_666 118.756(11) ?
    Si1 Na1 Si1 4_676 . 96.45(3) ?
    O1 Na1 Zr1 4_666 1_565 138.23(4) ?
    O1 Na1 Zr1 5_556 1_565 137.54(5) ?
    O1 Na1 Zr1 4_566 1_565 35.96(3) ?
    O1 Na1 Zr1 5_566 1_565 36.43(3) ?
    O1 Na1 Zr1 6_556 1_565 86.58(3) ?
    O1 Na1 Zr1 6_666 1_565 85.84(4) ?
    O1 Na1 Si1 4_566 . 83.70(5) ?
    O1 Na1 Si1 6_666 . 83.70(5) ?
    O1 Na1 Si1 5_556 4_666 31.10(3) ?
    O1 Na1 Si1 5_556 . 83.70(5) ?
    O1 Na1 Si1 4_666 . 84.83(4) ?
    O1 Na1 Si1 6_556 . 84.83(4) ?
    O1 Na1 Si1 6_556 4_666 91.85(3) ?
    O1 Na1 Si1 4_666 4_566 148.85(3) ?
    O1 Na1 Si1 6_556 4_676 148.85(3) ?
    O1 Na1 Si1 5_566 . 84.83(4) ?
    O1 Na1 Si1 4_666 4_676 91.85(3) ?
    O1 Na1 Si1 5_556 4_676 148.63(3) ?
    O1 Na1 Si1 4_566 4_566 31.10(3) ?
    O1 Na1 Si1 5_566 4_666 148.85(3) ?
    O1 Na1 Si1 6_666 4_566 148.63(3) ?
    O1 Na1 Si1 5_566 4_676 30.93(3) ?
    O1 Na1 Si1 5_556 4_566 92.26(3) ?
    O1 Na1 Si1 4_566 4_676 92.26(3) ?
    O1 Na1 Si1 5_566 4_566 91.85(3) ?
    O1 Na1 Si1 4_666 4_666 30.93(3) ?
    O1 Na1 Si1 6_556 4_566 30.93(3) ?
    O1 Na1 Si1 4_566 4_666 148.63(3) ?
    O1 Na1 Si1 6_666 4_676 31.10(3) ?
    O1 Na1 Si1 6_666 4_666 92.26(3) ?
    O1 Na1 O1 5_556 4_666 56.84(6) ?
    O1 Na1 O1 6_666 5_566 56.84(6) ?
    O1 Na1 O1 4_566 5_556 118.811(19) ?
    O1 Na1 O1 4_566 5_566 62.52(6) ?
    O1 Na1 O1 6_666 4_666 62.52(6) ?
    O1 Na1 O1 6_666 6_556 168.18(9) ?
    O1 Na1 O1 6_556 4_666 119.197(12) ?
    O1 Na1 O1 5_556 6_556 62.52(6) ?
    O1 Na1 O1 4_566 6_556 56.84(6) ?
    O1 Na1 O1 5_556 5_566 168.18(9) ?
    O1 Na1 O1 4_566 6_666 118.810(18) ?
    O1 Na1 O1 5_566 4_666 119.197(13) ?
    O1 Na1 O1 5_566 6_556 119.196(13) ?
    O1 Na1 O1 6_666 5_556 118.812(19) ?
    O1 Na1 O1 4_566 4_666 168.18(9) ?
    O2 Na1 Zr1 1_556 1_565 115.97(2) ?
    O2 Na1 Si1 1_556 . 180.0 ?
    O2 Na1 Si1 1_556 4_566 83.55(3) ?
    O2 Na1 Si1 1_556 4_666 83.55(3) ?
    O2 Na1 Si1 1_556 4_676 83.55(3) ?
    O2 Na1 O1 1_556 6_556 95.17(4) ?
    O2 Na1 O1 1_556 4_566 96.30(5) ?
    O2 Na1 O1 1_556 6_666 96.30(5) ?
    O2 Na1 O1 1_556 5_556 96.30(5) ?
    O2 Na1 O1 1_556 5_566 95.17(4) ?
    O2 Na1 O1 1_556 4_666 95.17(4) ?
    O1 Ba1 O1 . 2 59.43(4) ?
    O1 Ba1 O1 4 6 59.43(4) ?
    O1 Ba1 O1 . 5 120.57(4) ?
    O1 Ba1 O1 . 3 59.43(4) ?
    O1 Ba1 O1 4 2 120.57(4) ?
    O1 Ba1 O1 2 3 59.43(4) ?
    O1 Ba1 O1 5 2 180.00(10) ?
    O1 Ba1 O1 5 3 120.57(4) ?
    O1 Ba1 O1 4 . 180.0 ?
    O1 Ba1 O1 4 3 120.57(4) ?
    O1 Ba1 O1 4 5 59.43(4) ?
    O1 Ba1 O1 . 6 120.57(4) ?
    O1 Ba1 O1 6 3 180.00(10) ?
    O1 Ba1 O1 2 6 120.57(4) ?
    O1 Ba1 O1 5 6 59.43(4) ?
    O1 Ba1 O2 2 4_665 127.30(5) ?
    O1 Ba1 O2 2 4_565 80.82(4) ?
    O1 Ba1 O2 5 4_665 52.70(5) ?
    O1 Ba1 O2 3 . 99.18(4) ?
    O1 Ba1 O2 6 4 99.18(4) ?
    O1 Ba1 O2 . 4_665 80.82(4) ?
    O1 Ba1 O2 4 1_445 80.82(4) ?
    O1 Ba1 O2 3 4_665 71.30(5) ?
    O1 Ba1 O2 5 4 108.70(5) ?
    O1 Ba1 O2 2 4 71.30(5) ?
    O1 Ba1 O2 4 4_665 99.18(4) ?
    O1 Ba1 O2 . 1_445 99.18(4) ?
    O1 Ba1 O2 6 4_665 108.70(5) ?
    O1 Ba1 O2 5 . 71.30(5) ?
    O1 Ba1 O2 5 1_445 127.30(5) ?
    O1 Ba1 O2 2 1_445 52.70(5) ?
    O1 Ba1 O2 6 . 80.82(4) ?
    O1 Ba1 O2 . 4 127.30(5) ?
    O1 Ba1 O2 2 1_545 99.18(4) ?
    O1 Ba1 O2 3 1_445 108.70(5) ?
    O1 Ba1 O2 6 1_545 127.30(5) ?
    O1 Ba1 O2 3 4 80.82(4) ?
    O1 Ba1 O2 3 1_545 52.70(5) ?
    O1 Ba1 O2 3 4_565 127.30(5) ?
    O1 Ba1 O2 4 . 127.30(5) ?
    O1 Ba1 O2 . . 52.70(5) ?
    O1 Ba1 O2 4 4_565 108.70(5) ?
    O1 Ba1 O2 4 1_545 71.30(5) ?
    O1 Ba1 O2 . 4_565 71.30(5) ?
    O1 Ba1 O2 2 . 108.70(5) ?
    O1 Ba1 O2 5 4_565 99.18(4) ?
    O1 Ba1 O2 . 1_545 108.70(5) ?
    O1 Ba1 O2 6 4_565 52.70(5) ?
    O1 Ba1 O2 4 4 52.70(5) ?
    O1 Ba1 O2 5 1_545 80.82(4) ?
    O1 Ba1 O2 6 1_445 71.30(5) ?
    O2 Ba1 O2 4_565 4_665 119.741(7) ?
    O2 Ba1 O2 4_565 1_445 60.259(7) ?
    O2 Ba1 O2 1_545 4 60.259(7) ?
    O2 Ba1 O2 4_565 4 119.741(7) ?
    O2 Ba1 O2 . 1_445 119.740(7) ?
    O2 Ba1 O2 4 1_445 60.260(7) ?
    O2 Ba1 O2 4 4_665 119.740(7) ?
    O2 Ba1 O2 1_545 4_665 60.259(7) ?
    O2 Ba1 O2 . 4 180.0 ?
    O2 Ba1 O2 1_545 1_445 119.741(7) ?
    O2 Ba1 O2 4_565 . 60.259(7) ?
    O2 Ba1 O2 . 4_665 60.260(7) ?
    O2 Ba1 O2 1_545 . 119.741(7) ?
    O2 Ba1 O2 4_565 1_545 180.00(8) ?
    O2 Ba1 O2 4_665 1_445 180.00(8) ?
    Na1 Zr1 Na1 4_566 1_445 77.74(2) ?
    Na1 Zr1 Na1 . 1_445 102.26(2) ?
    Na1 Zr1 Na1 1_545 . 102.26(2) ?
    Na1 Zr1 Na1 4_566 4_556 102.26(2) ?
    Na1 Zr1 Na1 4_556 1_445 77.74(2) ?
    Na1 Zr1 Na1 . 4_666 77.74(2) ?
    Na1 Zr1 Na1 . 4_556 180.0 ?
    Na1 Zr1 Na1 4_666 1_445 180.0 ?
    Na1 Zr1 Na1 4_566 4_666 102.26(2) ?
    Na1 Zr1 Na1 1_545 4_566 180.0 ?
    Na1 Zr1 Na1 4_556 4_666 102.26(2) ?
    Na1 Zr1 Na1 1_545 4_556 77.74(2) ?
    Na1 Zr1 Na1 4_566 . 77.74(2) ?
    Na1 Zr1 Na1 1_545 1_445 102.26(2) ?
    Na1 Zr1 Na1 1_545 4_666 77.74(2) ?
    O1 Zr1 Na1 . 1_545 135.97(4) ?
    O1 Zr1 Na1 5_556 1_545 58.86(4) ?
    O1 Zr1 Na1 4_556 1_445 58.86(4) ?
    O1 Zr1 Na1 5_556 4_666 63.77(5) ?
    O1 Zr1 Na1 3 1_445 135.97(4) ?
    O1 Zr1 Na1 4_556 . 116.23(5) ?
    O1 Zr1 Na1 6_556 1_445 44.03(4) ?
    O1 Zr1 Na1 6_556 1_545 116.23(5) ?
    O1 Zr1 Na1 6_556 4_666 135.97(4) ?
    O1 Zr1 Na1 3 4_666 44.03(4) ?
    O1 Zr1 Na1 2 1_545 121.14(4) ?
    O1 Zr1 Na1 3 1_545 63.77(5) ?
    O1 Zr1 Na1 2 4_566 58.86(4) ?
    O1 Zr1 Na1 . 4_566 44.03(4) ?
    O1 Zr1 Na1 4_556 1_545 44.03(4) ?
    O1 Zr1 Na1 3 . 121.14(4) ?
    O1 Zr1 Na1 6_556 4_566 63.77(5) ?
    O1 Zr1 Na1 . 4_666 58.86(4) ?
    O1 Zr1 Na1 . 4_556 116.23(5) ?
    O1 Zr1 Na1 4_556 4_566 135.97(4) ?
    O1 Zr1 Na1 6_556 4_556 121.14(4) ?
    O1 Zr1 Na1 3 4_566 116.23(5) ?
    O1 Zr1 Na1 3 4_556 58.86(4) ?
    O1 Zr1 Na1 5_556 1_445 116.23(5) ?
    O1 Zr1 Na1 5_556 4_566 121.14(4) ?
    O1 Zr1 Na1 . 1_445 121.14(4) ?
    O1 Zr1 Na1 4_556 4_556 63.77(5) ?
    O1 Zr1 Na1 2 1_445 63.77(5) ?
    O1 Zr1 Na1 5_556 . 44.03(4) ?
    O1 Zr1 Na1 4_556 4_666 121.14(4) ?
    O1 Zr1 Na1 2 . 135.97(4) ?
    O1 Zr1 Na1 5_556 4_556 135.97(4) ?
    O1 Zr1 Na1 6_556 . 58.86(4) ?
    O1 Zr1 Na1 2 4_666 116.23(5) ?
    O1 Zr1 Na1 2 4_556 44.03(4) ?
    O1 Zr1 Na1 . . 63.77(5) ?
    O1 Zr1 O1 4_556 3 92.75(6) ?
    O1 Zr1 O1 2 . 87.25(6) ?
    O1 Zr1 O1 4_556 2 92.75(6) ?
    O1 Zr1 O1 4_556 . 180.0 ?
    O1 Zr1 O1 4_556 5_556 87.25(6) ?
    O1 Zr1 O1 2 6_556 92.75(6) ?
    O1 Zr1 O1 . 3 87.25(6) ?
    O1 Zr1 O1 5_556 3 92.75(6) ?
    O1 Zr1 O1 5_556 6_556 87.25(6) ?
    O1 Zr1 O1 4_556 6_556 87.25(6) ?
    O1 Zr1 O1 . 6_556 92.75(6) ?
    O1 Zr1 O1 2 3 87.25(6) ?
    O1 Zr1 O1 5_556 . 92.75(6) ?
    O1 Zr1 O1 5_556 2 180.0 ?
    O1 Zr1 O1 6_556 3 180.0 ?
    Na1 Si1 Na1 4_666 . 83.55(3) ?
    Na1 Si1 Na1 4_676 4_666 118.756(11) ?
    Na1 Si1 Na1 4_676 . 83.55(3) ?
    Na1 Si1 Na1 4_566 . 83.55(3) ?
    Na1 Si1 Na1 4_566 4_666 118.756(11) ?
    Na1 Si1 Na1 4_676 4_566 118.757(11) ?
    Na1 Si1 Ba1 4_676 1_565 67.716(15) ?
    Na1 Si1 Ba1 4_566 . 67.715(15) ?
    Na1 Si1 Ba1 4_676 . 157.30(3) ?
    Na1 Si1 Ba1 4_566 1_665 157.30(3) ?
    Na1 Si1 Ba1 4_566 1_565 67.716(15) ?
    Na1 Si1 Ba1 . . 119.151(10) ?
    Na1 Si1 Ba1 4_666 1_665 67.715(15) ?
    Na1 Si1 Ba1 4_666 1_565 157.30(3) ?
    Na1 Si1 Ba1 4_666 . 67.715(15) ?
    Na1 Si1 Ba1 . 1_665 119.151(10) ?
    Na1 Si1 Ba1 4_676 1_665 67.715(15) ?
    Na1 Si1 Ba1 . 1_565 119.151(10) ?
    Ba1 Si1 Ba1 . 1_665 98.284(12) ?
    Ba1 Si1 Ba1 1_565 . 98.284(12) ?
    Ba1 Si1 Ba1 1_565 1_665 98.284(12) ?
    O1 Si1 Na1 2_665 4_666 50.51(5) ?
    O1 Si1 Na1 . 4_666 69.25(5) ?
    O1 Si1 Na1 3_565 4_666 149.59(7) ?
    O1 Si1 Na1 3_565 4_566 69.25(5) ?
    O1 Si1 Na1 3_565 4_676 50.51(5) ?
    O1 Si1 Na1 . . 67.72(6) ?
    O1 Si1 Na1 2_665 . 67.72(6) ?
    O1 Si1 Na1 2_665 4_676 69.25(5) ?
    O1 Si1 Na1 . 4_676 149.59(7) ?
    O1 Si1 Na1 . 4_566 50.51(5) ?
    O1 Si1 Na1 2_665 4_566 149.59(7) ?
    O1 Si1 Na1 3_565 . 67.72(6) ?
    O1 Si1 Ba1 . 1_665 134.92(5) ?
    O1 Si1 Ba1 . 1_565 117.30(5) ?
    O1 Si1 Ba1 . . 52.35(6) ?
    O1 Si1 Ba1 3_565 1_565 52.36(6) ?
    O1 Si1 Ba1 2_665 . 117.30(5) ?
    O1 Si1 Ba1 3_565 1_665 117.30(5) ?
    O1 Si1 Ba1 3_565 . 134.92(5) ?
    O1 Si1 Ba1 2_665 1_665 52.35(6) ?
    O1 Si1 Ba1 2_665 1_565 134.92(5) ?
    O1 Si1 O1 3_565 . 106.53(6) ?
    O1 Si1 O1 . 2_665 106.53(6) ?
    O1 Si1 O1 3_565 2_665 106.53(6) ?
    O2 Si1 Na1 . . 180.0 ?
    O2 Si1 Na1 . 4_676 96.45(3) ?
    O2 Si1 Na1 . 4_566 96.45(3) ?
    O2 Si1 Na1 . 4_666 96.45(3) ?
    O2 Si1 Ba1 . . 60.849(10) ?
    O2 Si1 Ba1 . 1_665 60.849(10) ?
    O2 Si1 Ba1 . 1_565 60.849(10) ?
    O2 Si1 O1 . . 112.28(6) ?
    O2 Si1 O1 . 3_565 112.28(6) ?
    O2 Si1 O1 . 2_665 112.28(6) ?
    Na1 O1 Na1 4_566 4_666 168.17(9) ?
    Na1 O1 Ba1 4_566 . 89.26(5) ?
    Ba1 O1 Na1 . 4_666 79.67(4) ?
    Zr1 O1 Na1 . 4_566 100.01(6) ?
    Zr1 O1 Na1 . 4_666 84.71(5) ?
    Zr1 O1 Ba1 . . 92.27(5) ?
    Si1 O1 Na1 . 4_666 79.82(5) ?
    Si1 O1 Na1 . 4_566 98.38(6) ?
    Si1 O1 Ba1 . . 100.86(7) ?
    Si1 O1 Zr1 . . 157.49(9) ?
    Na1 O2 Ba1 1_554 1_665 87.07(4) ?
    Na1 O2 Ba1 1_554 . 87.07(4) ?
    Na1 O2 Ba1 1_554 1_565 87.07(4) ?
    Ba1 O2 Ba1 . 1_665 119.741(7) ?
    Ba1 O2 Ba1 1_565 . 119.741(7) ?
    Ba1 O2 Ba1 1_565 1_665 119.741(7) ?
    Si1 O2 Na1 . 1_554 180.0 ?
    Si1 O2 Ba1 . 1_565 92.93(4) ?
    Si1 O2 Ba1 . 1_665 92.93(4) ?
    Si1 O2 Ba1 . . 92.93(4) ?
loop_
    _geom_torsion_atom_site_label_1
    _geom_torsion_atom_site_label_2
    _geom_torsion_atom_site_label_3
    _geom_torsion_atom_site_label_4
    _geom_torsion_site_symmetry_1
    _geom_torsion_site_symmetry_2
    _geom_torsion_site_symmetry_3
    _geom_torsion_site_symmetry_4
    _geom_torsion
    _geom_torsion_publ_flag
    Na1 Si1 O1 Na1 4_676 . . 4_566 80.07(11) ?
    Na1 Si1 O1 Na1 . . . 4_566 100.39(6) ?
    Na1 Si1 O1 Na1 4_666 . . 4_566 -168.16(9) ?
    Na1 Si1 O1 Na1 . . . 4_666 -91.46(4) ?
    Na1 Si1 O1 Na1 4_566 . . 4_666 168.16(9) ?
    Na1 Si1 O1 Na1 4_676 . . 4_666 -111.77(9) ?
    Na1 Si1 O1 Ba1 . . . . -168.75(6) ?
    Na1 Si1 O1 Ba1 4_566 . . . 90.86(7) ?
    Na1 Si1 O1 Ba1 4_666 . . . -77.30(5) ?
    Na1 Si1 O1 Ba1 4_676 . . . 170.93(5) ?
    Na1 Si1 O1 Zr1 4_666 . . . 47.3(2) ?
    Na1 Si1 O1 Zr1 . . . . -44.1(2) ?
    Na1 Si1 O1 Zr1 4_676 . . . -64.5(3) ?
    Na1 Si1 O1 Zr1 4_566 . . . -144.5(3) ?
    Na1 Si1 O2 Ba1 4_566 . . . -60.0 ?
    Na1 Si1 O2 Ba1 4_666 . . 1_565 180.0 ?
    Na1 Si1 O2 Ba1 4_676 . . . 180.0 ?
    Na1 Si1 O2 Ba1 4_676 . . 1_665 60.0 ?
    Na1 Si1 O2 Ba1 4_566 . . 1_665 180.000000 ?
    Na1 Si1 O2 Ba1 4_666 . . 1_665 -60.0 ?
    Na1 Si1 O2 Ba1 4_566 . . 1_565 60.0 ?
    Na1 Si1 O2 Ba1 4_666 . . . 60.0 ?
    Na1 Si1 O2 Ba1 4_676 . . 1_565 -60.000000 ?
    Ba1 Si1 O1 Na1 . . . 4_566 -90.86(7) ?
    Ba1 Si1 O1 Na1 1_665 . . 4_666 18.11(8) ?
    Ba1 Si1 O1 Na1 1_565 . . 4_566 -12.01(8) ?
    Ba1 Si1 O1 Na1 . . . 4_666 77.30(5) ?
    Ba1 Si1 O1 Na1 1_565 . . 4_666 156.15(4) ?
    Ba1 Si1 O1 Na1 1_665 . . 4_566 -150.05(5) ?
    Ba1 Si1 O1 Ba1 1_565 . . . 78.85(6) ?
    Ba1 Si1 O1 Ba1 1_665 . . . -59.19(9) ?
    Ba1 Si1 O1 Zr1 1_565 . . . -156.5(2) ?
    Ba1 Si1 O1 Zr1 . . . . 124.6(3) ?
    Ba1 Si1 O1 Zr1 1_665 . . . 65.4(3) ?
    Ba1 Si1 O2 Ba1 . . . 1_665 -120.0 ?
    Ba1 Si1 O2 Ba1 1_565 . . . -120.000000 ?
    Ba1 Si1 O2 Ba1 1_665 . . . 120.0 ?
    Ba1 Si1 O2 Ba1 1_565 . . 1_665 120.000000 ?
    Ba1 Si1 O2 Ba1 1_665 . . 1_565 -120.0 ?
    Ba1 Si1 O2 Ba1 . . . 1_565 120.0 ?
    O1 Si1 O1 Na1 3_565 . . 4_666 -148.17(6) ?
    O1 Si1 O1 Na1 2_665 . . 4_666 -34.74(9) ?
    O1 Si1 O1 Na1 3_565 . . 4_566 43.67(12) ?
    O1 Si1 O1 Na1 2_665 . . 4_566 157.10(5) ?
    O1 Si1 O1 Ba1 3_565 . . . 134.53(8) ?
    O1 Si1 O1 Ba1 2_665 . . . -112.04(9) ?
    O1 Si1 O1 Zr1 3_565 . . . -100.85(18) ?
    O1 Si1 O1 Zr1 2_665 . . . 12.6(3) ?
    O1 Si1 O2 Ba1 3_565 . . 1_665 109.82(5) ?
    O1 Si1 O2 Ba1 2_665 . . . 109.81(5) ?
    O1 Si1 O2 Ba1 . . . . -10.18(5) ?
    O1 Si1 O2 Ba1 3_565 . . 1_565 -10.18(5) ?
    O1 Si1 O2 Ba1 2_665 . . 1_665 -10.19(5) ?
    O1 Si1 O2 Ba1 2_665 . . 1_565 -130.19(5) ?
    O1 Si1 O2 Ba1 . . . 1_565 109.82(5) ?
    O1 Si1 O2 Ba1 3_565 . . . -130.18(5) ?
    O1 Si1 O2 Ba1 . . . 1_665 -130.18(5) ?
    O2 Si1 O1 Na1 . . . 4_566 -79.61(6) ?
    O2 Si1 O1 Na1 . . . 4_666 88.54(4) ?
    O2 Si1 O1 Ba1 . . . . 11.25(6) ?
    O2 Si1 O1 Zr1 . . . . 135.9(2) ?
_shelx_space_group_comment
;
The symmetry employed for this shelxl refinement is uniquely defined
by the following loop, which should always be used as a source of
symmetry information in preference to the above space-group names.
They are only intended as comments.
;
_shelx_estimated_absorpt_T_min     0.780
_shelx_estimated_absorpt_T_max     0.924
_shelx_hkl_file
;
   0   0  -1 212.698 18.3640   1
   0   0   1 179.690 15.9238  13
   0   0   1 211.424 18.9567   6
   0   0  -1 229.986 20.0900   6
   0   0   1 215.914 16.8880  16
   0   0  -1 190.096 16.6601  16
   0   0  -2 3718.66 209.834   6
   0   0   2 3547.20 208.296   1
   0   0  -2 3846.63 207.987   1
   0   0   2 3601.24 205.042  13
   0   0  -2 3597.09 201.609  24
   0   0  -2 3796.09 207.243  16
   0   0   2 3643.57 205.979  16
   0   0  -2 3706.96 205.017  21
   0   0   3 14953.9 808.793  13
   0   0  -3 14499.5 803.261  24
   0   0   3 14326.5 807.639  25
   0   0   3 14473.6 813.456   1
   0   0  -3 15865.1 812.949   1
   0   0  -3 14453.2 811.038  16
   0   0   3 15325.8 809.840  16
   0   0  -3 15199.3 808.778  21
   0   0  -3 14838.6 815.241   6
   0   0  -4 25322.2 1294.44   3
   0   0   4 22253.1 1297.42   7
   0   0   4 24703.6 1285.09  13
   0   0  -4 22960.5 1276.65  24
   0   0   4 24108.6 1283.80  25
   0   0  -4 23880.1 1294.03   6
   0   0  -4 24087.2 1284.70  21
   0   0   4 21768.4 1290.39   1
   0   0  -4 22660.5 1287.29  16
   0   0   4 24573.5 1285.63  16
   0   0   5 8.60941 16.7318  13
   0   0   5 21.3979 18.2188  25
   0   0  -5 14.3042 30.5734   6
   0   0   5 11.6481 12.7032  23
   0   0   5 17.4985 36.1904   7
   0   0  -5 37.1396 30.2371   3
   0   0  -6 9805.72 535.870   3
   0   0   6 8644.45 540.700   7
   0   0  -6 8295.64 531.924   6
   0   0   6 9801.55 521.162  13
   0   0   6 9191.87 510.129  23
   0   0   6 9664.20 523.437  16
   0   0   6 9142.31 519.053  25
   0   0  -6 9310.24 522.543  21
   0   0  -7 455.801 51.2848  21
   0   0   7 501.978 49.3635  13
   0   0   7 400.040 37.2545  23
   0   0   7 501.069 71.6110   7
   0   0  -7 573.730 67.8591   3
   0   0   7 397.318 47.6657  16
   0   0  -8 5066.20 315.626  21
   0   0  -8 5504.30 334.034   3
   0   0   8 5470.20 312.119  25
   0   0  -8 5005.57 309.608  10
   0   0   8 5231.75 337.618   7
   0   0   8 5304.33 315.239  16
   0   0   9 822.450 80.9456  16
   0   0   9 1032.88 107.998   7
   0   0  -9 988.506 99.9287  15
   0   0  -9 868.768 85.2902  21
   0   0 -10 2275.71 175.759  15
   0   0  10 2058.32 154.354  16
   0   0 -11-21.7164 54.7657  15
   0   0  11-64.7011 60.9386   7
   0   0  11-46.1991 41.5519  22
   0   0  11 36.4253 34.8131  16
   0   0 -12 2359.42 205.169  15
   0   0  12 2473.19 215.701   7
   0   0 -12 2565.61 197.205  27
   0   0  12 2652.92 197.718  22
   0   0  13 14.1966 62.7997   7
   0   0  14 490.206 99.5303   7
   1  -1  15 302.551 88.8138   7
   0   1  15 135.729 71.9814   7
   0   1  14 542.004 101.898   7
   1  -1  14 756.884 115.834   7
   1  -1  13 30.6290 68.8729   7
   0   1  13-14.1834 62.7512   7
  -1   0  13 67.3181 63.4133   7
   0   1  12 1864.17 147.649  16
   1  -1  12 1725.77 153.863  22
   0   1  12 2257.43 166.789  22
  -1   0  12 1977.68 159.613  22
   0  -1 -12 1895.01 168.997  15
  -1   1 -12 1701.96 169.617  15
   1   0 -12 1764.42 164.194  15
   0  -1 -12 1877.94 158.969  27
   1   0 -12 1755.24 150.326  27
   1  -1  12 1828.50 177.258   7
   0   1  12 1416.43 163.798   7
  -1   0  12 1620.05 165.990   7
   1  -1  11 501.901 73.6573  22
   0  -1 -11 423.413 80.2127  15
  -1   1 -11 570.193 90.4799  15
   0   1  11 354.898 61.4421  16
   1  -1  11 328.747 83.3962   7
   0   1  11 546.821 93.9594   7
  -1   0  11 383.101 82.7926   7
   0  -1 -11 520.580 78.1503  27
   1   0 -11 525.306 70.9610  21
   1   0 -10 1587.47 131.563  21
  -1   0  10 1598.62 128.869  25
  -1   1 -10 1849.83 155.227  15
   0  -1 -10 1624.16 145.879  15
   0  -1 -10 1887.51 144.406  27
   1  -1  10 1537.04 134.872  22
   0   1  10 1631.10 131.811  16
   1  -1  10 1537.76 123.178  16
  -1   1  -9 27.0616 47.8596  15
   0  -1  -9 34.1210 44.2078  15
   1  -1   9-21.8190 53.6709   7
  -1   0   9 92.1782 49.4658   7
   0   1   9 93.7206 60.7135   7
   1   0  -9 78.8339 34.9137  21
   1  -1   9 101.372 42.2696  22
  -1   0   9 54.2647 33.5109  25
   0   1   9 45.2546 33.5594  16
   1  -1   9 48.9357 30.2468  16
   1  -1   8 5544.68 313.813  22
   1   0  -8 4987.37 305.165  21
  -1   1  -8 4760.31 301.428  21
  -1   0   8 4557.60 313.411   1
  -1   0   8 5064.51 304.494  25
  -1   1  -8 4401.55 284.716  24
  -1   0   8 5224.42 292.105  23
   1  -1   8 5012.05 285.192  26
   1  -1   8 5068.51 300.843  16
   0   1   8 5302.47 308.719  16
   1   0  -8 5089.06 318.648   6
  -1   1  -8 5721.39 323.969  15
   0  -1  -8 5446.92 318.950  15
   1  -1   8 5552.86 335.430   7
   0   1   8 4718.72 327.181   7
   0   1   8 5446.48 303.940  13
  -1   1  -8 5166.31 303.041  10
   1   0  -8 5093.40 297.330  10
  -1   1  -8 4306.77 319.423   3
   1   0  -8 5289.54 319.197   3
  -1   0   8 5153.29 322.074   7
  -1   1  -7 496.995 52.4185  21
   1   0  -7 498.161 53.7684  21
  -1   0   7 576.795 66.4441   1
   0   1   7 380.185 48.7291  13
   1  -1   7 461.024 46.0543  13
  -1   0   7 487.538 53.5288  25
  -1   1  -7 456.446 42.4782  24
   0   1   7 469.465 44.8385  25
   0   1   7 432.472 52.5333  16
  -1   0   7 427.135 50.9755  16
   1  -1   7 399.726 47.6008  16
   1   0  -7 404.464 55.6580  16
   0  -1  -7 514.769 62.6266  15
  -1   1  -7 474.883 70.5503   3
   1  -1   7 504.725 57.4841  22
   1   0  -7 562.878 65.6007   6
   1   0  -7 437.289 46.9028  10
  -1   0   7 494.188 67.1413   7
   1  -1   7 485.787 77.8432   7
   0  -1  -6 5794.91 340.768   1
  -1   0   6 5619.63 340.305   1
  -1   1  -6 5752.43 323.678  24
   0   1   6 5697.56 331.900  13
   1  -1   6 5684.78 325.645  13
  -1   0   6 6055.93 333.147  16
   1   0  -6 5349.58 334.770  16
   0   1   6 5919.36 335.440  16
   1   0  -6 5739.41 328.127  10
   0  -1  -6 6239.09 341.974  15
   0  -1  -6 5752.27 344.510   3
  -1   1  -6 5370.63 346.863   3
   1   0  -6 5603.54 342.325   6
   1  -1   6 4915.85 350.816   7
  -1   0   6 5723.06 346.933   7
   1  -1   6 5928.55 335.807  22
   1   0  -6 5434.03 330.560  21
   0   1   6 5773.36 323.043  25
   1   0  -5 13.8422 16.2933  10
  -1   1  -5 10.8465 33.6491   6
   1   0  -5 27.6438 26.8409   6
   0   1   5 30.7129 27.4561   6
   1  -1   5 21.4876 17.5037  16
  -1   0   5 20.4381 29.4771   7
   1  -1   5 6.39133 37.2271   7
   0  -1  -5 9.66977 30.7532   3
  -1   1  -5 28.2866 34.5008   3
   0   1   5 13.7239 14.9553  25
  -1   0   5-17.0560 26.4604   1
   0  -1  -5 50.8143 28.6647   1
  -1   1  -5 8.27621 18.2512  21
  -1   1  -5 2.51888 17.3960  24
   1  -1   5 34.6339 17.3176  13
   1   0  -5 13.5954 20.9172  13
   0   1   5-6.92578 21.3108  13
   1  -1   4 8205.18 435.667  22
   0   1   4 7827.41 433.856  21
  -1   1  -4 7532.80 431.084  21
   1  -1   4 7532.79 429.512  13
   1   0  -4 7387.92 432.872  13
   0   1   4 7792.82 426.922  25
  -1   0   4 7906.15 433.210  16
   0   1   4 7824.57 437.408  16
   1  -1   4 7570.46 431.393  16
   1   0  -4 7270.58 433.472  16
  -1   0   4 7571.07 428.721  24
   0  -1  -4 8141.19 438.779  15
  -1   0   4 7695.38 441.870   7
   1   0  -4 8135.51 431.550  10
  -1   1  -4 7866.24 447.037   3
   0  -1  -4 7685.56 440.482   3
   0   1   4 8058.51 440.383   6
  -1   0   4 7959.14 438.755   1
   0  -1  -4 8136.37 443.226   1
  -1   1  -4 7874.27 433.819   1
  -1   1  -4 7433.35 445.163   6
   1  -1   3 511.975 40.9897  22
   0   1   3 442.710 39.6098  21
  -1   1  -3 488.661 38.3128  21
   1  -1   3 559.489 35.9556  26
   0   1   3 530.229 44.8618   3
  -1   0   3 461.364 45.0577   7
  -1   1  -3 535.923 53.1617   3
   1  -1   3 531.781 39.2966  16
   0   1   3 451.247 43.0204  16
   1   0  -3 482.491 40.1424  16
   0  -1  -3 569.228 44.7384  15
   1   0  -3 444.325 48.6922   7
   1  -1   3 497.313 47.5552   6
  -1   0   3 538.098 38.5860  24
  -1   1  -3 491.574 40.9682  25
  -1   1  -3 508.163 51.8438   6
   0   1   3 506.713 44.9521   6
   1   0  -3 506.986 37.4480  10
   1   0  -3 530.176 39.9554  13
   1  -1   3 447.328 36.3855  13
   0  -1  -3 525.190 48.4043   1
  -1   1  -3 494.030 40.4901   1
  -1   1  -2 21780.7 1213.35  25
  -1   1  -2 22667.8 1213.71  23
   0  -1  -2 22136.6 1206.13  24
   1  -1   2 22188.5 1212.51  22
  -1   1  -2 22622.3 1209.65  21
   0   1   2 22219.5 1212.35  21
   0  -1  -2 23597.3 1214.58  27
   1  -1   2 22318.4 1209.69  26
   1   0  -2 22175.8 1212.02  16
   1  -1   2 22548.8 1210.36  16
   0  -1  -2 23337.2 1213.97  15
  -1   1  -2 21159.4 1210.14   1
   0   1   2 23049.7 1214.08   3
  -1   1  -2 22539.7 1220.03   3
  -1   0   2 22279.5 1210.36  10
  -1   1  -2 21598.9 1218.00   6
   1  -1   2 23130.4 1218.10   6
  -1   0   2 22848.4 1215.02   7
   1   0  -2 22352.9 1216.56   7
  -1   1  -1 232.303 21.3809  22
  -1   1  -1 206.402 14.9274  21
   0   1   1 192.159 18.9869  19
   0  -1  -1 216.636 19.1045  19
  -1   0   1 211.295 24.8458   9
   0   1   1 231.344 21.8918   8
   1   0  -1 184.279 25.4681   9
   1   0  -1 216.539 20.0465  18
  -1   0   1 237.321 18.6593  26
   0  -1  -1 208.987 21.4913  27
  -1   1  -1 197.770 18.8924  26
   0   1   1 205.868 21.4080  27
   0   1   1 229.850 21.3541  15
   0  -1  -1 167.739 21.3394  15
  -1   1  -1 225.613 22.4469  15
  -1   1  -1 200.662 26.1771   3
   1  -1   1 243.356 28.0238   3
   1  -1   1 195.879 24.2101   6
   1   0  -1 244.941 23.1923  14
  -1   0   1 203.159 22.1009  14
   1   0  -1 219.066 20.0591  12
  -1   0   1 216.126 19.8537  12
   0  -1  -1 239.693 18.6807  23
   0  -1  -1 248.253 18.9442  24
   0  -1   0 12173.7 663.847  25
   0   1   0 12738.2 664.273  25
   0   1   0 12744.7 666.529  24
   0  -1   0 12628.0 666.619  24
  -1   0   0 11710.0 664.910  11
   0   1   0 12346.3 661.832  11
   0   1   0 12199.1 664.550  20
   1   0   0 12017.1 664.446  20
  -1   0   0 12303.2 664.152  18
   0   1   0 12304.3 663.989  18
   0  -1   0 12802.3 664.248  18
   0   1   0 12353.0 664.931  17
   1  -1   0 12059.2 661.444  16
   1   0   0 12051.5 664.804  17
   1  -1   0 12001.8 663.961   4
   0  -1   0 11845.6 666.784   8
   1  -1   0 12039.9 662.756  15
   1  -1   0 12200.5 662.574  14
   1  -1   0 11676.2 664.364   3
   1   0   0 12591.0 666.406   2
   0   1   0 13324.0 667.802   2
  -1   1   0 12362.7 662.637  12
   1   0   0 12293.7 665.067  26
  -1   0   0 12747.9 667.783   5
   1   0   1 2352.79 130.958  22
  -1   0  -1 2351.45 131.063  22
   0  -1   1 2352.41 129.284  22
   0  -1   1 2283.09 131.102  10
  -1   0  -1 2266.48 130.447  19
   0   1  -1 2310.83 135.887   9
   0  -1   1 2367.30 135.450   9
   1   0   1 2433.78 133.281   8
   0   1  -1 2301.42 131.864  18
  -1   1   1 2379.16 130.690  16
  -1   1   1 2167.76 128.662   7
   0   1  -1 2410.34 134.904   7
   0   1  -1 2409.78 134.791  24
   0  -1   1 2354.72 134.922  24
   1  -1  -1 2412.33 131.639  16
  -1   0  -1 2017.24 135.619  15
   1   0   1 2182.37 135.634  15
  -1   1   1 2454.95 131.361  13
   1  -1  -1 2267.73 131.296  13
   0  -1   1 2396.30 130.184  14
  -1   0  -1 2427.28 136.188   4
   1   0   1 2392.05 135.547   4
   0  -1   1 2328.21 133.055  25
  -1   1   1 2255.03 131.354  27
   0   1  -1 2353.51 128.680  12
   0  -1   2 24267.4 1399.58  10
   0   1  -2 26144.0 1399.68  10
  -1   1   2 27300.0 1405.00   1
   0  -1   2 25754.5 1402.30  25
   1  -1  -2 26469.5 1400.61  27
   0   1  -2 25085.0 1397.67  16
   1  -1  -2 26195.3 1402.08  16
  -1   1   2 26694.9 1400.76  16
   0   1  -2 26912.4 1402.63  24
   0  -1   2 26088.4 1402.60  24
   1   0   2 25895.4 1403.27  15
  -1   0  -2 25894.0 1404.71  15
  -1   1   2 24078.6 1401.51   7
   0   1  -2 24908.4 1406.63   7
   0  -1   2 25686.0 1404.49   7
  -1   1   2 26474.0 1400.90  13
   1  -1  -2 24468.8 1400.70  13
   1   0   2 24101.6 1406.17   3
   1   0   2 27706.0 1400.69  22
   1  -1  -2 27114.4 1400.25  21
   0   1  -3 111.123 19.1915  10
   0  -1   3 87.2723 20.5759  25
  -1   0  -3 107.069 17.2996  25
   0   1  -3 103.901 18.0136  16
  -1   1   3 150.132 23.3923  16
   1  -1  -3 124.988 25.4783  16
   0   1  -3 91.4863 16.0754  13
  -1   1   3 97.0203 20.6779  13
  -1   0  -3 114.195 27.5635  15
   1   0   3 105.703 28.2967   3
  -1   1   3 115.246 27.4051   1
   0   1  -3 90.7574 20.3928  24
   1  -1  -3 113.645 20.9605  21
   1   0   3 110.491 19.3125  21
   1  -1  -3 143.308 25.9909   6
   1   0   3 47.6728 24.5830   6
   0   1  -3 59.8739 33.1622   7
  -1   1   3 129.865 29.6960   7
   0  -1   3 71.6281 30.0380   7
   1   0   4 6464.33 366.630  16
   0   1  -4 6447.49 364.891  16
   1  -1  -4 6535.98 369.014  16
   0  -1   4 6198.46 366.352  25
   0   1  -4 6673.61 363.271  24
   0  -1   4 6783.27 367.664   1
  -1   0  -4 6393.43 370.733   1
  -1   1   4 6466.28 374.232   1
   0   1  -4 6548.09 365.609  10
  -1   0  -4 6613.92 372.148  15
   0  -1   4 6360.93 375.910   7
   1   0   4 6297.83 373.854   6
   1  -1  -4 6459.84 369.527   6
  -1   1   4 6398.54 375.006   7
   0   1  -4 7220.86 377.079   6
  -1   1   4 6714.99 366.440  16
   0  -1   4 6487.18 362.356  16
   1   0   4 6207.66 362.786  21
   1  -1  -4 6836.58 365.958  21
   0   1  -4 6267.60 362.153  13
  -1   1   4 6779.67 366.947  13
  -1   1   4 6309.03 352.982  24
  -1   0  -5 1250.03 105.136   3
   1  -1  -5 1328.88 95.1565   3
   0   1  -5 1239.82 100.222   6
  -1   1   5 1352.83 103.600   7
   0  -1   5 1203.88 104.018   7
   1   0   5 1197.68 99.8661   6
  -1   1   5 1468.41 92.8579  13
   1  -1  -5 1341.32 97.1552   6
  -1   0  -5 1341.05 97.3786   1
  -1   1   5 1425.63 102.741   1
   0  -1   5 1181.84 92.8813   1
   0   1  -5 1125.21 88.0790  10
   0   1  -5 1300.98 85.1707  24
   0  -1   5 1337.62 87.9235  16
   0   1  -5 1350.93 91.4289  16
   1  -1  -6 15445.2 806.737  21
  -1   1   6 13089.6 812.671   1
   0  -1   6 14059.6 809.023   1
  -1   0  -6 15136.1 811.894   1
   0   1  -6 14613.0 802.481  21
  -1   1   6 15364.9 804.628  13
   1   0   6 13847.0 801.837  13
  -1   1   6 15230.4 806.775  16
   0  -1   6 14767.1 802.080  16
   1   0   6 14650.2 806.222  16
   0   1  -6 12773.1 803.537  16
   1  -1  -6 14234.0 798.193  10
   0   1  -6 14576.3 803.332  10
  -1   0  -6 16164.1 819.684  15
   0  -1   6 15165.3 800.916  23
  -1   0  -6 13883.8 789.282  24
   0  -1   6 14219.8 805.506  25
   1  -1  -6 13694.8 811.612   6
  -1   0  -6 14390.3 821.667   3
   1  -1  -6 15670.0 812.434   3
   0   1  -6 14478.5 817.837   6
   0  -1   6 14280.9 821.699   7
  -1   1   6 14285.8 819.708   7
   1   0   6 15481.3 819.914   6
   0   1  -7 17.5492 23.0384  21
   1  -1  -7 34.5263 26.7861  21
  -1   0  -7-5.55385 29.8102   1
   1  -1  -7 28.2776 22.0064  10
   0   1  -7 33.7258 22.6609  10
   0  -1   7 31.7418 22.5053  23
   1   0   7 38.8206 27.2152  16
   0  -1   7 63.7018 25.9609  16
   0   1  -7 5.23634 27.4695  16
  -1   1   7 38.9534 26.1509  16
  -1   0  -7 54.5851 37.0110  15
   0  -1   7 70.9138 45.4804   7
  -1   1   7 80.6250 42.3127   7
  -1   0  -7 36.7744 12.7043  24
   0  -1   7 74.3024 29.9944  25
   1  -1  -7 24.8861 36.2795   6
   0   1  -7 49.9814 43.5745   6
   0   1  -7 7.03913 38.1797   3
   1  -1  -7 17.6254 37.7057   3
   1   0   7 41.0144 24.4120  13
   0  -1   8 2324.88 144.082  23
   0   1  -8 2239.75 170.114   6
  -1   1   8 2090.35 151.303  16
   0  -1   8 2577.13 177.330   7
   1   0   8 2610.09 156.060  16
  -1   0  -8 2167.18 167.283  15
   1   0   8 2224.64 147.674  13
  -1   1   8 2340.72 147.751  25
   0  -1   8 2192.34 153.398  25
   0  -1   8 1985.28 125.881  26
   0   1  -8 2230.40 151.387  21
   1  -1  -8 2255.71 155.437  21
  -1   1   8 2389.70 173.136   7
   1   0   8 2342.66 181.903   7
   0   1  -8 2349.24 149.882  10
   1  -1  -8 2240.53 144.443  10
   1  -1  -8 2213.39 162.760   3
   0   1  -8 2050.57 168.069   3
   1  -1  -9 781.179 94.7059   3
  -1   1   9 1007.75 82.2013  25
   1  -1  -9 963.611 77.1272  10
   0   1  -9 901.763 85.2166  21
   1  -1  -9 886.455 87.6828  21
  -1   0  -9 891.121 101.086  15
   1   0   9 1043.28 88.2133  16
  -1   1   9 875.349 84.8792  16
   1   0   9 796.709 109.697   7
   0  -1   9 644.963 93.2477   7
  -1   1   9 976.377 103.231   7
   1   0   9 1057.22 96.1596  22
  -1   1  10 5097.93 310.909  25
  -1   0 -10 5292.43 342.869  15
   1  -1 -10 5342.15 335.289  15
   1   0  10 5725.60 332.358  22
   0  -1  10 5626.38 330.626  22
  -1   1  10 5133.33 320.287  16
   1   0  10 4677.96 314.603  16
   1  -1 -10 4940.04 322.447  21
   0   1 -10 5050.98 320.003  21
   1  -1 -10 4944.67 325.145  27
   1   0  11 27.7885 44.9021  22
   0  -1  11 26.8118 43.9223  22
   0   1 -11-7.82769 38.9905  21
   1   0  11-28.5905 62.1827   7
   0  -1  11 103.684 63.6793   7
  -1   1  11 58.5717 56.7765   7
   1  -1 -11-9.09934 41.5899  27
   1   0  11 50.4425 37.2862  16
  -1   0 -11 59.1816 58.9385  15
   0   1 -11 55.7462 56.2444  15
   1  -1 -11-10.2104 54.0867  15
   1   0  12 1281.27 152.423   7
  -1   1  12 1236.41 138.184   7
   1   0  12 1281.54 114.230  16
  -1   0 -12 1539.48 136.244  27
   1  -1 -12 1077.83 119.175  27
   0   1 -12 1261.18 139.785  15
   1  -1 -12 1194.00 131.522  15
  -1   0 -12 1241.76 144.237  15
   0  -1  12 1411.37 129.292  22
   1   0  12 1431.70 131.096  22
   0  -1  12 1427.78 151.297   7
   1   0  13 328.843 87.9869   7
  -1   1  13 165.285 68.9839   7
   0  -1  13 434.904 92.6611   7
   1   0  14 1107.01 147.099   7
  -1   1  14 1661.27 152.671   7
   1   0  15 27.5317 65.7849   7
   2  -1   0 37890.0 2067.20  20
   1   1   0 38752.4 2072.55  20
  -1   2   0 38101.0 2067.42  20
  -2   1   0 37926.6 2067.46  18
   2  -1   0 38444.2 2065.55  19
  -1   2   0 38485.4 2066.89  18
   1  -2   0 39033.6 2069.38   8
  -2   1   0 39007.2 2073.73  26
   1  -2   0 38620.6 2067.56  18
  -1  -1   0 37987.6 2071.76  18
   2  -1   0 37722.3 2067.74  17
   1   1   0 39040.4 2073.61  17
  -1   2   0 38933.0 2067.70  17
   2  -1   0 36207.3 2075.22   4
  -1  -1   0 37056.6 2077.20   8
  -2   1   0 34526.5 2069.14   8
  -1   2   0 40250.9 2068.81   7
   1   1   0 39058.5 2077.38   2
   2  -1   0 36799.4 2068.70   2
  -1   2   0 39330.8 2072.41   2
   1  -2   0 38846.7 2069.69   1
  -2   1   0 37957.4 2075.24   5
  -1  -1   0 39375.7 2074.52   5
  -1   2   0 40521.7 2076.96  23
   2  -1   0 39906.1 2071.01  12
  -2   1   0 37698.2 2071.20  11
  -1  -1   0 39412.0 2069.98  11
   1  -2   0 38673.1 2067.61  10
   1   1   0 38069.3 2069.96  11
   1  -2  -1 3771.34 178.444   1
  -2   1  -1 4027.78 177.227  26
   2  -1   1 3653.70 176.690  26
   1   1   1 2705.09 170.579  27
  -2   1   1 2598.08 167.354  27
   1   1  -1 3855.92 173.806  12
  -2   1   1 2587.76 171.080  12
  -1   2   1 3775.96 178.291  23
  -1   2  -1 2716.10 176.779  23
   1  -2   1 2587.29 176.718  23
   1   1   1 2516.92 166.794  22
  -1   2  -1 2499.52 170.173  22
   1  -2  -1 3889.23 170.395  20
  -2   1  -1 3690.56 169.893  20
  -1  -1  -1 2439.10 171.395  20
  -1   2   1 3651.07 171.387  21
  -1   2   1 3852.39 171.121  19
   1   1   1 2561.72 171.320  19
  -2   1  -1 3709.75 168.614  19
  -2   1   1 2804.12 171.757   9
  -1  -1  -1 2584.20 174.643   8
   1   1  -1 4237.26 185.502   9
   1  -2   1 2779.06 171.637   9
  -1   2   1 3937.65 174.269   8
   2  -1  -1 2489.83 167.497  18
   1   1  -1 3966.33 176.286  18
  -1   2  -1 2372.03 168.513  18
  -1  -1   1 3856.75 176.809  18
  -2   1  -1 3675.92 169.529  17
  -1  -1  -1 2482.07 172.051  17
  -2   1  -1 3595.30 180.834   4
   1   1   1 2712.98 175.003   4
   2  -1   1 3669.15 179.866   4
   2  -1   1 3472.78 171.939   8
   1   1   1 2548.61 176.872   8
   1  -2   1 2601.64 170.962   7
   2  -1   1 3726.36 179.128  15
   1   1   1 2427.28 175.658  15
  -2   1  -1 3130.01 178.113  15
  -1   2  -1 2459.19 173.144   7
   2  -1  -1 2430.39 172.200  14
  -2   1   1 2618.75 172.031  14
   1   1  -1 3743.95 175.552  14
   1  -2   1 2592.83 173.287   2
  -1  -1   1 4073.41 185.203   2
   2  -1  -1 2542.78 175.886   5
   1   1  -1 3880.47 180.318   5
  -1   2  -1 2440.08 168.892  10
   2  -1   1 3771.49 173.923  11
   1   1   1 2582.94 170.301  11
   1  -2  -2 9256.92 538.097   1
  -1  -1  -2 10725.4 534.551  27
   2  -1  -2 10169.9 529.822  27
   2  -1   2 8556.72 532.107  26
  -1   2   2 8779.19 533.857  27
   1   1  -2 8871.29 525.740  26
  -1   2  -2 10422.6 537.164  25
  -1  -1   2 8687.01 534.353  24
   1  -2   2 10883.8 541.516  23
  -1   2   2 8616.33 531.437  23
  -2   1  -2 9128.30 533.548  22
  -1   2  -2 11739.7 534.640  22
  -1   2   2 9009.84 530.766  21
   1  -2  -2 9125.68 529.733  19
  -1  -1  -2 10678.4 534.255  19
   1   1   2 10745.1 539.260   8
  -2   1   2 9485.86 535.535   9
   1  -2   2 9453.91 535.456   9
  -1  -1   2 9427.82 539.830   9
  -1  -1  -2 10827.6 539.099   4
  -2   1  -2 8945.81 537.908   4
   2  -1  -2 10356.9 530.315  18
   1   1  -2 8298.18 532.474  18
   2  -1  -2 10484.2 532.883  16
   1  -2   2 10573.3 538.096   7
   2  -1  -2 10050.8 533.875   7
   1   1  -2 9050.58 537.918   7
  -1   2  -2 10344.0 527.065  16
  -1   2   2 8811.64 533.047  16
  -2   1  -2 8470.37 536.770  15
   2  -1   2 9019.46 535.338  15
   1  -2  -2 8798.29 528.127  15
  -1  -1  -2 9986.60 540.331  15
   1   1   2 10791.2 539.505  15
  -1   2   2 9013.51 528.128   6
  -1   2  -2 11814.2 541.333   6
  -1   2  -2 9460.06 540.580   7
   1  -2   2 10485.2 523.766  12
  -2   1   2 10181.6 533.446  12
   2  -1   2 8681.08 530.524  11
  -1  -1   2 9039.84 530.356  12
  -1   2  -2 9931.47 524.797  13
  -1  -1   2 9018.11 532.539  14
  -2   1   2 10664.4 536.162  14
   2  -1   2 8586.98 540.235   3
  -1  -1   2 8907.40 531.634  10
  -1   2  -2 10674.1 533.137  10
  -2   1   2 10594.3 527.553  10
   2  -1   3 800.878 73.8017   3
   1   1   3 907.453 73.7600   3
   1  -2  -3 1072.53 73.8116   1
   1  -2   3 927.926 60.4072   1
   2  -1   3 973.294 63.8645  26
  -1  -1  -3 1066.11 68.1406  27
   2  -1  -3 939.051 61.9437  27
   1  -2  -3 919.994 67.3298  27
  -1   2  -3 922.800 67.9520  25
  -1   2   3 872.582 54.5477  24
  -1   2  -3 951.056 69.8642  24
   1  -2   3 1075.24 73.7243  23
  -1  -1   3 979.163 67.1063  24
  -1   2   3 1018.33 65.3244  21
   1  -2   3 1014.85 64.5479  22
   2  -1   3 916.141 65.6505  22
   2  -1   3 908.365 60.5370  21
  -1  -1  -3 977.113 65.3514  19
  -1  -1   3 859.156 73.5720   9
   1   1  -3 863.195 65.6000  18
  -1   2   3 931.855 66.6586  13
  -1  -1   3 740.835 63.3745  14
   2  -1  -3 1041.54 66.0743  13
   1   1  -3 857.123 62.6834  16
   1   1  -3 860.950 73.4387   7
  -2   1   3 975.526 65.9590   7
  -1   2   3 929.140 67.3196  16
   2  -1  -3 944.610 65.4519  16
  -1   2  -3 959.247 61.0151  16
  -1  -1  -3 976.254 73.8497  15
   1   1   3 995.346 69.5131  15
  -2   1  -3 856.083 70.8328  15
   1  -2  -3 928.631 63.0737  15
  -1  -1  -3 1132.05 72.9909   4
   2  -1   3 865.251 73.2769   6
  -1  -1   3 863.227 61.0957  12
  -1   2  -3 947.050 65.0658  10
  -1  -1   3 810.755 62.6058  10
   1  -2   3 921.721 72.7383   7
  -1   2  -3 870.237 71.4426   6
   2  -1  -3 932.766 69.7616   7
   1   1   4 22771.9 1326.34   3
  -2   1  -4 25396.6 1317.30  25
  -1  -1   4 25198.2 1319.94  24
  -2   1  -4 24407.3 1315.45  23
   1  -2   4 22948.7 1322.57  23
  -1   2  -4 23332.5 1321.02  24
   2  -1   4 25594.3 1314.87  21
   2  -1   4 24913.5 1319.36  22
   1  -2   4 21948.4 1316.12  22
   1  -2  -4 24563.5 1319.54  21
   1   1   4 22549.3 1316.90  21
   2  -1   4 26976.0 1335.39   3
   2  -1   4 24692.4 1315.57  26
   1  -2  -4 24633.6 1322.12  27
   1  -2  -4 27089.2 1330.32   1
   1   1  -4 25618.6 1317.90  16
   2  -1   4 23244.5 1316.61  16
  -1   2  -4 22219.6 1314.33  16
  -1   2   4 25431.9 1321.49  16
   2  -1  -4 21920.9 1318.21  16
  -1  -1   4 26279.6 1328.69   7
  -2   1   4 23478.8 1320.83   7
  -1  -1  -4 22932.8 1325.18  15
  -2   1  -4 26104.3 1329.01  15
   1  -2  -4 27314.2 1320.69  15
   1   1  -4 23860.8 1332.62   7
   1  -2   4 23425.8 1330.55   7
  -1   2  -4 23340.2 1328.59   6
   1   1   4 21314.2 1324.66   6
   2  -1   4 24639.3 1331.55   6
  -1  -1   4 25025.9 1315.32  12
  -1   2  -4 22506.8 1318.42  10
   2  -1  -4 22366.5 1318.80  13
   1   1  -4 25356.6 1316.86  13
  -1   2   4 25649.5 1322.35  13
   1  -2   5 852.740 63.8125  23
  -1   2  -5 699.810 56.9919  24
  -1  -1   5 539.318 52.7062  24
  -1   2  -5 744.121 53.6084  21
  -1   2  -5 638.025 56.1723  10
   2  -1  -5 755.401 50.3848  10
  -1   2  -5 734.585 71.7280   3
  -1  -1   5 414.080 64.4880   9
   1  -2   5 813.052 52.5911  16
  -1   2  -5 721.516 55.5338  16
   2  -1   5 534.710 52.7780  16
  -2   1  -5 568.516 51.5500  25
  -2   1   5 713.405 47.7529  24
   1   1   5 796.471 68.7323   3
   1  -2  -5 518.686 55.3794  15
   2  -1  -5 704.671 60.0807  13
  -1   2   5 496.013 54.1437  13
   1   1  -5 545.550 51.9645  13
   2  -1   5 543.764 49.3655  26
  -2   1   5 825.486 69.1855   1
  -2   1  -5 548.712 57.1386   1
  -1  -1  -5 791.944 71.8042   1
   1   1   5 743.202 69.3522   6
   2  -1   5 440.263 63.5442   6
  -1  -1   5 544.576 61.4825   7
  -1   2  -5 696.011 70.5844   6
   1   1  -5 418.685 64.8958   7
   1  -2   5 775.571 74.4941   7
  -2   1   5 697.816 62.5041   7
   1  -2   6 3713.84 202.804  22
   2  -1   6 3332.94 201.770  22
   2  -1  -6 3656.09 201.590  21
   1   1   6 3671.44 201.882  21
   1  -2  -6 3272.44 200.936  21
  -2   1  -6 3360.79 201.346   1
  -1  -1  -6 3647.07 214.463   1
  -1  -1   6 3523.82 205.901   1
  -2   1   6 3466.71 211.304   1
  -1  -1  -6 2338.75 174.666  24
   1  -2   6 3567.23 201.570  23
  -2   1   6 3321.58 184.394  24
   1  -2  -6 3411.98 205.358  27
  -2   1   6 3465.63 209.259   7
  -1  -1   6 3598.17 214.977   7
   2  -1  -6 3496.70 206.379  16
  -1   2   6 3502.79 202.841  16
   1   1   6 3387.95 205.179  16
   1   1  -6 3257.49 200.128  16
  -1  -1  -6 3775.72 217.341  15
  -2   1  -6 3475.55 215.608  15
   1  -2   6 3612.26 222.438   7
   2  -1  -6 3594.06 208.892   6
  -1   2   6 3212.38 212.086   7
   2  -1   6 3762.78 220.181   6
   1   1   6 3494.75 213.542   6
   1   1  -6 3722.02 215.161   6
  -1   2   6 3664.43 202.243  13
   1   1  -6 3062.82 195.863  13
   2  -1   6 3139.69 192.560  13
  -1   2  -6 3422.39 215.312   6
  -1   2  -6 3544.67 200.503  10
   1   1  -6 3415.67 197.178  10
   2  -1  -6 3595.95 191.568  10
  -1  -1   6 3489.55 203.488  25
  -1   2  -6 3328.92 216.544   3
   1   1   7 522.732 58.4951  13
   1  -2   7 572.787 61.8470  22
   2  -1   7 718.952 68.8396  22
   1  -2   7 401.923 54.6354  23
  -1   2  -7 483.901 54.1988  21
   2  -1  -7 537.542 58.9839  21
  -1  -1  -7 515.038 68.4450   1
  -2   1   7 556.404 71.6702   1
  -1  -1   7 586.103 67.3229   1
  -2   1  -7 656.280 64.5871   1
   1  -2  -7 568.365 65.2054  27
  -1   2  -7 488.222 55.7211  10
   1   1  -7 678.198 59.7006  10
   2  -1  -7 513.912 50.6694  10
   2  -1   7 726.027 61.7974  16
   1   1   7 496.154 61.7057  16
   1   1  -7 603.294 64.6288  16
   2  -1  -7 446.005 61.5970  16
  -1   2   7 739.459 66.1164  16
  -2   1  -7 689.844 78.3325  15
   1  -2  -7 642.983 67.9170  15
  -1  -1  -7 595.536 77.4835  15
   1  -2   7 431.173 70.0656   7
  -1  -1   7 629.284 76.4279   7
  -2   1   7 473.862 64.8997   7
  -1   2   7 634.784 76.9205   7
  -1   2  -7 531.990 76.7942   3
  -1   2   7 593.051 50.7059  25
  -1  -1   7 781.094 69.7570  25
   2  -1   7 622.536 56.0308  13
  -1   2   7 800.168 65.8524  13
   2  -1  -7 617.814 70.6824   6
  -1   2  -7 594.019 76.4376   6
   1   1   7 504.417 70.0958   6
   1   1  -7 618.022 73.7928   6
   1   1  -8 7009.44 418.294  21
   1  -2   8 7504.59 424.119  22
   2  -1   8 7119.39 424.062  22
  -1   2  -8 7129.09 414.685  21
   2  -1  -8 7325.90 421.474  21
  -1  -1  -8 7494.03 431.931   1
  -2   1   8 7414.00 436.424   1
  -1  -1   8 6632.27 424.736   1
  -1   2  -8 6894.95 408.360  24
  -1  -1   8 7011.49 422.521  25
   1  -2  -8 7319.78 428.685  27
   2  -1   8 7008.48 405.523  26
  -1   2   8 7506.88 423.108  16
  -1  -1   8 7348.51 438.868   7
   1  -2   8 7468.04 444.447   7
  -2   1   8 7484.55 433.239   7
   2  -1  -8 6614.72 426.637  16
   2  -1   8 6810.43 413.820  16
   1   1   8 7382.62 425.061  16
   1   1  -8 7051.16 425.991  16
  -1  -1  -8 7605.93 441.482  15
   1  -2  -8 7360.37 426.740  15
  -2   1  -8 7542.81 441.988  15
   2  -1   8 6551.96 446.526   7
  -1   2   8 6882.90 435.212   7
   1   1  -8 6888.44 434.851   6
   2  -1  -8 7480.43 409.030  10
   1   1  -8 7096.10 413.716  10
   2  -1   8 6920.74 409.000  13
   1   1   8 7191.16 417.163  13
   2  -1  -8 7086.56 425.401   3
   2  -1  -8 6727.75 427.511   6
   1   1  -9 201.545 44.6678  21
   2  -1  -9 97.2847 42.7678  21
  -1   2  -9 216.777 41.7401  21
  -1  -1   9 178.185 52.5965   1
   1  -2  -9 171.449 35.2163  10
  -1  -1   9 133.452 61.7182   9
   1   1   9 281.223 53.7338  22
   2  -1   9 120.599 42.9425  22
   1  -2   9 186.359 45.1926  22
   2  -1  -9 59.5110 45.2820   3
   1   1  -9 108.487 44.9848  16
  -1   2   9 244.020 45.8600  16
   2  -1   9 133.490 36.0043  16
   1   1   9 173.602 43.4687  16
  -2   1  -9 182.399 62.8462  15
   1  -2  -9 149.445 49.8638  15
  -1  -1  -9 246.323 60.6166  15
  -2   1   9 133.066 50.4627   7
   2  -1   9 71.9588 61.7880   7
   1   1   9 70.8923 62.3655   7
  -1  -1   9 112.388 52.4805   7
   1  -2   9 145.097 60.3175   7
  -1   2   9 111.498 56.2336   7
   2  -1   9 132.556 32.5377  13
   1  -2  -9 87.2111 41.2955  27
   2  -1  -9 140.863 44.0859  27
  -1  -1  -9 161.347 46.7739  27
  -2   1   9 167.396 40.6277  25
  -1  -1   9 220.043 48.9749  25
  -1  -1   9 123.353 34.3688  23
   2  -1  10 2096.28 146.992  16
  -1   2  10 2204.93 155.533  16
   1   1  10 1992.09 152.770  16
   1   1 -10 2020.13 152.088  21
   2  -1 -10 2001.46 155.025  21
  -1   2 -10 1836.72 145.658  21
  -1   2 -10 1859.59 166.916  15
  -2   1 -10 1792.32 171.910  15
   1  -2 -10 2106.53 162.881  15
  -1  -1 -10 1757.31 167.661  15
   2  -1  10 1853.47 183.936   7
  -1  -1  10 2208.46 158.888  25
  -2   1  10 1958.26 148.167  25
  -1  -1  10 2182.08 148.236  12
  -1  -1  10 1784.19 181.023   9
   1  -2  10 2009.43 178.546   7
  -1  -1 -10 2014.95 161.285  27
   2  -1 -10 1791.84 150.003  27
   1  -2 -10 2142.70 162.848  27
   1  -2  10 1912.38 155.611  22
   1   1  10 1883.02 155.293  22
   2  -1  10 2447.25 165.285  22
   1   1  11 156.784 54.8118  22
   1  -2  11 194.099 54.3440  22
  -1  -1  11 79.4761 44.0620  22
   2  -1  11-27.7568 42.3724  22
  -1  -1  11-58.5862 77.6195   9
   2  -1 -11 130.993 49.9571  21
   1   1 -11 40.8183 47.1760  21
   1   1  11 63.6768 39.7366  16
  -1   2  11 48.5635 39.8712  16
   2  -1  11 6.53162 30.9012  16
  -1   2 -11 104.173 62.7752  15
  -2   1 -11 12.7902 64.5736  15
   1  -2 -11 49.7890 57.5061  15
  -1  -1 -11-72.8558 62.8600  15
  -1  -1  11 125.040 49.2169  14
  -2   1  11 68.2381 42.0742  25
  -1  -1 -11 89.9369 53.0028  27
   2  -1 -11 83.9455 45.5740  27
   1  -2 -11 38.4073 49.1322  27
   2  -1  11 140.207 77.6102   7
  -2   1  11 43.3180 51.0823   7
   1  -2  11 13.5852 53.8293   7
   1   1  11 120.905 77.2480   7
  -1   2  11-34.0363 55.8114   7
  -1  -1  11 75.0270 56.3039   7
  -1  -1  11 125.087 41.2906  12
  -1  -1  12 1518.96 167.711   9
  -2   1  12 1215.90 154.802   9
   1  -2  12 788.155 142.533   9
  -1  -1 -12 1624.01 134.571  19
   1   1  12 1455.33 127.103  16
  -1   2  12 1547.34 131.667  16
   2  -1  12 1314.93 117.690  16
   1   1 -12 1377.40 130.006  21
   1  -2  12 1473.37 157.871   7
   2  -1  12 1553.07 166.511   7
  -1   2  12 1607.58 153.841   7
  -1  -1  12 1625.04 124.410  12
   1  -2 -12 1246.40 131.732  27
  -1  -1 -12 1677.09 146.654  27
   2  -1 -12 1671.71 139.252  27
  -1  -1  12 1576.03 141.322  14
   2  -1 -12 1616.92 147.855  15
  -1  -1 -12 1374.53 153.783  15
  -1   2 -12 1701.96 159.508  15
  -2   1 -12 1341.06 153.098  15
   1  -2 -12 1410.53 143.186  15
   2  -1  12 1263.05 131.091  22
  -1  -1  12 1816.42 142.996  22
   1   1  12 1818.93 145.402  22
   1  -2  12 1491.50 134.624  22
   1   1  12 1657.30 173.708   7
   2  -1  13 195.965 80.7353   7
   1  -2  13 90.1070 69.2091   7
   1   1  13 78.2182 79.4200   7
  -1   2  13 345.519 80.8589   7
  -1   2  14 832.951 107.539   7
   2  -1  14 898.437 127.766   7
   1  -2  14 773.346 114.060   7
   1   1  14 510.820 112.817   7
   2  -1  15-28.3458 70.5555   7
   1   1  15 39.5282 69.7752   7
   2  -2  15 192.812 77.4552   7
   0   2  15 113.732 64.7705   7
   0   2  14 1251.90 144.936   7
   2  -2  14 1502.93 159.547   7
   2  -2  13 15.7083 64.7388   7
   0   2  13 82.3723 63.7452   7
   0   2  12 1148.90 116.813  22
   2  -2  12 1106.41 115.659  22
   2   0 -12 1160.80 116.505  18
   0   2  12 1035.23 107.309  16
  -2   0  12 1288.48 151.716   9
   0  -2 -12 1269.51 114.042  19
  -2   0  12 1114.26 109.763  25
   0  -2 -12 1088.64 129.434  15
  -2   2 -12 992.208 131.033  15
  -2   0  12 1371.33 130.939  14
  -2   0  12 1116.42 107.178  12
   2   0 -12 1008.20 107.432  27
   0  -2 -12 1264.14 126.042  27
   2  -2  12 1192.34 143.002   7
   0   2  12 1017.31 131.250   7
   2   0 -12 1063.08 114.457  21
   2   0 -11-17.2969 54.8369  21
  -2   0  11 202.334 51.3556  25
  -2   0  11 43.5403 75.2584   9
   0  -2 -11 156.742 48.8252  19
   0   2  11 206.970 50.7877  16
   0  -2 -11 155.903 69.3050  15
  -2   2 -11 12.3817 59.4214  15
  -2   0  11 82.4512 50.9383  14
  -2   0  11 149.724 45.9879  12
   2  -2  11 36.7509 43.6273  22
   0  -2 -11 171.903 56.8544  27
   0   2  11 80.5994 67.9799   7
   2  -2  11 71.6379 70.6045   7
   2   0 -10 3529.22 229.237  21
   0   2  10 3311.75 225.850  16
   2  -2  10 3356.98 213.761  16
  -2   0  10 2622.24 247.006   9
   0  -2 -10 3400.97 226.039  19
  -2   0  10 3339.43 221.877  12
   0  -2 -10 3673.60 246.214  15
  -2   2 -10 3049.67 242.064  15
  -2   0  10 3193.02 235.596  14
  -2   0  10 3501.91 228.107  25
   0  -2 -10 3857.27 242.092  27
   2  -2  10 2769.17 246.033   7
   2  -2  10 3382.64 230.357  22
  -2   0   9 786.862 106.505   9
   2   0  -9 565.877 79.0064  16
   0   2   9 907.004 83.3424  16
   2   0  -9 609.254 73.5192  21
   0  -2  -9 865.057 95.3007  15
  -2   2  -9 679.357 89.9962  15
  -2   0   9 677.128 88.1556   7
   0   2   9 650.345 97.5989   7
  -2   0   9 698.591 77.7857  25
   0  -2  -9 731.556 83.8419  27
   2  -2   9 714.795 68.0189  16
   2  -2   9 606.178 75.3471  22
   0   2   8 3504.62 231.163  16
   2   0  -8 3290.02 233.483  16
  -2   0   8 3841.98 244.581   7
   0  -2  -8 3908.05 244.100  15
  -2   2  -8 3763.56 246.598  15
   2   0  -8 3500.56 240.895   6
   2  -2   8 3218.49 249.990   7
   2  -2   8 3776.56 219.970  16
   0  -2  -8 3535.96 237.165  27
  -2   2  -8 3356.08 217.759  24
  -2   0   8 3582.81 242.307   1
  -2   0   8 3621.89 232.105  25
   2  -2   8 3882.98 235.767  22
   2   0  -8 3356.29 226.899  21
   0  -2  -7 203.981 44.1027  27
  -2   2  -7 136.631 30.7391  24
   0  -2  -7 133.448 45.9584   1
  -2   0   7 221.969 47.2933   1
   2   0  -7 200.150 49.4489   6
   2  -2   7 145.534 28.9621  16
   0   2   7 149.125 40.0989  16
   2   0  -7 93.7064 37.4449  16
  -2   2  -7 182.538 49.8695  15
   0  -2  -7 196.792 50.1575  15
   2  -2   7 153.153 38.1982  22
  -2   2  -7 80.3245 55.3731   3
   2  -2   7 128.736 23.5244  26
   0   2   7 117.350 36.6533  13
   2   0  -7 70.8765 32.8727  13
  -2   0   7 155.532 45.5423   7
   2  -2   7 37.4082 44.6376   7
  -2   0   6 9933.66 651.577   9
   0  -2  -6 11865.2 644.226  27
   2  -2   6 11557.9 623.801  26
  -2   0   6 11713.2 646.818   7
   2   0  -6 11387.5 639.558  16
   0   2   6 11948.9 643.978  16
   0   2   6 10617.4 636.237  13
   2   0  -6 10965.0 636.348  13
   2  -2   6 10655.5 623.570  13
  -2   2  -6 12408.4 651.389  15
   0  -2  -6 11659.0 644.830  15
  -2   2  -6 10871.4 655.545   3
  -2   0   6 11256.5 627.605  24
  -2   0   6 11928.9 645.197   1
   0  -2  -6 11556.2 650.457   1
   0   2   6 12153.9 644.884   6
   2  -2   6 10590.8 655.912   7
   2  -2   6 11283.2 637.827  22
  -2   0   5 3552.39 245.638   9
   0  -2  -5 3662.66 242.629   1
   2  -2   5 3998.85 223.388  26
   0  -2  -5 4174.37 239.111  27
   0   2   5 3941.90 238.347  16
   2  -2   5 4145.21 225.202  16
   2   0  -5 3838.51 233.067  16
  -2   0   5 3815.31 237.385  14
   2  -2   5 3798.44 221.794  13
   2   0  -5 3870.69 232.408  13
   2  -2   5 4002.60 233.668  22
  -2   2  -5 3559.95 225.602  21
   0   2   5 4038.64 233.200  21
  -2   2  -5 4036.63 254.409   3
   0  -2  -5 3999.61 232.607  19
  -2   0   5 4067.03 227.833  24
   0   2   5 3983.83 237.892   6
   2   0  -5 3304.54 244.044   7
   2  -2   5 3780.66 251.094   7
  -2   2  -4 2019.81 123.425  23
  -2   0   4 1887.60 117.296  10
  -2   2  -4 1776.40 113.860  21
   2   0  -4 1738.87 118.904  18
  -2   2  -4 1828.26 114.215   1
   0  -2  -4 1857.06 131.215   1
  -2   2  -4 2122.66 142.376   3
   0   2   4 1945.00 122.678   3
   2  -2   4 1813.99 113.161  16
   0  -2  -4 1938.23 124.876  15
  -2   2  -4 1977.44 128.359  15
   2   0  -4 1998.62 120.650  13
   2  -2   4 1918.09 111.279  13
  -2   0   4 1902.62 111.833  26
  -2   2  -4 2025.04 122.838  25
   2  -2   4 1545.13 132.183   7
   2   0  -4 1905.71 132.470   7
   0   2   4 1784.87 123.995   6
  -2   2  -3 64.4457 21.3740  25
  -2   0   3 128.414 18.3584  26
   2  -2   3 71.0542 29.1138   6
  -2   2  -3 90.5525 22.0163  22
  -2   2  -3 107.439 24.5848  23
   0   2   3 102.552 22.2111  21
   0  -2  -3 83.1342 20.4026  19
  -2   0   3 119.317 30.7005   9
  -2   0   3 92.1995 18.1774  10
   2   0  -3 77.8684 20.5560  18
   0  -2  -3 110.763 23.3403   4
   0  -2  -3 101.837 23.7130  27
   2   0  -3 85.3597 20.6495  16
   2  -2   3 102.086 15.3793  16
   0  -2  -3 89.6974 26.0094  15
  -2   2  -3 129.965 28.8275  15
   2   0  -3 108.879 28.8314   7
  -2   2  -3 84.2491 17.1148   1
  -2   0   3 130.995 27.0212  14
  -2   2  -3 97.4245 35.9169   3
   0   2   3 91.6014 24.6779   3
  -2   0   3 102.565 21.0084  12
   2  -2   3 88.0388 13.2228  13
   0   2   2 41450.5 2196.24  27
  -2   2  -2 40400.2 2192.51  26
  -2   0   2 41287.6 2191.26  26
  -2   0   2 40523.6 2193.71  12
  -2   2  -2 39674.9 2199.48  23
   0  -2  -2 39705.5 2190.54  24
   0  -2  -2 40383.4 2190.38  23
  -2   2  -2 40896.1 2195.24  22
   0  -2  -2 41706.9 2193.08  20
   0  -2  -2 40164.4 2193.12  19
  -2   0   2 42588.0 2200.68   9
   0   2   2 41409.9 2198.39   8
   2   0  -2 40640.2 2193.18  18
   2   0  -2 41135.5 2198.09   7
   0  -2  -2 40690.9 2192.22   4
   2  -2   2 40711.2 2186.09  16
   0   2   2 40838.1 2193.81  15
  -2   2  -2 41401.2 2195.44  15
   2  -2   2 40940.1 2198.52   6
   2  -2   2 39282.6 2188.26  11
   2   0  -2 38410.2 2202.26   5
  -2   0   2 40123.0 2195.90  14
  -2   2  -2 38658.2 2202.53   3
   0  -2  -1 26.6670 15.4909  24
   0  -2  -1 25.6357 16.1618  23
  -2   0   1 27.0504 20.8520   2
   2  -2   1 33.3478 19.3019   6
   0  -2  -1 13.1461 13.1074  20
   0   2   1 24.7703 13.3059  19
   2   0  -1 4.61267 12.6406  18
  -2   0   1 11.7860 15.5347  18
  -2   2  -1 20.6261 17.1607   4
   0   2   1 3.67597 13.7471   4
   2   0  -1 24.9481 22.9601   5
   0  -2  -1 12.4779 15.4691  17
   2   0  -1 7.23492 14.7130  12
   2  -2   1 31.4497 8.52172  12
   0  -2  -1 19.7319 16.6386   8
   0   2   1 40.0117 19.5007   8
  -2   2  -1 27.1949 17.7409  15
   0   2   1 14.7577 17.9042  15
   2   0  -1 19.0768 16.5373  14
   0   2   1 32.4196 17.5755  27
   2   0  -1-3.30034 13.0945  26
   2  -2   1 36.5864 22.2584   3
   2   0  -1-15.5552 23.3350   9
   0   2   0 3855.91 212.320  24
   0  -2   0 3704.98 213.206  24
  -2   0   0 3584.47 209.142  11
   0   2   0 3685.61 203.246  11
   0   2   0 3681.47 208.701  20
   2  -2   0 3718.99 201.046  21
   2   0   0 3695.83 208.680  20
   2  -2   0 3670.18 207.705   4
   0  -2   0 3805.02 208.470  18
  -2   0   0 3737.09 208.213  18
   0   2   0 3764.70 209.474  17
   2   0   0 3607.49 209.228  17
   0  -2   0 3687.83 213.488   8
  -2   0   0 3645.92 214.130   8
   2  -2   0 3771.84 202.784  16
   2  -2   0 3899.67 204.854  15
   2  -2   0 3394.71 204.563  14
   2  -2   0 3667.03 203.960  13
   2   0   0 3623.58 209.899  26
  -2   2   0 3696.94 204.776  12
  -2   0   0 3505.39 214.852   5
   0  -2   0 3755.03 206.787   5
  -2   2   0 3564.01 208.166   5
   0   2   0 3776.27 215.464   2
   2   0   0 3850.88 213.812   2
   2  -2   0 3711.50 208.933   3
   0  -2   1 3525.65 210.466  24
  -2   0  -1 3628.04 203.360  22
   2  -2  -1 3849.26 201.092  21
  -2   0  -1 3597.71 204.585  20
   2   0   1 3543.43 202.773  19
   2  -2  -1 3561.92 197.410  19
  -2   0  -1 3523.66 206.944   8
   0   2  -1 3594.36 210.870   9
   2   0   1 3571.87 212.113   4
   0  -2   1 3569.41 205.502  18
   0   2  -1 3765.84 205.094  18
  -2   0  -1 3615.40 205.197  17
   2   0   1 3418.52 209.482   8
   2  -2  -1 3651.31 202.659  16
   2   0   1 3507.58 212.632  15
   0  -2   1 3834.69 212.449   2
   0   2  -1 3585.25 210.144  24
   0  -2   1 3510.32 205.822  25
   2  -2  -1 3529.94 205.429   5
   0   2  -1 3559.48 203.242   5
  -2   2   1 3549.96 202.704  14
   0   2  -1 3723.13 201.884  14
   2  -2  -1 3635.64 203.199  13
   0  -2   1 3680.39 198.149  11
   2   0   1 3459.46 204.989  11
   0  -2   2 10261.6 561.509  24
   0  -2   2 9920.63 549.674  22
   2  -2  -2 10330.6 552.715  21
  -2   0  -2 10339.5 554.076  20
  -2   0  -2 10006.2 553.025  19
   0  -2   2 10821.1 562.022   9
  -2   0  -2 10200.8 563.323   4
   0   2  -2 9822.99 554.998  18
  -2   2   2 9740.29 552.106  16
  -2   0  -2 10292.3 554.323  17
   2  -2  -2 10332.1 555.443  16
   2   0   2 10234.7 558.368   8
   0   2  -2 10120.0 561.416   7
  -2   2   2 9839.41 547.794   7
  -2   0  -2 9067.87 562.307  15
   2   0   2 9891.79 561.361  15
   2  -2  -2 9788.20 554.744  13
   0  -2   2 10266.4 551.200  14
  -2   2   2 9941.79 554.393  27
   0   2  -2 10678.8 561.651  24
   0  -2   2 10057.9 557.575  25
   2   0   2 10023.3 554.828  11
   0  -2   2 10071.1 554.618  10
  -2   2   2 10535.2 559.887   1
   2   0   3 45.5924 29.1074   3
   2  -2  -3 44.6480 20.0994  27
   0  -2   3 81.4424 24.2541  25
   0   2  -3 58.8488 22.9354  24
   2   0   3 27.0892 16.7114  22
   0  -2   3 70.4227 16.0521  22
   2  -2  -3 50.3033 18.1985  21
  -2   0  -3 50.9357 17.4195  19
   0  -2   3 33.8852 17.0390  10
   0  -2   3 14.9293 25.8832   9
   0   2  -3 17.7671 17.2234  18
   2   0   3 86.7630 22.4264   8
   0  -2   3 50.4063 12.8940  12
  -2   2   3 43.1786 17.6988  16
   0   2  -3 29.9485 13.9635  16
   2  -2  -3 73.7992 23.0859  16
  -2   0  -3 64.1152 28.3309  15
   2   0   3 56.3354 26.3493  15
   2  -2  -3 35.5484 17.3727   6
  -2   2   3 65.9107 27.0652   1
   0  -2   3 60.3614 17.5422  14
  -2   0  -3 62.0819 28.4934   4
   2  -2  -3 48.1012 9.42160  10
  -2   2   3 60.2046 17.8645   7
   0  -2   3 58.6187 23.1091   7
   0   2  -3 25.3428 26.5489   7
   2   0   4 14548.4 789.325  22
   0  -2   4 14593.6 786.666  22
   2   0   4 14304.3 787.022  21
   2  -2  -4 14801.2 788.874  21
  -2   0  -4 15561.7 802.193   4
   2  -2  -4 13873.8 789.280  27
  -2   2   4 14390.1 789.507  16
   0   2  -4 13960.2 784.823  16
   2  -2  -4 13782.2 791.956  16
  -2   0  -4 13745.4 781.760  25
   0   2  -4 14492.1 791.566  24
  -2   2   4 14344.7 799.567   1
   2   0   4 14588.9 804.519   3
   2  -2  -4 14872.1 789.220   6
  -2   2   4 14278.7 790.482   7
   0   2  -4 13196.7 803.660   7
   0   2  -4 14234.0 783.008  13
   0  -2   4 14176.8 781.409  12
   0  -2   4 14565.2 798.431   7
   0   2  -4 14732.7 789.031  10
   2  -2  -4 14389.6 778.542  10
   0  -2   5 82.4906 25.6878   1
  -2   2   5 93.6378 34.4704   1
  -2   2   5 110.896 32.3638   7
   0  -2   5 83.1078 36.3608   7
   0  -2   5 125.004 38.7103   9
   2  -2  -5 90.7045 17.1840  10
  -2   0  -5 68.4827 14.7982  23
  -2   2   5 121.648 27.1495  16
   2  -2  -5 63.0283 28.0620  16
  -2   0  -5 59.5044 40.7472  15
   2   0   5 59.5127 33.6085   3
   2  -2  -5 57.2016 24.6370   3
   0   2  -5 111.865 25.6594  10
   2   0   5 77.3043 36.2248   6
   0   2  -5 87.9803 35.2620   6
   2  -2  -5 86.5747 27.7359   6
   0  -2   5 97.2428 31.0436  25
  -2   0  -5 81.5591 18.8232  25
   0  -2   5 70.5252 18.0255  12
   0   2  -5 119.559 22.5566  13
   2  -2  -6 2890.46 183.826  21
  -2   0  -6 2762.19 190.766   1
  -2   2   6 2681.69 195.557   1
   0  -2   6 2690.08 182.652   1
   0  -2   6 2884.20 187.918  25
   2  -2  -6 2973.84 186.633  27
  -2   2   6 3157.06 185.876  16
   0  -2   6 2852.64 197.091   7
   0  -2   6 2950.45 183.155  22
   2   0   6 2790.59 180.903  21
   2   0   6 3079.56 187.754  22
   0   2  -6 2892.90 183.489  16
   2   0   6 3018.38 188.173  16
  -2   0  -6 2853.23 199.253  15
   0  -2   6 2949.74 185.774  23
  -2   2   6 2913.24 190.333   7
   0   2  -6 3034.92 198.499   6
   2   0   6 3107.65 200.776   6
   0   2  -6 3034.43 183.929  10
   2  -2  -6 2894.10 171.832  10
   2  -2  -6 2914.86 183.454   3
   2  -2  -6 2784.98 186.300   6
   2  -2  -7 1499.94 110.475  21
  -2   2   7 1334.08 120.870   1
  -2   0  -7 1572.23 118.887   1
   0  -2   7 1233.77 106.636   1
   0  -2   7 1479.74 113.499  25
   2  -2  -7 1471.45 111.464  27
  -2   2   7 1489.79 109.151  16
   0  -2   7 1589.86 127.172   7
  -2   2   7 1468.60 116.226   7
   2   0   7 1495.03 112.064  22
   0  -2   7 1629.85 111.191  22
   2   0   7 1597.03 113.166  16
   0   2  -7 1491.76 110.003  16
  -2   0  -7 1445.92 126.253  15
   0   2  -7 1430.64 122.872   6
   2   0   7 1514.68 125.849   6
   2  -2  -7 1342.75 112.230   6
   2  -2  -7 1297.14 94.1885  10
   0   2  -7 1375.61 104.754  10
   2  -2  -7 1090.09 104.402   3
   0  -2   7 1536.59 109.840  23
   0   2  -8 3981.47 246.071  21
   2  -2  -8 3828.68 250.566  21
   2  -2  -8 4052.25 254.871  27
   0  -2   8 4139.35 257.306  25
  -2   2   8 4368.00 253.244  16
   0   2  -8 3907.63 251.421  16
   2   0   8 3820.33 250.383  16
   2  -2  -8 3993.50 253.310   3
  -2   0  -8 3741.96 270.067  15
  -2   2   8 3730.74 256.366   7
   0  -2   8 3854.32 266.933   7
  -2   0  -8 4060.07 258.481   1
   2   0   8 3543.51 242.614  13
   0  -2   8 3856.29 246.301  23
   0  -2   8 4557.41 255.913  22
   2   0   8 4194.23 256.368  22
   2  -2  -8 4038.64 235.165  10
  -2   0  -9 120.888 63.3084  15
  -2   2   9 206.042 54.5381   7
  -2   2   9 265.032 43.6794  25
   2   0   9 265.253 51.1921  22
   0  -2   9 247.977 51.2243  22
   0  -2   9 293.587 46.4031  23
   2  -2  -9 258.219 52.0023  27
  -2   2   9 230.226 47.3455  16
   2   0   9 202.730 44.2871  16
   0  -2   9 48.3538 59.8269   9
   2  -2  -9 205.847 47.4487  21
   0   2  -9 254.587 44.9165  21
   0  -2  10 2289.46 186.437   7
  -2   0 -10 2028.86 185.996  15
   2  -2 -10 2251.83 170.874  15
   0  -2  10 2123.57 150.839  12
   2   0  10 2319.01 151.676  26
   2  -2 -10 2223.19 168.660  27
   0   2 -10 1876.74 156.514  21
   2   0  10 2300.04 163.473  16
   2   0  10 2387.03 172.889  22
   0  -2  10 2127.69 165.235  22
   2   0  10 2513.54 209.154   7
   0  -2  10 2300.01 199.426   9
  -2   2  11 362.710 70.8711   7
   2   0  11 322.587 92.0124   7
   0  -2  11 423.321 83.3178   7
   0  -2  11 319.145 62.1643  22
   2   0  11 441.390 70.7802  22
   0  -2  11 334.767 91.3004   9
   0   2 -11 213.250 55.8719  21
   2   0  11 266.885 55.8399  16
   2  -2 -11 364.782 71.1193  15
  -2   0 -11 239.615 84.5041  15
   2  -2 -11 374.898 68.4629  27
  -2   0 -11 473.271 73.0139  27
   2   0  12 1413.61 112.316  16
   0   2 -12 1030.84 106.142  21
  -2   0 -12 990.805 135.932  15
   2  -2 -12 1081.11 119.737  15
   0   2 -12 1239.80 135.107  15
   0  -2  12 1106.16 115.126  14
  -2   0 -12 874.994 103.077  19
  -2   0 -12 1264.01 125.019  27
   2  -2 -12 1268.25 118.639  27
   2   0  12 1258.28 119.978  22
   0  -2  12 1213.27 117.988  22
   0  -2  12 972.233 138.274   9
   2   0  12 999.881 146.329   7
  -2   2  12 972.670 117.583   7
  -2   2  13 43.8581 53.1565   7
   2   0  13 16.5816 65.6247   7
   2   0  14 604.046 111.472   7
   2   0  15-13.9553 69.4763   7
   3  -1 -15 46.8103 81.9524   5
   1   2  15 218.943 70.4861   7
   3  -2  15 96.8235 70.0968   7
   1   2  14 264.800 79.7935   7
   3  -2  14 385.040 93.7826   7
   1   2  13 30.8953 76.9016   7
  -1   3  13 11.4149 58.3020   7
   3  -2  13 33.0234 75.4306   7
   2  -3  13-45.2964 64.5213   7
  -1  -2 -12 1355.74 128.358  19
   1  -3 -12 1353.54 125.742  19
  -2  -1  12 1502.39 121.419  12
  -1   3  12 1448.21 144.815   7
  -1  -2 -12 1548.68 156.934  15
  -2   3 -12 1577.39 158.548  15
   1   2  12 1627.07 170.290   7
   3  -2  12 1248.30 160.817   7
   2  -3  12 1354.75 156.005   7
   3  -1 -12 1356.31 131.019  21
   2   1 -12 1428.31 131.589  21
   1  -3 -12 1399.18 139.655  27
  -1  -2 -12 1380.13 139.423  27
   3  -1 -12 1316.22 122.143  27
  -2  -1  12 1609.67 135.279  22
   1   2  12 1530.42 135.994  22
  -2  -1  12 1546.69 137.850  25
   1  -3 -11 236.951 53.6146  19
  -1  -2 -11 400.593 64.2335  19
   2  -3  11 284.684 83.2489   9
  -3   1  11 281.073 86.2077   9
  -2  -1  11 563.841 104.821   9
   3  -2  11 260.276 63.0561  22
   1   2  11 323.397 64.5432  22
   2  -3  11 318.791 65.3948  22
   2   1 -11 322.613 67.1192  18
   3  -1 -11 277.467 62.1369  18
  -1   3  11 185.240 56.3716  16
   1   2  11 147.528 53.1199  16
  -3   1  11 316.042 58.4938  12
  -2  -1  11 274.258 52.9032  12
  -1  -2 -11 275.810 81.7085  15
  -2   3 -11 316.265 80.5666  15
   1  -3 -11 131.347 65.4197  15
  -3   2 -11 163.864 72.9807  15
  -3   1  11 389.014 72.4204  14
  -2  -1  11 276.525 63.0198  14
  -1  -2 -11 167.063 60.2622  27
   3  -1 -11 302.130 57.5051  27
   1  -3 -11 394.140 73.5562  27
   3  -1 -11 312.616 62.1342  21
   2   1 -11 294.791 59.6022  21
   2  -3  11 378.935 86.0945   7
   1   2  11 267.838 86.6225   7
   3  -2  11 172.518 80.4661   7
  -1   3  11 275.394 75.0233   7
  -2  -1  11 184.135 58.5227  25
  -3   1  11 389.545 63.0035  25
  -1  -2 -10 1275.02 114.949  19
   1  -3 -10 1334.86 113.690  19
  -2  -1  10 1138.28 141.370   9
  -3   1  10 1266.18 140.912   9
   1   2  10 1355.99 119.823  22
   3  -2  10 1176.48 117.573  22
   2  -3  10 1259.55 116.004  22
   2   1 -10 1139.86 115.733  18
   3  -1 -10 1327.53 116.392  18
  -1   3  10 1348.58 116.640  16
   3  -2  10 1247.06 101.006  16
   1   2  10 1338.52 118.366  16
   2   1 -10 1266.77 122.590  16
  -3   2 -10 1352.30 140.752  15
   1  -3 -10 1301.21 122.713  15
  -1  -2 -10 1277.31 135.218  15
  -2   3 -10 1468.50 136.938  15
  -2  -1  10 1380.09 124.703  14
  -3   1  10 1046.93 119.755  14
  -3   1  10 1150.46 111.120  12
  -2  -1  10 1305.88 109.193  12
   2   1 -10 1375.14 117.655  21
   3  -1 -10 1413.42 119.293  21
   3  -1 -10 1069.84 105.728  27
   1  -3 -10 1263.80 123.349  27
  -1  -2 -10 1380.87 126.352  27
   3  -2  10 1058.82 137.060   7
   2  -3  10 1170.45 133.881   7
   1   2  10 1437.13 153.237   7
  -2  -1  10 1238.83 118.470  25
  -3   1  10 1330.77 115.548  25
  -2  -1   9 15.9988 38.2379  25
  -2   3  -9 32.2639 29.7963  24
   2  -3   9-15.0222 37.4119  22
   1   2   9 44.1464 37.1273  22
   3  -2   9-8.05318 37.9414  22
   3  -1  -9 57.9450 37.0147  21
   2   1  -9-7.19635 34.4035  21
  -1  -2  -9 74.7129 37.2137  19
   1  -3  -9 48.0938 37.6513  19
  -3   1   9 47.9095 60.4175   9
  -2  -1   9-50.9222 59.9593   9
   2   1  -9 8.19747 40.8270  18
  -1   3   9 7.40012 33.8282  16
   2   1  -9 33.6863 40.8245  16
   3  -1  -9 27.2573 43.4259  16
   3  -2   9 19.8577 27.5124  16
   1   2   9 40.2489 42.1476  16
   1  -3  -9-8.04962 45.0544  15
  -3   2  -9-22.6400 56.3666  15
  -1  -2  -9 42.7718 57.2931  15
  -2   3  -9 116.195 54.7509  15
  -2  -1   9 52.2529 44.4973  14
  -3   1   9 18.8744 43.1294  14
   1  -3  -9-17.7235 39.8644  27
   3  -1  -9 43.1338 33.7726  27
  -1  -2  -9 43.9202 45.4385  27
  -3   1   9 21.8630 36.3001  12
  -2  -1   9 12.5409 33.2284  12
  -1   3   9 9.54949 48.7896   7
  -1  -2  -9 29.9539 47.0326   1
  -2  -1   8 3391.86 235.229  25
  -3   2  -8 3130.93 220.219  24
  -2   3  -8 3557.36 226.806  24
   3  -2   8 3786.15 238.060  22
   2  -3   8 3586.01 233.778  22
  -2   3  -8 3492.90 220.109  21
   3  -1  -8 4017.95 235.701  21
  -1  -2  -8 4060.25 238.529  19
   1  -3  -8 3872.91 232.857  19
  -3   1   8 3587.15 258.591   9
  -2  -1   8 3513.48 260.554   9
  -1  -2  -8 3946.80 247.112   4
   2   1  -8 3368.13 236.368  18
   3  -2   8 3275.51 218.876  16
   2   1  -8 3574.97 238.035  16
   1   2   8 4273.53 245.004  16
  -1   3   8 3651.95 234.042  16
   3  -1  -8 3469.43 238.953  16
  -2  -1   8 3236.22 236.444   1
  -3   1   8 3427.91 244.624   1
  -3   2  -8 3917.08 256.878  15
  -1  -2  -8 3757.72 254.595  15
   1  -3  -8 3690.51 238.365  15
  -2   3  -8 4139.07 250.706  15
  -3   1   8 3674.86 245.426  14
  -2  -1   8 3502.22 239.470  14
   2   1  -8 3147.30 227.145  13
   3  -2   8 3200.81 213.478  13
   1  -3  -8 3866.62 244.482  27
  -1  -2  -8 3762.06 241.990  27
   3  -1  -8 3643.44 226.968  27
   3  -2   8 3403.77 216.715  26
  -2  -1   8 3547.63 228.393  12
  -3   1   8 3990.61 237.518  12
  -1   3   8 3469.81 246.200   7
   3  -1  -8 3790.26 243.124   6
   1   2   8 3984.95 248.494   6
   3  -2   8 3206.19 256.294   7
   2  -3   8 3693.44 252.110   7
   3  -1  -7 355.830 46.7366  27
   1  -3  -7 305.001 52.4540  27
  -1  -2  -7 330.923 55.6531  27
  -2  -1   7 343.798 53.5081  25
   3  -2   7 404.226 44.8071  26
  -1   3   7 295.291 31.3982  25
  -2   3  -7 415.624 51.5423  24
  -3   1   7 338.298 38.7724  24
   3  -2   7 306.916 50.4979  22
   2  -3   7 413.800 53.0207  22
  -2   3  -7 388.310 43.1960  21
   1   2   7 273.717 47.8759  21
  -1  -2  -7 323.642 47.4905  19
   1  -3  -7 333.319 47.6820  19
  -2  -1   7 234.155 60.2382   9
  -2   3  -7 408.614 49.5974  10
  -3   1   7 342.453 70.9318   9
   2   1  -7 327.600 52.3997  18
  -1  -2  -7 264.376 55.9071   4
  -2  -1   7 360.696 57.3540   1
  -3   1   7 421.094 65.2206   1
  -1  -2  -7 355.051 64.5008   1
  -3   2  -7 345.222 46.2151   1
   3  -2   7 401.248 43.9663  16
   1   2   7 412.014 58.1633  16
  -1   3   7 454.510 56.2556  16
   3  -1  -7 293.859 52.9675  16
   2   1  -7 382.333 52.5265  16
  -3   2  -7 442.586 69.5357  15
   1  -3  -7 318.804 55.7536  15
  -1  -2  -7 494.115 71.5210  15
   2  -3   7 277.906 62.2895   7
   2   1  -7 342.142 46.9002  13
   3  -2   7 362.385 40.1602  13
   3  -1  -7 251.979 47.2782  13
  -2  -1   7 326.660 45.6052  12
  -3   1   7 255.124 48.0917  12
  -1   3   7 367.528 48.3119  13
  -3   1   7 384.077 60.0975  14
  -2  -1   7 300.989 52.2586  14
  -2   3  -7 388.910 72.0636   3
   3  -1  -7 288.645 54.5590   6
   1   2   7 307.294 58.6992   6
  -2   3  -6 4631.42 301.861   3
   1  -3  -6 5192.47 291.875  27
  -1  -2  -6 4683.29 287.520  27
  -3   2  -6 4887.34 281.400  25
  -3   1   6 4518.76 269.631  24
  -2   3  -6 4448.46 283.335  24
  -2  -1   6 5081.74 282.665  24
   2  -3   6 4125.48 278.104  22
   3  -2   6 4679.01 284.103  22
   1   2   6 4908.94 283.669  21
   1  -3  -6 5363.02 282.697  19
  -1  -2  -6 4743.18 282.869  19
   1   2   6 4708.46 290.655   8
  -2  -1   6 4881.00 305.725   9
  -3   1   6 4188.61 295.141   9
  -3   1   6 4477.45 289.690   1
  -1  -2  -6 4260.37 294.227   1
  -3   2  -6 4759.09 277.751   1
   1  -3  -6 5046.09 295.592   1
   3  -1  -6 4326.94 278.181  18
   2   1  -6 4721.95 285.450  18
   2  -3   6 4521.76 296.786   7
   1   2   6 5155.71 292.992   3
  -1  -2  -6 4554.89 287.771   4
   1   2   6 4324.70 287.030  16
   2   1  -6 5183.11 285.038  16
   3  -1  -6 4249.77 282.909  16
  -1   3   6 5249.59 288.555  16
  -3   2  -6 5045.09 301.406  15
  -1  -2  -6 4545.31 294.365  15
   2   1  -6 4671.31 303.783   7
   3  -2   6 5020.28 301.047   6
  -3   1   6 4303.22 281.256  12
  -2  -1   6 5243.73 281.019  12
  -2  -1   6 4743.30 286.167  14
   3  -1  -6 4483.56 283.082  13
  -1   3   6 4953.14 282.923  13
   3  -2   6 4337.89 269.540  13
   2   1  -6 4943.10 280.539  13
  -3   1   6 4712.62 290.921  14
   1   2   6 4339.73 289.515   6
  -2   3  -6 4267.81 278.198  10
   1  -3  -5 56.1400 28.7398  27
   3  -1  -5 50.7826 21.6194  27
  -1  -2  -5 33.6772 26.5513  27
  -2   3  -5 53.4306 27.9275  25
  -3   2  -5 57.2513 25.5747  25
  -1  -2  -5 58.2189 13.5188  24
  -2   3  -5 90.0276 32.2241  24
   2  -3   5 64.4903 26.6435  22
  -3   2  -5 55.4137 25.3481  23
  -2   3  -5 39.2212 17.9728  21
   1   2   5 12.7496 22.4792  21
   1  -3  -5 73.8990 24.0924  19
  -1  -2  -5 70.8421 24.4848  19
  -2   3  -5 31.8561 22.9706  10
  -3   1   5 30.8327 35.0110   9
  -2  -1   5 107.634 27.2583  10
  -2  -1   5 184.153 44.1842   9
  -3   1   5 5.12975 26.0747  14
  -2  -1   5 84.0297 29.1402  14
   2   1  -5 56.2471 22.6927  13
   2   1  -5 62.1541 27.7307  18
   1   2   5 58.8646 31.6294   8
   2   1  -5 77.3877 24.8289  16
  -1   3   5 96.0434 31.4351  16
   3  -2   5 48.6683 19.8858  16
   3  -1  -5 79.0392 26.0204  16
  -1  -2  -5 53.7905 31.5132   4
   1  -3  -5 105.594 30.4768  15
  -1  -2  -5 65.7271 37.2071  15
  -3   2  -5 111.817 38.6710  15
   3  -2   5 140.748 43.6554   6
   1   2   5-5.61287 30.9147   6
  -2   3  -5 130.723 40.6599   6
   1  -3  -5 116.936 38.7855   1
  -1  -2  -5 51.2494 36.3600   1
  -3   2  -5 114.577 27.5222   1
  -2  -1   5 79.3161 23.1552  12
  -3   1   5 50.9588 25.6406  12
  -1   3   5 56.0120 26.4706  13
   3  -1  -5 60.1556 24.5071  13
   1   2   5 58.3842 33.9070   3
  -2   3  -5 47.6218 39.3697   3
   3  -1  -5 5.78379 35.7205   7
   2  -3   5 76.3554 39.2690   7
   2   1  -5 88.8451 42.8747   7
   1  -3  -4 6236.32 340.484   1
   3  -1  -4 5685.93 318.947  27
   3  -2   4 5891.29 324.252  26
  -1  -2  -4 5306.62 314.955  24
  -2   3  -4 6111.04 333.527  25
  -3   2  -4 5614.90 328.684  23
  -1  -2  -4 5283.70 309.727  23
  -2   3  -4 5798.82 326.692  10
  -3   1   4 5315.83 318.128  10
  -2  -1   4 5916.47 325.718  10
  -2   3  -4 5541.71 316.255  21
   1   2   4 6007.53 329.149  21
  -1  -2  -4 5791.13 327.647  19
   1   2   4 6087.92 335.985   8
  -2  -1   4 5833.71 341.097   9
   3  -1  -4 5740.78 322.644  18
   2  -3   4 5666.43 336.665   7
   2   1  -4 5522.62 338.106   7
   3  -2   4 6211.27 345.237   3
  -1  -2  -4 6045.82 333.183   4
  -3   2  -4 6087.59 338.968   4
   3  -2   4 5476.58 320.158  16
   1  -3  -4 5646.05 324.390  15
   3  -1  -4 5638.62 334.145   7
   3  -2   4 5884.71 340.251   6
  -1   3   4 6120.05 324.500   6
  -2   3  -4 5644.13 338.333   6
  -3   1   4 5835.95 328.041  12
  -3   1   4 5489.71 330.516  14
   3  -1  -4 5759.77 327.712  13
   1   2   4 5545.14 334.623   3
  -2   3  -4 5970.33 344.567   3
   3  -2   3 773.874 65.3520   6
  -2   3  -3 596.846 62.1419   6
  -1   3   3 757.995 51.0999   6
   2   1  -3 798.818 68.1161   5
  -2   3  -3 599.881 43.0244  21
  -2   3  -3 566.715 52.2038  22
   3  -2   3 785.997 46.2884  21
  -1   3   3 866.075 55.2564  21
   1  -3  -3 879.073 54.0638  19
  -3   1   3 604.966 58.2682   9
  -1   3   3 851.256 60.2734   8
   2  -3   3 482.541 53.0429   9
  -1   3   3 773.740 47.0610   3
  -3   2  -3 669.754 62.6335   4
   3  -1  -3 459.981 60.7223   5
   1  -3  -3 905.447 50.0900   4
  -1  -2  -3 566.453 55.8989   4
   3  -1  -3 543.727 47.8194  18
  -1  -2  -3 573.714 52.6683  17
   2   1  -3 802.634 66.0112   7
   2  -3   3 598.142 57.3935   7
   3  -1  -3 561.472 55.8343   7
   1   2   3 474.955 56.3648   8
  -1   3   3 803.037 58.2513  16
   1   2   3 607.475 56.3647  15
  -3   2  -3 816.722 64.5760  15
   1  -3  -3 747.763 52.6935  15
  -2   3  -3 526.972 63.1609   3
   3  -2   3 792.742 69.1941   3
   1  -3  -3 817.375 65.5435   1
  -1   3   3 859.972 47.4618  24
  -1  -2  -3 502.698 46.0875  24
  -2  -1   3 769.350 58.1171  24
  -2  -1   3 844.238 55.2097  10
  -3   1   3 532.943 45.1009  10
   3  -2   3 765.870 50.4493  11
  -2   3  -3 518.732 49.6698  10
  -2   3  -3 568.328 46.2667  26
  -1  -2  -3 510.929 52.4387  27
   3  -1  -3 502.893 44.2636  27
  -3   1   3 496.119 48.9784  26
   1  -3  -2 11132.8 638.687   1
  -1  -2  -2 12235.7 632.385  24
  -2   3  -2 12397.7 643.682  23
  -1   3   2 11111.7 630.049  24
  -2   3  -2 12242.4 633.952  22
  -3   2  -2 11077.4 634.471  22
   1  -3  -2 11309.9 629.029  20
  -1  -2  -2 12534.7 635.216  20
  -1   3   2 10609.4 629.782  21
   3  -2   2 10670.6 623.363  21
   1   2   2 12323.2 633.818  19
  -1   3   2 11570.4 635.235   8
   2  -3   2 12116.1 631.397   9
   2   1  -2 10132.9 641.573   9
   2   1  -2 11046.8 627.320  26
   1   2   2 12958.0 635.095  27
  -3   1   2 12449.0 634.302  26
  -1   3   2 10892.7 635.718  27
  -3   2  -2 11279.3 633.332  26
  -2  -1   2 10180.3 633.274  18
   2   1  -2 10606.7 631.776  18
   3  -1  -2 12410.7 629.143  18
  -1  -2  -2 12297.0 636.585  17
   1  -3  -2 11520.3 630.365  17
  -3   2  -2 10751.7 623.545  17
   2  -3   2 12303.4 634.288   7
   1   2   2 12273.0 644.329   8
   3  -1  -2 12856.0 635.712   7
   3  -2   2 10755.2 625.857   8
  -3   2  -2 10490.0 638.543   4
   1   2   2 11746.3 639.270  15
  -3   2  -2 10338.2 636.765  15
   3  -2   2 11645.8 635.351  15
  -2  -1   2 11486.5 645.067   2
  -3   1   2 11700.0 636.578   2
  -2   3  -2 13044.6 644.427   3
   3  -2   2 11157.5 643.656   3
   3  -1  -2 12090.7 644.446   5
  -2   3  -2 11999.3 638.187   6
   2   1  -2 11036.4 641.316   5
  -3   1   2 12478.4 634.037  12
   2   1  -2 10943.3 631.715  12
  -2   3  -2 12226.2 630.380  10
   2  -3   2 11618.5 621.968  11
   3  -2   2 10435.1 628.718  11
   2   1  -2 10571.4 634.635  14
  -3   1   2 13111.2 637.045  14
   1  -3  -1 32.0299 20.3229   1
   2   1  -1 38.1460 14.6639  26
   1   2   1 21.7003 18.4922  27
  -1   3   1 50.2483 18.4854  24
  -1  -2  -1 34.3536 18.8052  24
   1   2   1 21.5234 7.36810  22
  -2   3  -1 50.9343 21.2843  23
   1   2   1 15.9814 15.3395  20
   1  -3  -1 49.6697 14.6662  20
  -3   2  -1 22.4130 9.04935  20
   1   2   1 16.0680 16.1823  19
  -1   3   1 19.5091 13.2839  19
  -1  -2  -1 14.6108 17.4869  20
   3  -1  -1 50.9685 24.4022   9
   2   1  -1 36.9622 26.9416   9
  -3   2  -1 23.2910 16.3158  26
  -1  -2  -1 28.7795 10.8744  25
  -3   1   1 22.3324 17.1250  26
  -1  -2  -1 30.0425 17.1011  18
  -2  -1   1 51.3850 20.3505  18
  -2   3  -1 65.2357 12.4227  18
   2   1  -1 73.6830 19.0209  18
   1  -3  -1 52.8271 13.1478  18
  -3   1   1 30.3319 15.1682  18
  -1  -2  -1 24.7308 17.3091  17
  -2   3  -1 62.9499 10.3163  17
   1  -3  -1 32.9307 14.9139  17
  -2   3  -1 55.4756 14.9167   4
   1   2   1 16.1348 18.1536   4
  -1   3   1 37.7707 19.7141   8
   2  -3   1 39.3995 13.4710   8
   1   2   1 11.7951 24.8819   8
  -1  -2  -1 19.7496 19.9960   8
  -1   3   1 37.0529 12.7946  15
   3  -2   1 64.6491 20.4738  15
  -2   3  -1 77.1805 14.6653  15
  -2   3  -1 108.842 23.4751   3
   2  -3   1 30.8167 15.7950   2
   3  -2   1 35.6651 26.9418   3
   1   2   1 28.7493 24.5384   2
  -2  -1   1 93.5117 26.0583   2
  -3   1   1 24.4647 15.9225   2
   3  -2   1 36.8001 13.0286  12
   3  -1  -1 11.3317 15.5556  12
   2   1  -1 54.7238 16.7073  12
   3  -1  -1 21.2482 19.2925  14
   1   2   1 36.3175 25.9305  15
   2   1  -1 68.2133 21.0053  14
   2   1  -1 49.6367 22.9231   5
  -3   2  -1 31.9476 20.9441   5
   3  -1  -1 44.6494 25.3510   5
  -2  -1   1 46.4341 15.7700  11
  -2   3  -1 77.3538 13.2071  10
  -3   2  -1 39.1068 14.7105  11
   1   2   1 26.4077 13.1499  11
  -3   2   0 8736.08 434.739  26
  -3   1   0 7280.23 430.775  26
   2   1   0 8519.88 423.749  27
  -1   3   0 8720.68 431.285  25
  -1  -2   0 7167.82 431.944  24
  -1   3   0 8791.93 437.858  24
   1  -3   0 8850.23 440.109  23
  -2   3   0 7343.01 437.399  23
  -2  -1   0 8760.97 421.873  22
   3  -1   0 6992.04 424.540  20
  -1   3   0 8668.29 426.730  20
  -2   3   0 7210.47 420.136  21
   1   2   0 7000.07 429.656  20
   2   1   0 8334.57 432.068  20
   3  -1   0 6992.20 422.212  19
  -2   3   0 6894.85 421.885  19
   1  -3   0 8757.16 431.147   8
  -2   3   0 6708.81 421.676   9
   3  -2   0 8325.96 423.149   9
  -2  -1   0 8264.85 431.103  18
  -3   2   0 8041.26 421.246  18
   1  -3   0 8723.59 426.822  18
  -3   1   0 7053.72 424.872  18
  -1  -2   0 7121.77 429.144  18
   1   2   0 7009.18 430.600  17
   3  -1   0 7072.32 425.352  17
  -1   3   0 8597.88 427.178  17
  -2   3   0 7098.68 419.381  16
   2   1   0 8446.63 433.597  17
   3  -2   0 8391.12 420.289  17
   3  -1   0 6733.00 436.589   4
   3  -2   0 8021.25 434.635   4
  -2  -1   0 8528.85 441.479   8
  -3   1   0 6756.89 428.504   8
  -1  -2   0 6845.43 437.050   8
  -3   2   0 8013.72 421.369   8
   3  -2   0 8053.54 431.679  15
   1   2   0 7561.35 439.923   2
   2   1   0 8354.23 440.652   2
   3  -1   0 6721.27 428.197   2
  -1   3   0 8166.47 435.667   2
  -2   3   0 7056.16 425.525   3
   3  -1   0 7115.70 428.354  12
   3  -2   0 8077.57 427.478  12
   3  -2   0 8578.80 429.351  14
  -3   1   0 6970.01 436.134   5
  -2  -1   0 8128.21 437.764   5
  -3   2   0 8442.72 435.955   5
  -1  -2   0 7020.51 430.785   5
   1  -3   0 8980.15 426.793  10
  -2  -1   0 8811.08 430.144  11
  -3   2   0 8357.78 428.764  11
  -3   1   0 6917.21 428.544  11
  -3   2   1 530.449 45.4392  27
   3  -1   1 843.847 57.3032  26
  -1  -2   1 910.275 60.6130  24
  -1   3  -1 556.873 51.1174  25
  -1   3  -1 519.468 55.0207  24
   1  -3   1 526.006 56.5070  23
  -2   3   1 828.641 61.4207  23
  -1   3  -1 530.491 45.9022  22
   2  -3  -1 813.288 44.2033  20
  -2  -1  -1 581.213 51.6066  20
  -3   1  -1 808.124 49.6497  20
   2   1   1 558.497 49.8005  20
   2   1   1 619.159 50.1385  19
  -2  -1  -1 525.674 49.0942  18
  -1   3  -1 581.732 53.3222   9
   1   2  -1 914.537 66.3386   9
  -3   1  -1 951.726 52.8749   8
  -2  -1  -1 627.690 56.7945   8
   2   1   1 594.818 57.6217   4
   3  -1   1 965.249 65.6736   4
   1   2  -1 895.611 54.8445  18
   2  -3  -1 847.742 41.9790  18
  -1  -2   1 831.687 55.7541  18
  -1   3  -1 532.369 46.3024  18
  -1   3  -1 505.142 47.0646  17
   3  -2  -1 561.836 46.1632  16
  -2  -1  -1 581.125 52.3077  17
   2  -3  -1 853.452 45.9430  17
   1   2  -1 880.996 58.5559  17
   1  -3   1 509.789 51.2202   8
  -2   3   1 773.827 47.9320   8
  -1   3  -1 559.979 51.1301   7
  -2   3   1 912.643 48.4706  16
   3  -1   1 932.101 64.9947  15
   2   1   1 498.562 58.7931  15
   2  -3  -1 806.652 46.1095   5
   1   2  -1 955.122 58.6266   5
   3  -2  -1 583.731 54.0763   5
  -3   1  -1 908.155 63.1692   5
  -3   2   1 529.757 47.9598  12
  -2   3   1 945.285 50.2999  13
   1   2  -1 899.585 53.6714  14
   1  -3   1 579.790 53.2073   2
   2   1   1 630.124 57.9654   2
  -3   2   1 559.680 42.9790   2
  -1  -2   1 963.227 65.1712   2
  -3   1  -1 944.345 55.2503  11
   1  -3   1 545.294 46.9866  10
   2   1   1 608.382 49.6355  11
  -1  -2   1 878.093 48.7117  11
   1  -3   2 16532.7 896.352   2
  -1  -2   2 16539.8 901.317   2
  -2   3   2 16184.9 890.419  27
   3  -1   2 16737.6 890.501  26
  -2  -1  -2 15782.8 884.814  27
  -1   3  -2 16591.3 891.688  25
  -1  -2   2 16494.2 893.896  24
   1  -3   2 15888.4 899.029  23
  -1   3  -2 16537.0 896.491  24
  -1   3  -2 17250.5 885.547  22
  -1  -2   2 17397.3 878.802  22
  -3   1  -2 17192.2 889.377  22
  -3   1  -2 16507.4 884.473  20
  -2  -1  -2 15918.3 888.658  20
  -3   1  -2 16231.2 882.381  19
   2   1   2 16079.6 886.901  19
   2  -3  -2 16404.7 881.850  19
  -3   2   2 15874.3 885.315   9
   1   2  -2 15547.6 898.870   9
   2   1   2 16668.3 896.192   4
  -3   1  -2 15761.9 898.972   4
   3  -2  -2 15718.1 878.983  18
   1   2  -2 16959.1 889.277  18
  -1   3  -2 15173.3 884.816  18
  -3   1  -2 16506.7 884.285  17
   3  -2  -2 15946.6 885.106  16
  -2  -1  -2 16299.1 890.417  17
   1   2  -2 17268.8 897.268   7
   2   1   2 15912.9 897.361   8
   3  -1   2 16568.4 889.685   8
  -2   3   2 17269.4 886.473  16
   3  -1   2 16290.4 894.748  15
   2   1   2 15183.9 895.483  15
   3  -2  -2 15790.0 883.335   7
  -1   3  -2 15544.2 894.228   7
   1   2  -2 16748.0 884.826  12
  -3   2   2 15634.8 886.563  12
  -3   2   2 16106.1 887.839  14
   3  -2  -2 16150.8 886.754  13
  -2   3   2 17303.6 888.032  13
   1   2  -2 15214.7 886.998  14
   1   2  -2 17057.6 893.665   5
   3  -2  -2 16382.3 895.449   5
   1  -3   2 15815.1 887.338  10
   2   1   2 15628.3 886.961  11
   3  -1   2 15860.8 887.087  11
  -3   2   2 15461.8 876.522  10
   2   1   3 254.040 27.8144  22
  -3   1  -3 177.403 29.1511  22
   1  -3   3 238.955 38.5463  23
   3  -1   3 189.672 42.5472   3
  -3   1  -3 162.135 23.8827  19
   2  -3  -3 143.491 22.4251  19
   1  -3   3 266.141 37.8582   9
  -3   2   3 176.474 32.1147   9
  -1  -2   3 202.905 28.2280  10
  -3   1  -3 147.483 38.3272   4
  -2  -1  -3 258.468 40.6692   4
  -1   3  -3 213.134 28.8212  18
   3  -2  -3 276.513 24.8012  18
  -2  -1  -3 257.252 32.4039  17
  -1   3  -3 226.738 22.0182  16
  -2   3   3 172.970 27.0263  16
   3  -2  -3 266.100 30.6344  16
  -2  -1  -3 249.865 30.0743  27
   2  -3  -3 140.980 20.9160  15
   3  -2  -3 269.326 32.7250   7
   1  -3   3 296.159 36.0512   7
   1   2  -3 209.505 38.9756   7
  -1   3  -3 216.974 43.4105   7
  -1  -2   3 137.445 41.9741   2
  -2   3   3 145.008 26.9001  13
   3  -2  -3 257.830 30.4348  13
   2   1   3 239.900 35.2342   8
   3  -1   3 139.951 26.7627   8
  -3   2   3 230.825 31.8630  14
  -1  -2   3 136.508 24.5966  14
   1  -3   3 250.835 23.1957  14
  -1   3  -3 263.358 19.8386  13
  -3   2   4 3497.99 210.800   1
   1  -3   4 3066.84 192.413   1
   3  -2  -4 3004.64 196.677  27
  -1  -2   4 3656.63 209.107  25
  -2  -1  -4 2848.18 185.790  25
   1  -3   4 3247.75 210.643  23
   1  -3   4 3217.47 197.170  22
   2   1   4 3466.53 199.318  22
   3  -1   4 3546.90 197.346  21
   2  -3  -4 3845.98 198.502  19
   2   1   4 3510.78 210.276   8
   3  -1   4 3671.29 204.726   8
   1   2  -4 3477.33 205.316  18
   1  -3   4 3571.10 210.529   7
  -3   1  -4 4003.30 220.029   4
  -2  -1  -4 3249.03 211.130   4
  -1   3  -4 3207.63 193.169  16
   2  -3  -4 3963.14 197.911  15
   1   2  -4 3520.76 219.332   7
  -1   3  -4 3748.11 215.363   6
  -2   3   4 3635.51 203.808   7
   1  -3   4 3187.69 187.184  12
  -1  -2   4 3615.80 196.633  12
   3  -2  -4 3152.77 202.076  13
  -2   3   4 3791.39 205.241  13
  -1   3  -4 3173.10 189.865  13
   2   1   4 3169.31 215.819   3
   3  -1   4 3763.81 223.447   3
  -1  -2   4 3846.86 206.056  10
  -1   3  -4 3450.20 200.701  10
   3  -1   5 1093.31 91.2574   3
   2   1   5 842.037 80.6941   3
   1  -3   5 735.926 58.1862   1
  -3   2   5 730.190 72.8066   1
   2  -3  -5 931.376 72.7330  27
   3  -1   5 950.682 67.8113  26
  -2  -1  -5 954.018 71.5733  27
  -1  -2   5 962.877 74.5039  25
  -3   1  -5 853.302 61.3790  23
  -1  -2   5 999.644 74.3784  24
  -1   3  -5 808.604 70.7963  24
   1  -3   5 939.987 76.1013  23
   3  -1   5 895.506 69.2126  22
   2   1   5 810.700 66.9905  21
  -2  -1  -5 916.595 67.7844  19
   1  -3   5 823.645 80.7865   9
   2   1   5 835.910 74.2190   8
  -1  -2   5 935.770 84.0810   9
  -2  -1  -5 855.211 78.3265   4
  -3   1  -5 1088.64 87.4095   4
   1   2  -5 959.291 72.4138  18
   1   2  -5 923.933 65.7279  16
   1  -3   5 939.313 80.2922   7
   3  -2  -5 822.879 70.7256  16
  -2   3   5 989.802 70.0473  16
  -1   3  -5 743.879 58.8905  16
  -3   1  -5 1115.80 90.1379  15
  -2  -1  -5 874.169 84.4611  15
   2  -3  -5 1005.92 66.3722  15
   1   2  -5 1002.06 91.2612   7
  -1   3  -5 914.172 80.9885   6
  -2   3   5 734.581 68.6726   7
   1  -3   5 877.798 52.4298  12
  -2   3   5 896.942 67.6165  13
   3  -2  -5 725.311 66.6155  13
   1   2  -5 915.098 62.5444  13
   3  -1   5 908.764 83.2043   6
  -1   3  -5 863.924 66.0898  10
   2   1   6 11700.3 630.594   3
  -3   2   6 11522.4 627.940   1
  -3   1  -6 9542.80 612.593   1
  -2  -1  -6 10454.2 624.631   1
   3  -2  -6 10661.1 608.941  27
  -2  -1  -6 12197.6 620.562  27
   3  -1   6 10662.1 607.874  26
   2  -3  -6 10177.5 614.812  27
  -1   3  -6 11783.8 617.077  24
  -1  -2   6 11039.9 618.600  25
  -3   2   6 10805.4 594.794  24
   1  -3   6 11396.5 620.620  23
  -2   3   6 9758.74 594.149  23
  -3   1  -6 10336.3 598.556  23
   3  -1   6 10303.5 612.497  22
   2   1   6 12891.6 618.091  22
   1  -3   6 11504.2 610.944  22
   3  -2  -6 11957.7 613.605  21
   2   1   6 11204.4 612.570  21
  -2  -1  -6 11709.6 614.911  19
   1  -3   6 10827.0 629.403   9
   2   1   6 12146.3 624.473   8
  -1  -2   6 10584.2 633.017   9
  -2  -1  -6 11490.1 627.062   4
  -3   1  -6 11550.7 631.053   4
   1   2  -6 9936.34 614.696  18
  -2   3   6 11159.6 613.540  16
   1  -3   6 11794.1 629.331   7
  -3   2   6 11675.0 613.861   7
   3  -1   6 10826.5 611.322  16
   3  -2  -6 11565.0 620.531  16
   1   2  -6 10836.1 610.233  16
  -3   1  -6 11101.7 634.461  15
  -2  -1  -6 11787.9 635.081  15
   3  -2  -6 11160.9 614.501   6
  -1   3  -6 11305.9 627.971   6
   1   2  -6 9441.42 631.314   7
   3  -1   6 10769.7 629.899   6
  -2   3   6 10230.7 614.419   7
   2   1   6 10798.7 628.322   6
   1  -3   6 10398.8 595.497  12
  -1  -2   6 10318.8 603.215  12
   2  -3  -6 9783.32 594.774  10
  -1   3  -6 11376.1 612.277  10
  -1  -2   6 10281.5 611.943  14
  -2   3   6 10920.8 611.659  13
   1   2  -6 10579.2 605.950  13
  -1   3  -7-16.9027 46.2967   3
  -1  -2   7 44.7769 37.2821   1
  -3   1  -7 5.94217 34.6135   1
  -3   2   7-7.87220 38.1527   1
  -2  -1  -7 99.8532 43.4282   1
  -2  -1  -7 90.3652 38.3131  27
   3  -2  -7 30.9534 29.7634  27
   2  -3  -7 12.9126 32.1510  27
   3  -1   7 26.6528 24.3440  26
  -1  -2   7 45.7470 34.6176  25
  -1   3  -7 21.2372 30.9291  24
   1  -3   7-21.0612 27.8947  22
   3  -1   7 12.1674 29.8956  22
   2   1   7 80.6309 35.1242  22
   1  -3   7-6.13772 34.7059  23
  -1   3  -7 8.12207 23.6632  21
   3  -2  -7-10.8463 29.3904  21
   2   1   7 101.332 31.9517  21
  -2  -1  -7 108.316 34.4614  19
   2  -3  -7 7.80225 17.9632  10
  -1  -2   7-9.74845 45.2316   9
   1  -3   7 18.3896 46.9696   9
   1   2  -7-13.0368 35.3217  18
  -3   1  -7-25.2649 48.0976   4
  -2  -1  -7 107.464 48.0232   4
  -2   3   7 33.3748 29.1233  16
   3  -1   7-10.5655 27.6600  16
   2   1   7 40.0129 34.0708  16
   1   2  -7-11.0632 28.2644  16
   3  -2  -7 48.0804 36.8029  16
  -2  -1  -7 9.13821 43.6667  15
  -3   1  -7 66.0392 51.1145  15
   2  -3  -7 5.07155 30.3848  15
  -3   2   7 17.1036 32.2389   7
  -2   3   7 12.4417 36.9259   7
   1  -3   7 24.6390 43.5002   7
  -1  -2   7-8.19762 22.7072  12
   1   2  -7-9.25369 25.3551  13
  -2   3   7-10.1394 27.7796  13
  -1  -2   7-6.04860 31.6666  14
   1   2  -7 7.91181 43.8106   6
   2   1   7 40.9306 45.3290   6
  -1   3  -7-7.97047 45.5216   6
   3  -2  -7-5.67637 34.9206   6
   3  -1   7-8.69866 45.5329   6
  -1   3  -7 10.0274 26.2525  10
  -2  -1  -8 1895.99 148.548   1
  -3   2   8 1646.99 147.045   1
  -1  -2   8 1723.02 135.883   1
  -3   1  -8 1793.72 135.672   1
   3  -1   8 1690.09 123.689  26
   2  -3  -8 1995.80 143.737  27
  -2  -1  -8 2131.29 146.029  27
   3  -2  -8 1698.77 131.706  27
  -1  -2   8 1948.59 142.982  25
  -1  -2   8 1901.09 135.474  23
   1  -3   8 1494.23 129.736  23
   1  -3   8 1485.04 128.645  22
   3  -1   8 1993.69 143.066  22
   2   1   8 1906.27 138.118  22
   3  -2  -8 1905.82 136.379  21
  -1   3  -8 1911.85 127.506  21
  -2  -1  -8 1799.04 135.752  19
  -1  -2   8 1673.00 158.885   9
   1  -3   8 1469.81 151.591   9
  -2  -1  -8 1670.89 149.025   4
  -3   1  -8 2071.11 160.375   4
   1   2  -8 1661.80 140.226  18
  -2   3   8 1892.15 135.098  16
   1  -3   8 1810.26 150.915   7
  -3   2   8 1907.42 140.101   7
  -2  -1  -8 1685.95 156.577  15
  -3   1  -8 1957.24 162.888  15
   2  -3  -8 1909.35 135.419  15
   3  -1   8 1791.43 153.524   6
  -2   3   8 1858.63 142.242   7
   2   1   8 1919.17 153.470   6
   3  -2  -8 1696.91 136.988   6
  -1  -2   8 1963.37 127.961  12
   1  -3   8 1630.60 115.699  12
   3  -2  -8 1822.06 134.039   3
   3  -1   8 1631.19 123.278  13
  -1  -2   8 1766.78 139.424  14
   3  -1   8 1834.52 131.130  16
   2   1   8 1440.92 133.741  16
   3  -2  -8 1772.19 142.804  16
   1   2  -8 1780.60 136.110  16
  -1  -2   9 615.360 80.1571  25
  -1  -2   9 686.301 76.7699  22
   2   1   9 992.920 89.7520  22
   3  -1   9 669.314 79.3951  22
   1  -3   9 969.833 85.8337  22
   1   2  -9 599.225 73.2626  21
   3  -2  -9 695.291 77.6456  21
  -1   3  -9 752.882 72.4602  21
  -2  -1  -9 802.450 83.0079  19
  -1  -2   9 801.466 112.091   9
   1  -3   9 678.957 101.745   9
   1   2  -9 497.387 77.2328  18
  -1  -2   9 743.946 77.2308  23
   3  -1   9 607.281 70.4278  16
   1   2  -9 721.626 82.6698  16
  -2   3   9 652.146 74.8958  16
   2   1   9 703.980 80.7976  16
   2  -3  -9 599.598 76.9389  15
  -3   1  -9 656.555 103.576  15
  -2  -1  -9 704.285 102.234  15
  -1  -2   9 620.371 79.8005  14
  -1  -2   9 643.417 81.7995   1
  -1  -2   9 593.819 67.4381  12
   2  -3  -9 696.656 85.1626  27
  -2  -1  -9 781.883 86.1108  27
   3  -2  -9 702.962 76.2620  27
   3  -1   9 639.224 66.3540  26
  -3   2   9 817.467 86.1675   7
  -2   3   9 735.319 83.9149   7
  -1  -2  10 4003.41 249.143  22
   2   1  10 3962.43 254.234  22
   3  -1  10 3565.06 251.050  22
   1  -3  10 3659.81 246.936  22
  -2  -1 -10 3880.69 250.292  19
  -1  -2  10 3817.27 284.333   9
   1  -3  10 3532.26 276.493   9
  -1   3 -10 3511.65 237.308  21
   3  -2 -10 3525.48 246.953  21
   1   2 -10 3642.43 244.517  21
   1   2 -10 3664.24 255.244  18
   3  -1  10 4045.97 241.976  16
  -2   3  10 3944.86 249.285  16
   1   2 -10 3614.04 251.891  16
   2   1  10 3508.76 245.885  16
  -2  -1 -10 4129.56 261.567  27
   3  -2 -10 3338.78 242.346  27
   2  -3 -10 3658.62 252.885  27
  -2  -1 -10 3567.95 275.849  15
  -3   1 -10 3513.20 276.770  15
   2  -3 -10 3948.25 253.782  15
   3  -1  10 3220.48 280.816   7
  -1  -2  10 3579.17 252.325  25
  -3   2  10 3726.79 241.588  25
  -1  -2  10 3516.41 250.343  14
   1  -3  10 3907.93 274.914   7
  -1  -2  10 3837.42 236.402  12
   2  -3 -11 15.2531 36.4415  19
  -2  -1 -11 34.2646 41.5104  19
   1  -3  11 28.1869 77.1946   9
  -1  -2  11 44.5432 67.8313   9
  -3   2  11 26.9294 65.2444   9
   1   2 -11 38.9410 48.4672  18
  -2  -1 -11 95.5750 68.8609  15
  -3   1 -11-57.3232 71.3437  15
   3  -2 -11 46.1132 51.6038  15
  -1   3 -11-11.7683 60.8562  15
   2  -3 -11 26.9204 50.2098  15
  -1  -2  11 36.7487 43.8967  14
  -3   2  11-75.7061 56.6055  14
  -1  -2  11 32.7807 42.3807  22
   3  -1  11 19.0732 45.5659  22
   1  -3  11-42.8057 42.0583  22
   2   1  11 71.8654 44.1313  22
   3  -1  11 52.9800 37.4412  16
   2   1  11 74.8950 41.4307  16
  -2   3  11 66.7328 41.5299  16
   1  -3  11 54.7581 59.5370   7
   3  -1  11-33.7473 73.3840   7
  -2   3  11 9.32505 51.6305   7
   2   1  11 17.0254 74.0438   7
  -1   3 -11-75.1952 48.7589  21
   3  -2 -11-17.8979 45.1355  21
   1   2 -11 32.3198 41.2724  21
  -2  -1 -11-40.5761 53.0933  27
   3  -2 -11 24.3689 42.5166  27
   2  -3 -11-9.71493 45.0724  27
   3  -2 -12 1122.78 115.979  15
  -2  -1 -12 986.420 137.468  15
   3  -1  12 914.195 141.322   7
   2   1  12 1027.64 145.721   7
  -2   3  12 880.776 108.712   7
   3  -2 -12 1117.63 106.857  27
  -2  -1 -12 1094.84 115.736  27
   2  -3 -12 634.985 99.6217  27
   1  -3  12 1446.00 143.958   7
   2  -3 -12 974.352 98.1076  19
  -3   1 -12 880.815 96.7167  19
  -2  -1 -12 875.669 99.6316  19
   1   2 -12 805.417 97.1365  21
   3  -1  12 1084.61 94.7643  16
   2   1  12 997.248 107.604  22
   1  -3  12 997.372 105.394  22
  -1  -2  12 994.333 104.757  22
   3  -1  12 795.506 102.821  22
   2   1  13 189.984 89.6692   7
   3  -1  13 119.219 76.9982   7
   2   1  14 1005.58 135.911   7
   3  -1  14 871.531 130.928   7
   3  -1  15-13.9964 68.8114   7
   2   1  15 160.393 77.8876   7
   3  -3  15-26.0958 64.1099   7
   3   0 -14 426.566 117.443   5
   0   3  14 314.142 83.3476   7
   3  -3  14 580.284 105.867   7
   3  -3  13 304.804 85.1363   7
   0   3  13 130.829 79.1728   7
   0   3  12 1384.69 150.741   7
   3  -3  12 1393.87 155.083   7
  -3   0  12 1355.57 127.680  25
   0  -3 -12 1145.79 134.749  15
   0  -3 -11-8.76724 38.1295  19
  -3   0  11-43.0136 71.3775   9
   3   0 -11-27.1521 46.2280  21
   0   3  11-8.79927 42.0414  16
  -3   0  11 45.1680 46.1407  25
  -3   3 -11 92.1470 68.8959  15
   0  -3 -11 44.5548 61.6695  15
  -3   0  11-10.6277 49.3048  14
  -3   0  11-39.8091 43.1334  12
   3   0 -11-17.9398 45.8152  18
   3   0 -11-21.1831 36.0662  27
   0  -3 -11 10.8131 48.6210  27
   0   3  11 13.5538 63.8245   7
   3  -3  11 58.9765 60.7147   7
   0  -3 -10 1865.52 139.436  19
  -3   0  10 1636.40 168.160   9
   3   0 -10 1368.78 132.883  18
   3  -3  10 1627.85 164.466   7
  -3   0  10 1421.05 133.988  25
   0   3  10 1701.08 139.158  16
   3   0 -10 1460.72 143.487  16
  -3   3 -10 1568.49 155.451  15
   0  -3 -10 1451.58 146.457  15
  -3   0  10 1717.21 149.095  14
   0  -3 -10 1834.07 150.182  27
   3   0 -10 1674.80 128.962  27
  -3   0  10 1556.23 132.822  12
   0   3  10 1527.26 159.157   7
   3   0 -10 1856.58 141.420  21
   0  -3  -9 287.852 53.7543  19
  -3   0   9 139.851 66.3692   9
   3   0  -9 189.465 51.4141  18
   0  -3  -9 209.813 54.5506   4
  -3   0   9 122.060 47.8044  25
   0   3   9 151.150 48.0792  16
   3   0  -9 119.022 48.7736  16
   0  -3  -9 203.575 65.1951  15
  -3   3  -9 138.644 60.3605  15
  -3   0   9 84.7714 44.6343  14
   0  -3  -9 140.256 52.0167  27
  -3   3  -9 238.524 45.8490  24
   3   0  -9 226.831 53.3092  21
  -3   0   9 158.446 43.3099  12
   3   0  -8 4434.91 292.623  18
  -3   0   8 4654.15 322.012   9
  -3   0   8 4623.79 291.082  12
   3  -3   8 4458.06 272.410  16
   0   3   8 4877.52 298.390  16
   3   0  -8 4799.52 299.675  16
   0  -3  -8 4826.46 292.836  19
  -3   3  -8 4949.63 311.554  15
   0  -3  -8 4508.44 303.852  15
  -3   0   8 4437.26 299.647  14
   3   0  -8 4232.98 289.450  13
  -3   3  -8 4541.52 286.749  24
   0  -3  -8 5320.54 307.617  27
   3  -3   8 4697.71 315.613   7
   0  -3  -8 5020.66 299.060   4
   0  -3  -7 275.523 57.9331   1
  -3   0   7 512.671 65.3727   1
   0  -3  -7 374.868 51.4238  19
  -3   0   7 203.903 60.9579   9
  -3   3  -7 281.269 45.1218  10
   3   0  -7 294.542 48.9236  18
   0  -3  -7 277.594 52.6803   4
  -3   0   7 294.616 46.5418  12
   3   0  -7 231.265 45.4030  13
   3   0  -7 281.303 49.7759  16
   0   3   7 276.013 53.1094  16
   3  -3   7 336.949 36.7816  16
   0  -3  -7 264.206 58.6012  15
  -3   3  -7 342.915 62.2983  15
  -3   0   7 356.762 56.0550  14
   0   3   7 276.302 50.3455   6
   0  -3  -7 286.287 54.2543  27
   3  -3   7 335.088 73.9823   7
  -3   3  -7 324.542 49.5242  24
  -3   0   7 359.588 44.2314  24
  -3   0   6 3178.83 194.494  12
  -3   3  -6 2967.84 217.514   3
   0   3   6 3115.82 194.846  21
   0  -3  -6 3034.97 194.106  19
   0   3   6 3239.37 203.839   8
  -3   0   6 2815.10 208.803   9
   3   0  -6 2769.01 192.762  18
   3  -3   6 2929.53 177.486  16
   0   3   6 3038.19 201.472  16
   3   0  -6 3161.78 196.902  16
   0  -3  -6 3156.69 195.629   4
  -3   3  -6 3232.76 209.717  15
   0  -3  -6 2869.80 200.325  15
   3   0  -6 2914.19 193.117  13
  -3   0   6 3152.21 202.028  14
   0  -3  -6 3096.83 202.191  27
  -3   0   6 2976.40 176.379  26
  -3   0   6 3101.79 189.928  24
  -3   3  -6 3208.48 199.025  25
   3   0  -6 2567.76 208.360   7
   0   3   6 3003.30 197.071   6
   3  -3   6 3225.92 217.719   7
   0  -3  -6 3029.84 209.920   1
  -3   3  -5 190.013 36.4897  25
  -3   0   5 90.5205 26.4127  12
   3   0  -5 112.893 29.4463  13
   0   3   5 153.748 36.0999   6
   0   3   5 165.959 33.3624  21
   0  -3  -5 173.322 32.7389  19
  -3   0   5 80.5855 25.5292  10
  -3   0   5 114.100 43.8580   9
   3   0  -5 75.7569 27.9752  18
   0   3   5 114.821 35.9315   8
   0  -3  -5 152.008 42.2012   1
   0   3   5 91.9815 32.4836  16
   3  -3   5 115.251 19.8137  16
   3   0  -5 117.806 29.3258  16
  -3   3  -5 143.307 39.8273  15
  -3   0   5 204.949 36.9000  14
   3  -3   5 106.232 16.2683  13
   0  -3  -5 143.187 34.6452   4
   0  -3  -5 179.723 36.8599  27
  -3   0   5 131.443 23.1906  26
   0   3   5 171.045 35.0711   3
  -3   3  -5 185.396 54.0808   3
   3   0  -5 59.3319 39.6714   7
   3  -3   5 64.3860 42.9614   7
  -3   3  -4 16161.5 878.934  25
  -3   3  -4 15912.9 879.511  23
  -3   3  -4 17381.3 879.660  22
   0  -3  -4 16286.7 873.482  20
   0   3   4 16005.3 874.733  21
   0  -3  -4 16040.1 874.106  19
  -3   0   4 16028.4 873.722  12
   3   0  -4 16106.1 874.047  16
   3  -3   4 15376.2 858.651  16
   0  -3  -4 16411.9 872.202   4
  -3   0   4 16606.6 887.551   9
   0   3   4 16975.4 882.552   8
   3   0  -4 15804.4 882.948   7
   3  -3   4 14761.8 885.875   7
   3  -3   4 15147.3 855.624  13
  -3   0   4 16430.3 878.637  14
   3   0  -4 14822.5 887.581   5
   0  -3  -4 14297.8 883.458   1
  -3   3  -4 14946.2 891.317   3
   0   3   4 16464.5 873.529   3
   3  -3   4 15347.0 862.698  11
  -3   0   4 16091.2 868.757  10
  -3   0   4 16504.6 864.975  26
   3  -3   3 778.078 55.6884  11
  -3   0   3 870.363 61.4874  10
  -3   0   3 790.075 75.2229   2
   3  -3   3 836.726 50.5101  16
   0  -3  -3 992.265 67.8104  17
   3   0  -3 776.455 69.8394   7
   0   3   3 940.939 74.9499   8
  -3   3  -3 886.127 70.7549   4
  -3   3  -3 736.433 66.6078  15
   0   3   3 936.268 64.8952  15
   3  -3   3 766.188 72.7976   7
   3  -3   3 931.088 73.6735   6
   3   0  -3 846.063 78.6128   5
  -3   3  -3 738.604 59.8431  26
  -3   3  -3 844.183 51.4921   1
  -3   3  -3 864.455 72.4763  23
   0  -3  -2 3707.78 208.080  20
   3   0  -2 3298.43 217.268   9
   0  -3  -2 3619.46 207.278  23
  -3   3  -2 3597.84 218.855  23
   0  -3  -2 3459.89 207.189  24
   3   0  -2 3685.23 207.204  18
   0  -3  -2 3662.07 209.568  17
   0   3   2 3482.48 215.825   8
  -3   3  -2 3514.02 210.930   4
   0   3   2 3572.43 207.647  15
  -3   3  -2 3639.66 209.375  15
   3  -3   2 3444.27 211.835   7
   3  -3   2 3725.37 212.807   6
  -3   3  -2 3656.53 208.342  26
   3   0  -2 3432.06 193.645  27
   3  -3   2 3480.27 196.227  12
   3   0  -2 4001.08 223.726   5
  -3   0   2 3694.34 217.032   2
   3   0  -1 840.736 65.0686  12
   0  -3  -1 992.204 71.0249  23
   0  -3  -1 936.714 70.1698  24
   0   3   1 987.617 59.3193  11
  -3   0   1 902.516 65.9596  11
   3   0  -1 827.374 64.2137  20
   0   3   1 989.458 67.5635  19
   3   0  -1 869.134 72.9305   9
   0  -3  -1 964.332 71.7975   8
   0  -3  -1 977.809 64.7444  18
  -3   0   1 828.646 64.5723  18
   3   0  -1 873.612 66.5302  17
   0  -3  -1 1073.39 69.8621  17
   0   3   1 966.763 74.7565   2
  -3   0   1 1069.12 72.6687   2
   0   3   1 849.367 73.6988   8
   0   3   1 980.668 70.1806  15
  -3   3  -1 791.154 62.4201  15
   3  -3   1 927.026 54.4093  13
   3   0  -1 846.481 68.2487  14
   3  -3   1 915.995 57.4437  14
   0  -3  -1 1027.49 63.4570   5
  -3   0   1 818.910 76.1755   5
   3   0  -1 1017.02 76.5206   5
  -3   3  -1 844.614 62.6137   5
   0   3   1 981.669 62.6873   4
   3  -3   1 806.066 61.8632   7
   3  -3   1 927.907 65.8339   6
   3   0  -1 868.608 65.0118  26
   0   3   1 1041.91 72.2127  27
   3   0   0 25675.8 1373.34  20
   0   3   0 25455.8 1373.62  20
   3   0   0 25210.7 1370.71  19
   0  -3   0 26474.7 1373.28  18
  -3   0   0 25101.2 1372.97  18
   0   3   0 26282.0 1374.90  17
   3   0   0 26637.6 1375.32  17
   0  -3   0 25894.9 1381.14   8
  -3   0   0 25217.6 1381.63   8
   3  -3   0 24980.3 1364.51  16
   0   3   0 25730.4 1385.63   2
   3  -3   0 26152.6 1373.13   3
   3   0   0 24560.5 1380.59   2
   3  -3   0 25421.9 1366.64  13
   0  -3   0 26540.2 1381.04  23
   0  -3   0 25301.0 1380.07  24
   3   0   0 25160.3 1375.46  26
  -3   0   0 26125.6 1385.37   5
   0  -3   0 23550.5 1369.33   5
   3  -3   0 24402.8 1367.98   6
  -3   3   0 24503.3 1364.04  10
  -3   3   0 24940.9 1368.31  11
  -3   0   0 25748.4 1374.76  11
  -3   3   1 406.700 38.2002   1
  -3   0  -1 368.841 27.6584  27
   3   0   1 387.489 38.6042  26
   0   3  -1 388.663 42.6956  24
   0  -3   1 426.628 46.1069  24
  -3   0  -1 455.989 35.4442  22
   0   3  -1 351.629 36.8804  20
   3  -3  -1 394.777 29.4396  21
   3   0   1 364.886 33.5637  19
  -3   0  -1 448.514 37.2383  18
   0   3  -1 409.682 47.0250   9
  -3   0  -1 387.777 40.3723   8
   3  -3  -1 351.712 34.9756   4
   3   0   1 443.809 47.7733   4
   0  -3   1 388.830 38.2501  18
   0   3  -1 439.427 36.9953  18
   0   3  -1 420.926 39.3504  17
   0  -3   1 407.802 46.1842   8
   3  -3  -1 421.223 33.6423  16
   3  -3  -1 430.055 29.4336  15
   3   0   1 351.513 48.0726  15
   0   3  -1 408.133 32.2786  14
   3  -3  -1 355.866 33.4653  13
  -3   3   1 405.285 33.4494  12
  -3   0  -1 420.708 48.1233   5
   3  -3  -1 420.292 37.1135   5
   3  -3  -1 384.121 32.1628   3
   3   0   1 363.825 41.5877   2
   0  -3   1 534.293 49.3894   2
   3   0   1 318.672 36.1337  11
   0  -3   2 4622.06 253.729  25
   0   3  -2 4486.10 242.464  12
  -3   0  -2 5142.19 250.723  22
  -3   0  -2 4476.60 250.436  20
   3  -3  -2 4598.58 245.333  21
   3  -3  -2 4520.68 239.489  19
   0   3  -2 4655.70 263.190   9
   3  -3  -2 3530.36 234.915  18
   0   3  -2 4774.70 251.393  18
  -3   0  -2 4638.82 252.460  17
   3   0   2 4613.03 260.302   8
   0   3  -2 4895.69 261.209   7
   0  -3   2 4897.55 265.019   2
   3  -3  -2 4749.66 250.251  16
   0   3  -2 4736.32 249.572   5
   3  -3  -2 4634.66 253.110   5
  -3   3   2 4778.46 248.641  14
   3  -3  -2 4283.30 249.832  13
  -3   3   2 4579.07 256.435   1
  -3   0  -2 4968.85 245.349  27
  -3   3   2 4580.30 250.763  27
   3   0   2 4730.82 263.848   4
   0  -3   2 4574.53 239.336  11
   0  -3   2 4754.71 252.335  10
   3  -3  -3 910.833 63.7354  21
  -3   0  -3 823.422 62.9455  19
  -3   0  -3 817.397 79.2346   4
  -3   0  -3 834.201 65.5890  17
  -3   3   3 891.964 62.7176  16
   3   0   3 729.314 69.6122   8
   3  -3  -3 868.817 67.1230  16
   3  -3  -3 918.425 57.9673   6
   0   3  -3 737.547 73.4874   7
  -3   3   3 893.299 66.2355  14
   0  -3   3 907.986 67.0948  10
  -3   3   3 1002.28 67.2291  27
   0  -3   3 819.160 78.2960   2
  -3   3   3 879.031 74.2590   1
   3   0   4 14562.2 788.819  11
   0  -3   4 14105.1 779.917  22
  -3   0  -4 14205.7 787.114  20
   0  -3   4 14731.1 802.248   9
   3   0   4 14657.2 794.522   8
   0   3  -4 13496.2 788.813  18
   0   3  -4 14394.8 780.763  16
  -3   0  -4 14276.3 787.577  17
  -3   0  -4 14093.7 802.204   4
   3  -3  -4 14746.2 775.224   3
   3   0   4 14383.9 798.625  15
  -3   0  -4 13354.9 804.292  15
   3  -3  -4 13746.3 779.352   6
   0   3  -4 13462.0 803.880   7
   3   0   4 13044.5 805.123   3
   0  -3   4 14278.3 781.279  14
   0   3  -4 14920.9 797.018  24
   0  -3   4 14136.6 794.367  25
  -3   3   4 14654.6 799.431   1
   0  -3   5 252.833 42.0167  25
  -3   0  -5 298.249 31.2972  25
   0  -3   5 209.988 44.7828  23
   3   0   5 216.357 36.7501  22
   3   0   5 214.897 35.5570  21
   3  -3  -5 315.647 39.7461  21
  -3   0  -5 278.029 37.2700  19
   0  -3   5 329.121 54.1781   9
   0   3  -5 287.993 42.7444  18
   3   0   5 201.730 40.5228   8
  -3   0  -5 325.089 55.1441   4
  -3   3   5 284.843 38.3300  16
   3  -3  -5 301.860 44.9398  16
  -3   0  -5 197.214 53.1556  15
   3  -3  -5 295.124 33.7421   3
   3   0   5 199.653 52.9355   3
   0   3  -5 265.117 31.2862  13
  -3   3   5 288.425 35.3939   7
   0   3  -5 268.625 56.5284   7
  -3   3   5 159.367 44.4366   1
   3  -3  -5 264.541 36.2237   6
   3  -3  -6 2909.09 189.608  27
  -3   0  -6 2940.38 174.229  25
   0  -3   6 3102.92 197.656  25
   0  -3   6 2857.16 195.597  23
  -3   0  -6 2557.86 168.456  23
   0  -3   6 2938.20 184.002  22
   3   0   6 3130.34 191.590  22
   3  -3  -6 3225.11 190.702  21
   3   0   6 2885.53 185.957  21
  -3   0  -6 3202.48 190.132  19
   0  -3   6 2984.91 208.817   9
   3   0   6 3237.96 198.516   8
  -3   0  -6 3260.06 209.404   4
   0   3  -6 2841.82 193.290  18
  -3   3   6 3195.60 190.653  16
  -3   3   6 3125.61 186.239   7
   0   3  -6 2889.57 184.005  16
  -3   0  -6 3127.43 215.329  15
   0   3  -6 3313.34 207.474   6
   3   0   6 2920.75 207.503   3
   3  -3  -6 2743.12 178.818   3
   0   3  -6 2814.90 178.689  13
   0  -3   6 3091.77 186.607  14
   3   0   6 3128.58 209.722   6
   0  -3   6 2956.81 184.424   1
  -3   3   6 2992.11 205.519   1
   0  -3   7 188.086 46.9710  25
   0   3  -7 346.687 65.1926   6
   3   0   7 242.111 58.0413   6
   0  -3   7 266.874 49.3818  23
   0  -3   7 217.830 39.6493  22
   3   0   7 157.226 41.1279  22
   3   0   7 202.339 40.0341  21
   3  -3  -7 162.291 38.2823  21
  -3   0  -7 150.291 37.2899  19
  -3   0  -7 196.977 58.0535   4
   0  -3   7 299.151 67.0091   9
   0   3  -7 285.776 49.5050  18
   0   3  -7 196.687 40.0329  16
   3   0   7 288.503 50.8299  16
  -3   3   7 169.081 39.3310  16
   3   0   7 226.932 47.9217   8
  -3   0  -7 162.974 61.9598  15
   0  -3   7 219.455 42.1119  14
   0  -3   7 167.086 38.7267   1
  -3   0  -7 198.468 51.5235   1
  -3   3   7 139.955 50.4835   1
   0  -3   7 191.466 29.0441  12
   3  -3  -7 214.482 45.4098  27
  -3   3   7 196.874 41.3877   7
   0  -3   8 5284.74 318.517  23
   3   0   8 4945.14 317.245  22
   0  -3   8 5447.88 312.760  22
  -3   0  -8 5245.23 315.436  19
   0  -3   8 5128.54 344.201   9
   3  -3  -8 5157.71 314.531  21
   0   3  -8 5231.82 324.599  18
  -3   3   8 5369.62 316.096  16
  -3   3   8 5485.64 314.561   7
   0   3  -8 5168.79 313.241  16
   3   0   8 5368.84 319.421  16
  -3   0  -8 5107.83 346.574  15
   0  -3   8 5221.87 315.035  14
   0  -3   8 4927.04 297.668  12
   0  -3   8 4316.92 305.525   1
  -3   0  -8 4867.34 322.472   1
   3   0   8 4964.60 334.202   6
   3  -3  -8 4957.15 316.064  27
   0   3  -9 162.709 48.5808  18
   3   0   9 116.776 42.4427  16
   0   3  -9 150.382 43.5054  16
   0  -3   9 151.393 77.3377   9
  -3   0  -9 115.191 41.8874  19
  -3   0  -9 103.946 68.4737  15
   3  -3  -9 193.168 49.3670  15
   0  -3   9 97.8314 41.0920  14
   3   0   9 152.692 39.3564  26
   3  -3  -9 115.478 45.9670  27
   3   0   9 244.698 53.1746  22
   0  -3   9 133.171 43.0942  22
   0   3  -9 228.437 44.4809  21
   3  -3  -9 103.197 44.4736  21
  -3   3   9 213.451 50.7408   7
   3   0  10 1292.30 120.649  16
   0   3 -10 1535.58 135.511  18
   0  -3  10 1330.06 152.892   9
  -3   0 -10 1578.02 127.600  19
  -3   0 -10 1626.46 163.164  15
   3  -3 -10 1570.84 128.218  15
   0  -3  10 1423.91 125.283  14
   3  -3 -10 1511.82 130.476  27
   3   0  10 1386.50 116.000  26
  -3   0 -10 1575.98 134.831  27
  -3   0 -10 1499.94 135.605   1
   0   3 -10 1512.84 121.639  21
   0  -3  10 1462.85 123.847  22
   3   0  10 1534.82 133.625  22
  -3   0 -11 24.9367 41.9336  19
   0  -3  11 143.387 76.8166   9
   0   3 -11 49.1772 47.0016  18
   0  -3  11-8.03164 40.5190  22
   3   0  11 46.7433 47.1592  22
   0   3 -11 7.37943 38.1728  21
  -3   0 -11-44.5498 71.9615  15
   0  -3  11 97.9508 49.7780  14
   3   0  11-17.9665 76.7823   7
   3   0  11 30.7992 42.1861  16
  -3   0 -11 9.77981 46.7359  27
   3  -3 -11-26.6925 44.8844  27
   0  -3  12 1705.83 136.636  22
   3   0  12 1298.39 173.049   7
   0   3 -12 1392.38 125.837  21
   3   0  13 108.152 86.3145   7
   3   0  14 472.646 105.073   7
   3   0  15 55.1864 73.0654   7
  -3   0 -15-35.3371 48.9166  17
  -2   4   0 29031.7 1486.49  23
   2  -4   0 26531.5 1466.26  10
  -4   2   0 26490.9 1483.60   5
  -2  -2   0 26815.3 1481.61   5
  -2   4   0 27127.9 1467.34  19
  -2   4   0 27991.4 1470.24   9
   4  -2   0 26824.2 1469.53   9
   4  -2   0 26356.3 1482.94   4
  -4   2   0 26584.4 1465.59  18
   4  -2   0 27065.8 1464.42  17
   2   2   0 27012.6 1477.70  17
  -2  -2   0 28249.7 1488.64   8
  -4   2   0 26939.7 1467.33   8
  -2   4   0 27122.3 1464.16  16
   4  -2   0 25893.1 1478.49  15
  -2   4   0 27250.1 1464.94  13
   4  -2   0 27234.0 1474.01  14
   4  -2   0 26697.1 1471.68  12
   2   2   0 27784.1 1489.96   2
   2   2   0 27503.8 1468.90  27
  -2   4   0 27417.3 1464.14   6
  -2   4   0 26572.3 1468.44   7
   2   2   1 147.798 23.3095  27
  -4   2   1 112.222 14.7757  27
  -2   4  -1 104.505 10.7168  13
  -2   4   1 88.8433 19.1553  13
   4  -2   1 101.924 19.8970  12
  -2   4   1 71.8397 26.8380  23
  -2   4   1 103.817 26.3329  24
  -2  -2   1 79.9295 19.9910  11
   2   2   1 125.576 21.8170  11
  -2   4   1 108.471 18.2928  21
  -2   4   1 100.161 18.7947  19
  -2   4  -1 97.3727 15.9705  20
   4  -2  -1 88.4679 16.3427  20
   4  -2  -1 127.029 12.9587  19
   2  -4  -1 105.253 15.9862  18
  -2   4  -1 121.305 16.8488  18
   2   2   1 127.616 32.1908   4
   4  -2   1 105.858 30.5609   4
   4  -2  -1 122.314 27.1265  14
   2   2  -1 102.883 27.6398  17
  -2   4  -1 136.436 16.7284  17
   4  -2  -1 114.346 18.9733  17
   2  -4  -1 117.559 19.4012  17
  -4   2   1 78.2412 17.8620  18
  -2   4   1 96.9177 18.9482  16
  -2  -2  -1 112.614 27.8243   8
   2  -4   1 150.740 21.4458   8
  -2  -2   1 49.6003 31.0503   8
   4  -2   1 92.9891 30.1389  15
   2  -4  -1 103.091 14.6441  10
   2   2   1 102.528 34.8510   2
   4  -2   1 88.1930 18.6451   2
   2  -4  -1 93.0519 23.7821   1
  -2   4   1 79.0162 22.9056   2
  -2   4  -1 159.896 23.5413   6
  -2  -2  -1 105.094 29.7134   5
  -4   2  -1 99.4259 32.6017   5
  -2   4   1 109.873 14.1421   3
  -2   4   1 106.450 16.1243   7
  -2   4  -1 91.2899 26.2942   7
   2   2  -2 2141.39 121.695  26
  -2  -2   2 1989.01 135.728  24
  -2   4   2 2277.64 136.322  23
  -2   4   2 2222.33 129.404  24
  -2   4  -2 2023.24 140.098  24
  -2   4  -2 1954.22 124.868  22
  -2   4   2 2185.51 123.603  21
  -4   2  -2 1968.11 119.833  20
   2  -4  -2 2141.65 121.051  20
  -2  -2  -2 1777.94 128.893  20
   2   2  -2 1855.68 141.993   9
   2   2   2 2153.48 136.952   4
  -2   4  -2 1934.13 120.995  18
   2   2  -2 2107.48 130.977  18
  -2  -2   2 1851.69 130.852  18
   2  -4  -2 1995.14 117.182  18
   2  -4  -2 2068.97 122.317  17
  -2  -2  -2 1965.11 133.003  17
   4  -2  -2 1940.85 124.219  16
  -2   4  -2 1875.10 119.973  17
   2   2   2 2087.62 142.772   8
   2  -4   2 1782.32 124.396   8
   4  -2  -2 1958.24 124.394   7
  -2   4   2 2024.86 127.595   8
  -2   4   2 2265.24 126.748  16
  -2   4  -2 1856.76 111.335  16
   2   2  -2 2233.23 137.641   5
   4  -2  -2 2069.10 138.204   5
  -2   4  -2 2069.87 131.506   6
  -2   4   2 2252.60 127.958  13
   2  -4  -2 2268.84 134.574   1
   4  -2   2 2071.52 146.167   3
   2  -4   2 2192.34 130.874   2
  -4   2   2 2054.79 123.966   2
  -2  -2   2 2373.74 145.447   2
  -2  -2   2 2127.65 124.655  11
  -2  -2   3 1852.51 135.026   2
   2  -4   3 1765.99 124.153   2
   4  -2   3 1769.45 136.011   3
   2  -4  -3 1661.11 123.028   1
   2   2  -3 1775.79 106.489  26
  -2   4   3 1673.40 122.278  27
  -2  -2   3 1825.22 125.613  24
  -2   4  -3 1752.20 123.868  25
  -2   4  -3 1968.68 132.240  24
  -2   4   3 1934.66 120.638  23
  -2   4   3 1795.93 112.224  24
  -2   4   3 1898.31 114.283  21
  -4   2  -3 1847.57 122.330  22
   2   2   3 1711.36 108.101  22
   4  -2   3 1689.98 108.185  21
   2  -4  -3 1920.57 111.429  20
  -4   2  -3 1830.68 110.281  20
  -2  -2  -3 1860.14 121.712  20
  -4   2  -3 1783.46 108.163  19
  -2   4   3 1840.60 118.476   8
  -2   4  -3 2081.97 134.288   3
  -4   2  -3 1627.38 130.136   4
   2   2  -3 1867.87 120.759  18
  -2   4  -3 1620.01 111.787  18
   4  -2  -3 1806.67 108.659  18
  -2  -2  -3 2023.96 125.641  17
  -4   2  -3 1800.33 109.658  17
   2   2  -3 1868.04 130.753   7
   4  -2   3 1685.99 114.276   8
   2   2   3 1561.95 127.639   8
  -2   4  -3 1741.28 102.531  16
  -2   4   3 1754.92 116.271  16
   2   2   3 1875.81 130.531  15
  -2   4  -3 1698.18 123.322   6
   4  -2  -3 1718.15 117.431   7
  -4   2   3 1838.63 119.220  12
  -2   4   3 1740.89 116.929  13
  -4   2   3 1827.28 120.854  14
   4  -2  -3 1718.83 129.294   5
   2   2  -3 1904.63 128.999   5
  -2  -2   3 1921.46 119.239  10
  -4   2   3 1748.22 105.558  10
   2   2   3 1820.09 116.960  11
  -2  -2   4 11039.8 665.817   2
   4  -2   4 11683.0 665.035   3
  -2  -2  -4 10855.2 644.042  27
  -2   4  -4 11561.8 630.367  26
   4  -2   4 11809.3 646.863  26
  -2   4  -4 12334.4 654.408  25
  -2   4   4 11332.1 630.495  24
  -2   4  -4 11759.9 656.928  24
  -2  -2   4 10890.4 650.583  24
  -2   4   4 11863.3 640.025  23
  -4   2  -4 12136.6 650.605  22
   2   2   4 12527.0 637.717  22
  -2  -2  -4 11993.8 648.121  20
   4  -2   4 11184.3 633.552  21
  -2  -2  -4 11382.0 645.652  19
  -4   2  -4 11658.5 634.813  19
   4  -2   4 11187.6 639.477   8
  -2   4   4 12439.3 648.174   8
  -2   4  -4 12657.8 662.603   3
  -4   2  -4 11319.1 658.511   4
   2   2  -4 11462.1 647.252  18
   4  -2  -4 11837.1 635.004  18
  -2  -2  -4 11792.6 648.991  17
  -4   2  -4 11069.0 634.908  17
   2   2  -4 11744.7 659.687   7
   2  -4   4 12074.3 649.962   7
   2   2   4 12395.8 659.235   8
   4  -2  -4 11861.9 645.062  16
  -4   2  -4 11015.0 659.525  15
   2   2   4 11813.7 654.555  15
   4  -2  -4 10480.6 645.474   7
  -4   2   4 12130.5 647.258  12
  -4   2   4 11913.1 649.685  14
   2  -4   4 10548.4 628.200  14
   4  -2  -4 12002.2 646.190  13
  -2   4   4 11597.9 644.233  13
   4  -2  -4 10849.9 657.673   5
  -2   4  -4 11117.5 652.995   6
   4  -2   4 10697.5 657.812   6
   2   2  -4 11120.8 655.460   5
   4  -2   4 10962.1 640.101  11
  -2  -2   4 11454.1 644.374  10
  -2   4  -4 12092.5 642.019  10
  -2   4  -5-21.4003 39.4991   3
   4  -2   5 39.7999 43.6032   3
   2   2   5-21.0356 39.6434   3
  -2  -2   5 34.2428 40.9052   2
  -2  -2  -5-5.02656 26.3153  27
   4  -2   5 4.62404 25.6089  26
  -4   2  -5 4.45225 24.9188  25
  -2  -2   5-11.3202 31.3434  24
  -2   4  -5 6.17675 29.5175  24
  -2  -2  -5 12.1348 8.19238  23
  -4   2  -5 8.88091 26.6023  23
  -2   4  -5 11.2626 17.0767  21
  -2  -2  -5 25.1630 25.3891  20
   2   2   5 4.98951 25.8088  21
  -2  -2  -5 4.90594 24.1080  19
   2  -4  -5 18.6872 22.1890  19
  -2  -2   5 30.9740 37.0014   9
   2  -4   5-11.3208 34.2137   9
  -2  -2   5 9.41231 26.6118  10
  -4   2   5-11.3603 33.7145   9
  -2  -2  -5-12.4682 39.3260   4
   4  -2  -5 7.45819 42.1660   5
  -4   2  -5 35.6556 43.1004   4
   2   2  -5 41.4007 41.7045   5
   2   2  -5 10.1939 28.2265  18
  -2  -2  -5 25.2685 27.0795  17
   4  -2   5 19.5504 23.8487   8
   2   2   5 12.8956 35.7036   8
  -2   4   5 41.7229 27.5189  16
   4  -2  -5 34.9854 25.5352  16
   2   2  -5 17.6221 23.6086  16
  -4   2  -5-38.3026 43.7494  15
   2  -4  -5 6.11333 24.0685  15
   2   2  -5 7.74650 41.9705   7
   2  -4   5 5.82625 31.9182   7
  -4   2   5 84.5671 28.9764  12
  -2   4   5 30.8559 26.1668  13
   4  -2  -5-9.88523 23.9579  13
  -2  -2   5 23.4084 26.2021  14
  -4   2   5 27.6112 27.8578  14
   4  -2   5 29.4647 39.4645   6
  -2   4  -5 12.9000 36.8375   6
   4  -2   5-3.91985 20.0313  11
  -2   4  -5 28.8297 24.2223  10
   2   2   6 3594.02 244.516   3
  -2   4  -6 3954.41 254.537   3
  -4   2   6 4040.02 247.859   1
  -4   2  -6 3535.92 230.416   1
   4  -2  -6 3482.94 223.241  27
   4  -2   6 3690.05 231.045  26
  -2  -2  -6 3818.71 238.147  27
  -2  -2   6 3746.73 241.784  25
  -4   2  -6 3821.57 230.687  25
  -2  -2  -6 3102.07 211.357  24
  -4   2  -6 3603.61 226.094  23
  -2  -2   6 3880.59 240.171  24
  -2   4  -6 3934.65 242.252  24
   2   2   6 4163.82 232.606  22
   2   2   6 3928.93 236.164  21
  -2  -2  -6 3785.09 236.120  20
  -2  -2  -6 3474.02 232.578  19
   2  -4  -6 3855.28 229.038  19
  -2  -2   6 4094.03 257.710   9
   4  -2   6 3861.17 231.621   8
  -4   2   6 3824.35 246.227   9
   2  -4   6 3537.58 242.522   9
   2   2   6 3779.99 244.455   8
  -4   2  -6 3859.40 252.141   4
  -2  -2  -6 3642.40 243.797   4
   4  -2  -6 3559.00 224.871  18
   2   2  -6 3814.30 238.336  18
   2   2  -6 3945.00 233.737  16
   2  -4   6 3709.70 244.606   7
   4  -2  -6 3998.56 240.727  16
   4  -2   6 3625.24 226.192  16
  -2   4   6 4008.18 235.633  16
  -4   2  -6 3974.10 259.397  15
  -2   4   6 3529.75 233.617   7
   4  -2   6 3490.06 248.711   6
   2   2  -6 3791.96 258.813   7
  -4   2   6 3993.63 239.004  12
  -4   2   6 3857.63 241.932  14
  -2   4   6 4092.36 234.055  13
   4  -2  -6 3623.15 235.568  13
  -2  -2   6 4084.38 236.657  14
   2   2  -6 3828.32 229.180  13
   2   2   6 3142.39 242.398   6
  -2   4  -6 3648.38 247.704   6
  -2   4  -6 4014.13 232.583  10
   4  -2   6 3712.87 228.571  11
   2   2   7 184.075 52.3776   3
  -4   2  -7 127.864 38.4292   1
  -4   2   7 150.687 53.0307   1
  -2  -2  -7 270.286 63.5630   1
  -2  -2  -7 219.726 49.2845  27
   4  -2  -7 132.650 35.2623  27
   4  -2   7 97.8457 32.4930  26
  -2  -2   7 207.584 47.1239  25
  -4   2  -7 167.088 38.3977  25
  -2   4  -7 166.771 43.2352  24
   2   2   7 184.223 41.9151  22
  -2   4  -7 148.217 29.7009  21
   4  -2  -7 145.996 39.7788  21
   2   2   7 189.508 43.8432  21
  -2  -2  -7 135.315 40.1668  19
   2  -4  -7 135.855 34.5214  19
  -2  -2   7 165.320 57.2077   9
  -4   2   7 194.133 59.3560   9
   2  -4   7 208.696 58.9284   9
   2   2  -7 218.009 47.1072  18
   4  -2  -7 170.554 38.0555  18
   4  -2   7 195.880 41.7726   8
  -4   2  -7 82.5422 55.0653   4
  -2  -2  -7 93.6408 48.3069   4
   4  -2   7 139.471 34.1967  16
   2   2   7 176.574 47.9513  16
   2   2  -7 128.326 39.1295  16
   4  -2  -7 182.952 46.5354  16
  -2   4   7 144.849 37.7363  16
  -4   2  -7 146.844 62.2307  15
   2  -4  -7 135.603 40.3865  15
   2  -4   7 127.459 49.7140   7
  -2   4   7 149.650 47.7072   7
   2   2  -7 171.765 37.1137  13
  -4   2   7 228.485 44.2141  12
  -2  -2   7 133.401 34.3540  12
   4  -2  -7 192.624 45.5648  13
   4  -2   7 179.853 58.8157   6
   4  -2  -7 191.082 49.2331   6
   2   2   7 144.961 52.2060   6
  -2  -2  -7 79.3334 51.9563  15
  -4   2   7 216.033 50.5429  14
  -2  -2   7 89.4451 39.1673  14
   4  -2   7 147.086 34.4344  11
  -4   2   8 3453.98 233.558  12
  -2  -2   8 3726.55 223.117  12
   2   2   8 3762.26 232.977  21
   2   2   8 3937.10 232.871  22
  -2   4  -8 3164.56 212.980  21
   4  -2  -8 3489.40 229.130  21
  -2  -2  -8 3588.86 233.277  19
   2  -4  -8 3685.88 227.588  19
  -2  -2   8 3599.78 260.207   9
  -4   2   8 3459.32 252.904   9
   2  -4   8 3290.40 248.486   9
  -2  -2  -8 3348.23 242.661   4
   2   2  -8 3584.94 238.341  18
   4  -2  -8 3377.28 223.865  18
  -2   4   8 3647.62 230.415  16
   2   2  -8 3564.65 233.267  16
   2   2   8 3495.65 239.474  16
   4  -2  -8 3287.52 238.055  16
   4  -2   8 3473.45 219.092  16
   2  -4  -8 3452.30 228.725  15
  -4   2  -8 3469.24 261.021  15
  -2  -2  -8 3333.26 253.802  15
  -2  -2   8 4155.10 240.406  14
  -4   2   8 3745.15 246.221  14
   2   2  -8 3367.71 224.583  13
   2  -4   8 3181.22 242.368   7
  -2  -2   8 4066.43 244.437  25
  -2   4  -8 3643.85 231.274  24
  -4   2  -8 3390.80 222.593   1
  -2  -2   8 3305.06 231.634   1
  -2  -2  -8 3492.18 238.414  27
   4  -2  -8 3338.00 221.189  27
   4  -2   8 3481.33 220.896  26
   2   2   8 3378.58 245.114   6
  -2   4   8 3225.38 230.542   7
   4  -2  -8 3334.12 231.021   6
  -2   4  -9 302.134 53.6906  24
   2   2   9 353.586 56.7905  22
   4  -2  -9 315.754 56.7666  21
  -2  -2  -9 274.018 58.5608  19
   2  -4  -9 334.145 55.0172  19
   2  -4   9 240.736 74.5013   9
  -4   2   9 243.474 69.8784   9
  -2  -2   9 403.713 86.2615   9
   2   2  -9 410.105 65.8165  18
   4  -2  -9 294.754 52.7539  18
  -2  -2   9 318.063 60.6932  25
   4  -2   9 237.303 46.0750  26
   2   2   9 302.875 59.5727  16
   2   2  -9 356.130 62.7778  16
   4  -2   9 330.628 47.0381  16
  -2   4   9 221.045 50.7304  16
   4  -2  -9 211.283 58.5215  16
  -4   2  -9 344.590 82.9518  15
  -2   4  -9 273.158 65.8276  15
  -2  -2  -9 227.844 80.0119  15
  -2  -2   9 266.856 59.5616  14
  -4   2   9 275.978 66.9451  14
  -2  -2  -9 207.598 57.6052  27
   4  -2  -9 170.918 46.1760  27
  -2  -2   9 321.942 49.1502  12
  -4   2   9 344.385 58.6315  12
   4  -2   9 252.550 86.2167   7
  -2   4   9 250.336 57.8618   7
  -2  -2  -9 382.763 76.5323   1
  -2  -2  10 1514.18 125.600  23
  -2  -2  10 1509.93 121.330  22
   2   2  10 1574.83 126.413  22
   2   2 -10 1285.79 119.727  21
   4  -2 -10 1381.83 123.703  21
   2  -4 -10 1335.69 116.459  19
  -4   2 -10 1357.16 115.016  19
  -2  -2 -10 1284.42 123.027  19
   2  -4  10 1306.16 145.726   9
  -2  -2  10 1556.72 161.697   9
  -4   2  10 1392.87 148.128   9
  -4   2  10 1306.19 121.818  12
  -2  -2  10 1208.08 108.943  12
   2   2 -10 1550.39 134.320  18
   4  -2 -10 1179.66 113.485  18
  -2   4  10 1350.07 119.665  16
   2   2 -10 1206.13 126.227  16
   2   2  10 1487.55 129.313  16
  -4   2 -10 1317.28 150.551  15
  -2   4 -10 1464.30 140.780  15
  -2  -2  10 1476.90 128.307  14
  -4   2  10 1462.47 135.873  14
  -2  -2 -10 1238.94 146.569  15
   2  -4  10 1339.88 141.728   7
  -2  -2 -10 1422.87 141.326   1
  -2  -2 -10 1430.03 131.460  27
   4  -2 -10 1215.53 111.377  27
   4  -2  10 1460.90 163.407   7
  -2  -2  10 1445.21 132.366  25
   2   2  11 33.9279 43.8600  22
  -2  -2  11 7.71784 40.8706  22
   4  -2 -11 9.08007 50.8031  21
   2   2 -11-59.8251 54.3452  21
  -4   2 -11 7.41632 37.4026  19
  -2  -2 -11-36.6748 46.2403  19
   2  -4 -11 15.5908 38.8071  19
   2   2 -11 48.6276 49.0485  18
   4  -2 -11-7.41877 39.2868  18
  -2  -2  11-89.3445 83.3139   9
  -4   2  11 39.1347 69.8791   9
   2  -4  11 52.3572 65.1610   9
   2   2  11 18.2109 46.5062  16
  -2   4  11 25.2840 39.6867  16
   2   2 -11 19.7967 48.6232  16
  -2   4 -11 11.8357 58.1401  15
  -4   2 -11-45.2008 77.9107  15
  -2  -2 -11-10.4376 48.4214  27
  -2  -2  11 10.1414 46.3291  25
  -4   2  11-7.89400 42.2868  25
   2  -4  11-54.9327 65.6122   7
   4  -2  11-34.5940 77.7734   7
   2   2  11-17.4611 82.2226   7
   4  -2  11 15.0520 39.8548  11
  -4   2  11-21.9985 52.5505  14
  -2  -2  11 9.19330 43.9224  14
  -2  -2 -11 13.8818 69.1065  15
  -4   2  11 9.04745 40.6807  12
   4  -2  12 1342.39 162.227   7
   2   2  12 1254.18 162.627   7
   2   2  13 17.0999 75.8004   7
   4  -2  13 236.357 92.6034   7
  -2  -2 -13 144.167 61.5987  17
   2   2 -13 16.2638 82.1734   5
   4  -2 -13 68.6907 78.6076   5
   4  -2  14 380.285 90.1748   7
   2   2  14 437.301 101.108   7
  -2  -2 -14 319.626 70.8888  17
  -2  -2  14 482.326 114.035   2
   4  -2 -14 450.647 107.634   5
   2   2 -14 364.564 103.287   5
   4  -2  15-53.0250 68.5620   7
  -2  -2 -15-28.7953 47.1709  17
  -2  -2  15 32.3343 82.5861   2
  -1  -3 -15-48.3505 50.0105  17
   1  -4 -15 18.2192 48.2478  17
   4  -3  14 826.167 120.854   7
   1   3  14 873.809 120.872   7
  -1  -3 -14 883.309 106.237  17
  -3  -1  14 676.652 132.734   2
   4  -1 -14 810.178 134.637   5
   3   1 -14 724.842 135.121   5
   1   3  13 222.371 93.7450   7
   4  -3  13 109.380 83.0191   7
   4  -1 -13-17.6411 82.1144   5
   3   1 -13 68.5130 82.1076   5
  -1  -3 -13 101.170 57.0880  17
   4  -1 -12 574.487 123.317   5
   3   1 -12 627.621 120.120   5
   3  -4  12 762.694 114.713   7
   1   3  12 764.869 125.641   7
   4  -3  12 949.528 129.991   7
  -4   1  11 26.3198 40.7026  12
  -3  -1  11 74.0834 40.5792  12
   1   3  11 8.34189 45.6922  22
  -1  -3 -11-18.4597 41.5028  20
   3   1 -11-45.1824 54.1220  21
   4  -1 -11 18.3492 43.8350  21
  -1  -3 -11-27.7226 42.8717  19
   1  -4 -11-8.53147 39.5809  19
  -3  -1  11-14.7313 78.9137   9
  -4   1  11 13.5981 67.6953   9
   3  -4  11-12.5667 64.1862   9
   4  -1 -11-24.2019 42.7231  18
   3   1 -11-28.2120 45.5683  18
   3   1 -11-33.7385 85.0771   5
   1   3  11-37.0615 45.5159  16
   3   1 -11-21.5269 52.8745  16
  -1   4  11-17.4649 45.7045  16
  -4   3 -11-14.1669 73.2575  15
  -3   4 -11 37.6783 63.3420  15
  -4   1  11-32.3152 51.4652  14
  -1  -3 -11-24.7706 67.0966  15
  -3  -1  11 9.91485 50.0050  14
   4  -3  11 12.8870 33.3218  11
  -1  -3 -11-21.9198 53.1069  27
  -1   4  11 10.6861 55.9290   7
   1   3  11-94.3425 74.0427   7
   4  -3  11-61.6512 64.6774   7
   3  -4  11-27.7581 68.1788   7
  -3  -1  11 70.1142 48.5351  25
  -4   1  11-17.9089 47.4209  25
   4  -1 -10 3315.28 226.499  21
   1  -4 -10 3347.75 224.460  19
  -1  -3 -10 3315.72 227.809  19
  -3  -1  10 3390.73 261.299   9
  -4   1  10 3577.13 259.662   9
   3  -4  10 3336.57 248.277   9
  -4   1  10 3515.05 231.284  25
  -3  -1  10 3564.81 237.243  25
   4  -1 -10 3118.70 221.131  18
   3   1 -10 3011.43 225.252  18
  -1   4  10 3168.41 223.954  16
   3   1 -10 2806.64 229.649  16
   4  -1 -10 2696.86 229.944  16
   1   3  10 3346.48 229.936  16
  -3   4 -10 3250.98 243.929  15
  -4   3 -10 2813.28 247.220  15
  -1  -3 -10 2832.93 241.552  15
  -4   1  10 3541.86 241.579  14
  -3  -1  10 3652.15 237.764  14
   3  -4  10 3288.35 249.658   7
  -1  -3 -10 3158.49 235.242  27
   1   3  10 3679.66 227.720  22
   3   1 -10 3102.24 223.912  21
   4  -3  10 2857.81 252.107   7
  -1   4  10 2799.57 232.371   7
   4  -3  10 3197.04 211.518  11
  -4   1  10 3004.19 221.832  12
  -3  -1  10 3213.67 217.198  12
  -3  -1   9 652.050 79.9753  25
  -3   4  -9 378.533 59.2356  24
   1   3   9 429.121 64.9250  22
   4  -1  -9 406.910 65.6214  21
  -1  -3  -9 472.311 83.1673   1
  -1  -3  -9 402.326 67.0709  19
   1  -4  -9 373.986 61.4783  19
  -3  -1   9 549.313 95.7877   9
  -4   1   9 357.224 85.0965   9
   3  -4   9 289.095 74.3089   9
   3   1  -9 525.481 74.1432  18
   4  -1  -9 319.334 61.8175  18
   1   3   9 399.560 70.9216  16
   4  -1  -9 436.888 73.6892  16
   3   1  -9 632.918 82.0195  16
  -1   4   9 515.670 69.7374  16
  -3   4  -9 348.366 76.5030  15
  -4   3  -9 437.254 87.3924  15
   1  -4  -9 520.883 75.2856  15
  -1  -3  -9 409.028 84.1379  15
  -3  -1   9 739.791 83.8893  14
  -4   1   9 321.651 67.8059  14
   4  -3   9 477.315 58.5596  11
  -1  -3  -9 252.888 67.2511  27
   4  -1  -9 378.626 53.6501  27
   4  -3   9 465.648 91.9975   7
  -1   4   9 482.263 80.7398   7
   3   1  -9 332.147 61.6037  13
  -3  -1   9 419.958 60.3611  12
  -4   1   9 365.638 63.9222  12
  -1  -3  -8 1143.86 124.603   1
  -1  -3  -8 1280.96 110.239  19
   1  -4  -8 1249.70 105.937  19
  -3  -1   8 1131.15 130.998   9
  -4   1   8 1321.01 133.232   9
   3  -4   8 926.986 115.533   9
  -3  -1   8 1231.53 114.219  25
   4  -1  -8 1130.73 104.202  18
   3   1  -8 1146.26 110.433  18
   3  -4   8 1513.49 129.192   7
   3   1  -8 1124.03 109.479  16
   4  -1  -8 1427.42 120.746  16
  -1   4   8 1102.04 105.906  16
   1   3   8 1350.08 117.790  16
  -4   3  -8 1238.24 129.620  15
  -3   4  -8 1111.05 115.364  15
   1  -4  -8 1296.89 115.162  15
  -1  -3  -8 1325.84 128.356  15
  -3  -1   8 1297.52 113.398  14
  -4   1   8 1309.27 118.788  14
  -1  -3  -8 1266.55 116.630   4
  -3   4  -8 1163.95 106.571  24
  -1  -3  -8 1291.40 117.328  27
   4  -1  -8 1201.22 95.7572  27
   1   3   8 1143.41 113.651   6
   4  -3   8 1178.11 130.738   7
   4  -3   8 1174.34 95.6491  11
  -3  -1   8 1271.60 104.501  12
  -4   1   8 1279.66 110.337  12
  -1  -3  -7 7.66576 36.6871  27
   4  -1  -7 44.1579 27.4006  27
  -4   3  -7-12.3238 33.8181  25
  -3   4  -7 189.139 44.5961  24
  -4   1   7 99.1113 30.6119  24
  -3  -1   7-12.0009 30.7224  24
   4  -3   7 75.1949 28.2082  11
  -1  -3  -7 39.2969 34.3448  20
   1   3   7 76.5339 35.3754  21
   1  -4  -7-5.93258 31.1231  19
  -1  -3  -7 39.4523 31.9326  19
  -3  -1   7 30.8610 48.4879   9
  -4   1   7 18.4595 46.5976   9
   3   1  -7 19.9348 33.5808  18
   4  -1  -7 66.3274 32.8712  18
  -4   3  -7 35.0087 49.5224   4
   3   1  -7-10.0369 56.7788   5
  -1  -3  -7 87.9414 44.0962   4
   4  -1  -7 29.0013 32.6706  16
   4  -3   7 35.3594 22.1314  16
   1   3   7 78.9651 41.3832  16
   3   1  -7 13.4015 29.7166  16
  -1   4   7 34.0267 31.6437  16
  -4   3  -7 156.281 59.0672  15
   1  -4  -7 24.7826 38.8156  15
  -3   4  -7 23.5594 44.4454  15
   3  -4   7-17.4127 43.3951   7
   4  -3   7 10.4504 54.0814   7
   4  -1  -7 33.4245 35.8740  13
   3   1  -7 53.3704 32.9012  13
  -3  -1   7 56.5711 30.0344  12
  -4   1   7 118.931 37.0300  12
  -3  -1   7 7.06090 33.3182  14
  -4   1   7 62.5612 38.9893  14
  -4   1   7 87.3176 47.5896   1
   1  -4  -7 65.1117 46.5260   1
   1   3   7-22.4613 45.2977   6
  -1  -3  -6 7319.48 470.491   1
   1  -4  -6 8338.84 470.422   1
  -4   3  -6 8000.95 441.342   1
  -1  -3  -6 7535.01 460.605  27
  -3   4  -6 7655.50 461.397  25
  -4   3  -6 7866.79 457.698  25
  -3   4  -6 7551.01 462.701  24
  -3  -1   6 8058.64 457.448  24
  -4   3  -6 7645.30 452.147  23
   4  -3   6 7982.72 445.232  11
  -3   4  -6 7573.20 450.674  10
  -1  -3  -6 7598.67 455.667  20
   1   3   6 7437.81 455.379  21
  -1  -3  -6 7715.30 456.142  19
   1  -4  -6 8883.87 457.333  19
  -1   4   6 8943.12 466.561   8
  -3  -1   6 9010.27 483.260   9
  -4   1   6 7649.96 469.269   9
   1   3   6 7723.78 465.412   8
   3  -4   6 6556.80 456.876   9
  -1  -3  -6 7312.79 456.626   4
  -4   3  -6 8011.75 470.932   4
   1  -4  -6 8379.46 448.387   4
   3   1  -6 8490.04 460.077  18
   4  -1  -6 7405.25 448.943  18
   3   1  -6 8901.25 460.494  16
   3  -4   6 7789.39 468.026   7
  -1   4   6 8496.93 462.524  16
   1   3   6 6911.47 459.377  16
   4  -1  -6 7626.72 457.520  16
  -3   4  -6 7928.75 464.188  15
  -4   3  -6 8012.79 474.705  15
   4  -3   6 7378.20 475.455   7
   3   1  -6 7750.37 476.779   7
   4  -3   6 8731.89 475.484   6
  -3  -1   6 8700.83 455.550  12
  -4   1   6 7544.42 456.317  12
  -1   4   6 8040.75 456.140  13
   4  -1  -6 7299.24 455.167  13
  -4   1   6 7782.32 462.163  14
  -3  -1   6 8877.04 464.090  14
   3   1  -6 8064.97 454.097  13
   1   3   6 7284.65 457.896   3
  -3   4  -6 7300.90 475.668   3
   1   3   6 7102.57 460.111   6
   4  -1  -6 6563.44 471.388   5
   3   1  -6 7441.77 474.678   5
  -3   4  -5 405.405 69.1889   3
   1   3   5 429.357 56.1234   3
   1  -4  -5 415.180 61.7273   1
  -3  -1   5 422.975 69.0163   2
  -4   3  -5 414.339 40.9953   1
   4  -1  -5 332.921 36.0943  27
  -3   4  -5 528.798 57.3463  25
  -4   3  -5 361.746 50.6046  25
  -3  -1   5 468.666 53.4930  24
  -1  -3  -5 352.071 35.2130  24
  -4   3  -5 352.908 49.8693  23
  -1   4   5 414.094 48.4371  21
   1  -4  -5 371.029 45.4560  20
   1   3   5 394.459 49.4180  21
  -1  -3  -5 427.796 50.8703  20
   1  -4  -5 399.569 47.2305  19
  -1  -3  -5 481.439 52.9308  19
  -3  -1   5 320.191 42.8545  10
  -3   4  -5 462.482 48.6853  10
  -4   1   5 502.095 65.6602   9
   1  -4  -5 362.988 42.3060   4
  -4   3  -5 322.078 58.2502   4
   3   1  -5 416.863 66.2613   5
  -1  -3  -5 401.037 55.9293   4
   4  -1  -5 328.370 64.6523   5
   3   1  -5 330.185 47.2307  18
   4  -1  -5 335.108 42.9313  18
  -1  -3  -5 479.697 52.5784  17
  -1   4   5 530.962 59.6101   8
   1   3   5 678.178 67.9184   8
   4  -3   5 399.563 37.6333  16
  -1   4   5 413.432 53.6143  16
   4  -1  -5 447.423 49.9672  16
   3   1  -5 477.845 51.2595  16
  -4   3  -5 319.889 58.7618  15
  -3   4  -5 547.897 60.3348  15
   4  -1  -5 444.106 60.5953   7
   3  -4   5 329.008 55.6205   7
   3   1  -5 396.057 64.6182   7
  -4   1   5 441.859 50.1206  12
   4  -1  -5 404.936 50.7510  13
  -1   4   5 344.594 46.6847  13
  -3  -1   5 509.128 54.1231  14
  -4   1   5 285.605 47.5972  14
  -1   4   5 341.535 43.8425   6
   4  -3   5 416.586 63.2516   6
   3  -4   5 421.300 34.6485  11
   4  -3   5 343.612 40.2883  11
  -3   4  -4 3901.30 220.667   3
  -3  -1   4 2648.66 205.831   2
   1  -4  -4 2781.23 200.806   1
   4  -1  -4 3319.59 178.322  27
  -3   4  -4 3752.94 185.690  26
  -3  -1   4 3120.85 197.663  24
  -3   4  -4 3624.33 204.976  25
  -1   4   4 2337.94 171.600  25
  -1  -3  -4 3412.61 180.244  23
  -4   3  -4 2584.64 195.106  23
  -1  -3  -4 3361.91 183.879  24
  -4   3  -4 3379.70 200.407  22
  -1   4   4 2940.02 189.653  21
   1  -4  -4 2887.21 187.951  20
  -1  -3  -4 3632.68 198.468  20
   4  -3   4 2866.74 180.962   8
  -1   4   4 3134.84 197.997   8
   3  -4   4 3368.97 193.399   9
  -4   3  -4 3087.10 203.198   4
   1  -4  -4 2479.49 179.421   4
   3   1  -4 3059.20 192.849  18
  -1  -3  -4 4047.25 203.847  17
   4  -1  -4 3625.60 196.115  16
   1  -4  -4 3087.20 190.867  17
   3  -4   4 3499.48 201.500   7
   3   1  -4 2970.94 202.960   7
   1   3   4 3602.08 209.442   8
   4  -3   4 2630.28 178.200  16
  -1   4   4 2869.60 193.522  16
  -4   3  -4 2718.84 198.828  15
   1   3   4 3491.57 199.667  15
  -1   4   4 2921.68 184.186   6
   4  -3   4 2936.33 202.098   6
   4  -1  -4 3603.89 203.062   7
  -4   1   4 3749.48 198.575  12
  -4   1   4 3678.86 202.335  14
   4  -1  -4 3558.28 214.202   5
   3   1  -4 2774.47 204.134   5
  -3  -1   4 3137.38 190.069  10
  -4   1   4 3832.91 187.103  10
   3  -4   4 3298.98 176.980  11
  -3   4  -4 3539.61 192.124  10
  -3   4  -3 181.785 40.2753  23
  -1  -3  -3 186.039 27.2521  23
  -1  -3  -3 175.652 28.9762  24
  -4   3  -3 156.124 34.1047  22
  -3   4  -3 222.997 32.9258  22
   4  -3   3 202.469 41.2238   6
  -1  -3  -3 210.455 33.8854  20
   3  -4   3 143.425 28.4486   9
  -3   4  -3 195.868 28.2922  10
   3   1  -3 206.317 44.4474   5
  -4   3  -3 240.896 44.8746   4
   4  -1  -3 214.306 44.8012   5
   3   1  -3 255.426 34.3427  18
   1  -4  -3 178.132 29.6342  17
  -1  -3  -3 301.243 37.7958  17
  -4   3  -3 177.377 19.7252  17
   4  -3   3 148.219 22.2279   8
   1   3   3 216.315 43.2783   8
  -1   4   3 255.055 39.6623   8
   4  -1  -3 211.915 32.0338  16
  -3   4  -3 221.191 34.2185  15
   3   1  -3 206.496 41.3645   7
   4  -1  -3 225.979 37.2985   7
   3  -4   3 209.946 35.4028   7
  -4   1   3 173.085 34.1671   2
  -3  -1   3 158.063 42.1323   2
   1  -4  -3 169.361 38.9945   1
  -3   4  -3 210.026 37.4616  25
  -1   4   3 213.420 22.6591  25
  -3   4  -3 190.769 27.2970  26
  -1   4   3 193.328 35.8686  27
   4  -3   3 205.370 44.4490   3
  -3   4  -3 227.519 48.0248   3
  -1   4   3 232.192 27.3400   3
   1  -4  -2 9477.86 559.655   1
  -1   4   2 10235.9 561.547  27
   3   1  -2 10042.5 549.793  26
  -1  -3  -2 10118.4 554.455  24
  -3   4  -2 10128.1 567.056  23
   1   3   2 11382.8 541.166  22
  -4   3  -2 10733.6 560.805  22
   1  -4  -2 10112.2 550.412  20
  -1  -3  -2 9762.96 556.378  20
  -4   3  -2 9107.57 539.505  20
   1   3   2 10830.2 557.464  19
   3   1  -2 10327.5 555.600  18
  -4   3  -2 9796.97 538.389  19
  -3   4  -2 9327.13 542.922  18
  -3  -1   2 9573.82 556.657  18
   1  -4  -2 10220.2 547.498  18
  -1   4   2 10091.0 546.156  25
  -1   4   2 10840.2 552.812  24
   1   3   2 10035.3 548.610  11
  -3   4  -2 10353.5 547.850  10
  -3   4  -2 8863.83 537.771  17
  -1  -3  -2 9919.73 558.381  17
   1  -4  -2 10431.4 553.491  17
   1   3   2 9551.20 566.542   8
   3  -4   2 10141.4 549.032   7
   3  -4   2 9041.00 538.765   8
  -1   4   2 9955.03 560.828   8
  -3   4  -2 9817.25 550.587   4
  -1   4   2 10558.4 544.674  15
  -3   4  -2 10286.9 548.671  15
  -3  -1   2 11517.8 570.675   2
  -4   1   2 10346.4 556.378   2
   3  -4   2 9543.22 546.653   2
  -3   4  -2 9550.29 561.079   3
   4  -3   2 10993.6 568.455   3
   4  -3   2 9671.87 559.789   6
   3   1  -2 10599.1 567.389   5
  -4   3  -2 10905.7 558.009   5
   4  -1  -2 10696.6 569.441   5
   3   1  -2 9802.52 559.838  14
   4  -1  -2 9690.14 560.147  14
   3   1  -2 10290.7 556.373  12
   4  -3   2 9744.26 544.654  12
   3   1  -2 9677.64 569.679   9
   1  -4  -1 724.040 71.2638  23
  -3   4  -1 1527.68 91.0208  23
   1   3   1 1209.93 65.3897  11
   4  -1  -1 1148.27 66.9505  20
   4  -3   1 626.879 52.2566   9
   4  -1  -1 1299.49 80.6670   9
  -1  -3  -1 1312.93 84.1693   8
  -1   4   1 769.009 66.4168  24
  -1   4   1 762.701 62.9965  25
  -3   4  -1 1173.32 55.5546  18
  -4   1   1 1294.86 69.7838  18
   1  -4  -1 880.189 62.3096  18
   3   1  -1 708.739 68.2727  17
   4  -1  -1 1315.08 71.8213  17
   1   3   1 1178.98 74.0877   4
  -4   1   1 1173.35 77.8037   8
  -3  -1   1 732.405 77.2344   8
  -1   4   1 729.374 59.6235  15
   4  -3   1 827.531 65.4953  15
  -3   4  -1 1112.77 60.7116  15
   1   3   1 1139.45 80.6063  15
   4  -3   1 861.977 62.7212  14
   1   3   1 1333.46 74.9838  27
   3   1  -1 802.440 53.7819  27
   3   1  -1 819.979 64.9975  26
  -1  -3  -1 1285.03 75.2240   5
  -4   3  -1 695.650 68.2819   5
   4  -3   1 788.906 60.0881  12
  -4   3  -1 747.819 61.0523  11
  -1   4   1 853.609 73.1736   2
   4  -3   1 813.629 74.3394   3
   1   3   1 1255.88 87.4681   2
  -1   4   0 5785.37 279.813  25
  -1  -3   0 3897.76 270.796  25
  -3   4   0 4033.20 285.560  23
   1  -4   0 5646.84 292.195  23
  -3  -1   0 5561.12 268.749  22
   4  -1   0 4490.30 271.923  20
  -1   4   0 5738.12 275.660  20
   4  -1   0 4152.54 268.242  19
  -3   4   0 4232.56 264.437  19
  -1   4   0 5156.95 276.248  19
   1  -4   0 5698.88 282.178   8
   4  -1   0 4358.44 279.122   9
  -1   4   0 5779.77 284.955   9
   1  -4   0 5438.43 275.466  18
  -4   1   0 4363.10 272.083  18
   3   1   0 5479.17 283.309  17
   1   3   0 4499.03 278.991  17
   4  -1   0 4403.44 272.716  17
   4  -3   0 5479.78 269.040  16
   4  -3   0 5784.21 284.924   4
  -1   4   0 5037.11 265.075   4
   4  -1   0 4246.19 289.033   4
  -4   1   0 4176.55 277.074   8
  -1  -3   0 4400.46 286.890   8
  -3  -1   0 5738.86 295.225   8
   4  -3   0 5390.29 276.938  15
  -4   1   0 4236.45 287.675   5
  -4   3   0 5050.38 284.182   5
  -3  -1   0 5229.32 292.876   5
  -1  -3   0 4047.19 277.031   5
  -3   4   0 4066.50 265.061  12
   4  -3   0 4952.86 283.720   3
   1   3   0 4164.12 289.427   2
   3   1   0 5080.40 294.208   2
  -1   4   0 5401.05 290.642   2
   4  -3   0 5101.81 275.369  14
  -1   4   0 5627.66 266.065  14
  -4   3   0 5268.01 275.369  11
   1  -4   0 5651.62 275.007  10
  -3   4   0 4004.31 264.940  11
   4  -3  -1 48.3209 17.4795  13
   1  -4   1 69.6115 31.4613  23
  -1   4  -1 119.916 18.7966  22
  -3   4   1 92.2349 28.3937  23
  -3  -1  -1 65.5161 33.2843   5
  -4   1  -1 72.8944 33.1738   5
  -1   4  -1 68.7777 18.1803  20
  -1   4  -1 94.1109 30.6159   9
   1  -4   1 64.1158 19.0069  10
   3   1   1 82.7834 33.5003   4
   4  -3  -1 102.005 28.2309   4
   4  -1   1 157.220 37.1977   4
  -1   4  -1 81.8963 18.9374  18
  -4   1  -1 125.381 21.9766  18
   1   3  -1 118.724 27.8149  17
   4  -3  -1 79.0702 11.9957  17
  -1   4  -1 81.8736 20.3912  17
  -4   1  -1 93.8325 23.6792   8
   1  -4   1 96.2022 27.2526   8
  -3  -1  -1 66.3947 27.6312   8
  -1  -3   1 118.872 35.4965   8
   4  -3  -1 97.1064 19.3625  16
   4  -3  -1 74.3046 24.5901  15
   1   3  -1 116.911 22.0404  14
  -4   3   1 69.0771 19.1217  27
  -1   4  -1 87.5494 24.6016  25
  -1  -3   1 102.545 23.0943  25
   4  -3  -1 86.5200 13.3075   7
  -1   4  -1 78.6325 28.0117   7
  -3   4   1 99.1091 16.7741   2
   3   1   1 70.3764 30.4436   2
   4  -1   1 150.588 28.2678   2
   1   3  -2 10542.1 491.834  12
  -1  -3   2 10044.4 510.107  24
  -3   4   2 10274.2 510.730  23
  -1   4  -2 9391.53 509.257  24
   1  -4   2 8696.63 509.167  23
   1  -4   2 8590.78 494.055  10
   3   1   2 8180.33 494.767  11
   4  -1   2 10383.0 500.356  11
  -1  -3   2 10405.5 487.501  11
  -3  -1  -2 8122.63 496.202  20
   3  -4  -2 9649.98 482.535  20
  -4   1  -2 9934.91 493.228  20
   4  -3  -2 6636.09 476.849  19
   1   3  -2 9908.57 516.682   9
  -3   4   2 10156.1 489.105   8
   4  -1   2 10208.3 513.417   4
   3   1   2 8290.43 506.071   4
   1   3  -2 10400.9 500.344  18
  -1   4  -2 8658.96 490.382  18
  -1   4  -2 8624.90 492.369  17
  -4   1  -2 9786.19 494.154  17
   1   3  -2 9877.72 502.459  17
  -3   4   2 10380.3 488.545  16
  -3  -1  -2 8326.20 498.370  17
   1   3  -2 11006.7 511.373   7
   1  -4   2 7805.02 498.264   8
   4  -3  -2 8723.95 490.155  16
   3   1   2 8263.29 509.044  15
   4  -3  -2 8559.05 492.489  13
   1   3  -2 9959.25 495.275  14
  -3   4   2 9893.03 488.547  14
  -1  -3   2 11311.9 518.962   2
  -4   3   2 7436.93 482.065   2
   1  -4   2 9350.90 504.465   2
   4  -1   2 10250.6 504.231  26
  -4   3   2 8401.99 489.301  27
  -1   4  -2 8943.37 503.370   7
   4  -3  -2 8980.57 500.027   5
   3  -4  -2 10330.7 490.053   5
  -1   4  -2 8651.71 482.501   5
  -4   1  -2 11363.5 515.327   5
   1   3  -2 10866.0 500.769   5
   1  -4   3 661.709 62.7254   2
  -1  -3   3 584.806 63.9602   2
  -3  -1  -3 582.538 45.2746  27
   1   3  -3 329.360 31.7289  26
  -3   4   3 404.257 46.6443  27
  -1  -3   3 308.450 46.7194  25
   4  -1   3 424.268 47.9511  26
  -1   4  -3 817.957 67.7027  24
   1  -4   3 698.798 68.0537  23
  -1  -3   3 355.214 50.3921  24
  -3   4   3 337.197 47.1585  23
  -3  -1  -3 644.357 53.0336  20
   3  -4  -3 309.739 34.3513  19
  -4   1  -3 336.850 38.1028  19
  -4   3   3 573.388 46.2009   9
   1   3  -3 439.400 47.3143  18
   4  -3  -3 635.855 34.9348  18
  -4   1  -3 379.257 42.5235  17
  -3  -1  -3 654.455 55.5004  17
  -1   4  -3 713.938 40.6267  16
  -3   4   3 438.398 40.5654  16
   1   3  -3 341.559 49.1194   5
   3   1   3 557.634 62.3587   8
   4  -1   3 301.239 46.6252   8
   4  -1   3 380.984 53.7092  15
   3   1   3 554.829 60.8484  15
  -1   4  -3 563.740 62.9676   7
   1   3  -3 445.874 56.2290   7
  -4   3   3 618.392 50.4459  12
   4  -3  -3 739.022 53.1034  13
  -1   4  -3 519.291 43.9841   5
   4  -3  -3 711.921 61.1245   5
   4  -1   3 353.791 42.9256  11
  -1  -3   3 327.744 43.4879  10
  -1  -3   3 391.487 36.2418  11
   3   1   3 672.854 52.2535  11
   4  -1   4 3758.94 251.350   3
  -1  -3   4 3506.05 245.926   2
   1  -4   4 4081.42 245.296   2
  -4   3   4 4061.51 237.908   1
   1  -4   4 4107.42 213.170   1
  -1   4  -4 3574.81 206.965  26
   4  -1   4 3532.75 228.628  26
  -1  -3   4 4137.32 236.422  25
  -1   4  -4 3980.48 239.784  24
   1  -4   4 3786.58 242.864  23
  -1  -3   4 3935.51 239.764  24
  -1  -3   4 3882.94 214.899  22
  -4   1  -4 3689.02 223.352  20
  -3  -1  -4 4150.19 231.921  20
  -3  -1  -4 3664.41 226.575  19
   3  -4  -4 3764.06 216.892  19
  -4   3   4 3402.00 224.239   9
  -4   1  -4 3962.98 246.633   4
   4  -3  -4 3689.97 212.718  18
  -1   4  -4 3795.43 226.670  18
   1   3  -4 4132.88 232.703  18
   1   3  -4 3968.62 224.580  16
  -4   1  -4 3465.87 221.718  17
  -3  -1  -4 3932.40 231.515  17
  -3   4   4 3337.46 209.815   7
   3   1   4 3804.22 239.362   8
   4  -1   4 3535.30 228.472   8
   4  -3  -4 3730.67 227.797  16
  -1   4  -4 3859.72 215.681  16
   3   1   4 4226.53 243.905  15
   3  -4  -4 3401.11 211.621  15
   4  -1   4 3713.69 238.224  15
  -1   4  -4 3426.71 243.069   7
  -1   4  -4 4218.52 239.756   6
   1   3  -4 3725.33 243.056   7
  -4   3   4 3960.08 229.212  12
  -4   3   4 3791.62 229.206  14
   4  -3  -4 3610.68 227.946  13
  -1   4  -4 3772.69 211.001  13
   1   3  -4 3857.03 234.878   5
   4  -3  -4 3784.94 238.642   5
   4  -1   4 3921.81 228.084  11
  -1  -3   4 3952.09 230.838  10
   3   1   4 3851.97 228.428  11
   3   1   5 114.058 47.7118   3
   4  -1   5 136.652 54.5040   3
  -4   3   5 90.6327 41.3368   1
  -1  -3   5 236.983 56.4252   2
   1  -4   5 152.717 24.6134   1
  -3  -1  -5 159.285 34.6903  27
   4  -1   5 212.577 36.5857  26
  -1  -3   5 112.092 35.6626  25
  -3   4   5 121.336 21.0491  24
  -1   4  -5 199.158 43.4466  24
   1  -4   5 219.326 49.2729  23
  -3   4   5 134.171 31.6724  23
   3   1   5 233.488 35.1165  22
  -4   1  -5 126.832 29.6081  20
   4  -3  -5 228.660 34.9482  21
   4  -1   5 117.166 29.4009  21
   3   1   5 139.994 33.2003  21
  -3  -1  -5 209.867 37.9028  20
  -4   1  -5 184.400 31.2080  19
  -3  -1  -5 198.567 35.1422  19
   1  -4   5 195.281 47.1616   9
  -1  -3   5 137.460 34.6607  10
   1   3  -5 133.371 45.1020   5
  -3  -1  -5 86.2101 43.0439   4
  -4   1  -5 221.986 53.1052   4
   1   3  -5 98.5941 32.4381  18
   4  -3  -5 162.916 25.8164  18
  -1   4  -5 137.324 33.9257  18
  -4   1  -5 156.530 30.9458  17
  -3  -1  -5 134.543 34.6754  17
   4  -1   5 145.967 36.8449   8
   3   1   5 175.810 43.5240   8
   1   3  -5 183.319 32.2865  16
   4  -3  -5 175.756 37.9175  16
  -1   4  -5 165.899 27.1014  16
  -3   4   5 132.616 32.3648  16
   3  -4  -5 114.269 26.6965  15
   3   1   5 257.013 50.8877  15
   1   3  -5 180.309 50.6541   7
  -3   4   5 131.262 24.7626   7
   4  -3  -5 100.065 33.1644  13
  -4   3   5 173.237 35.1446  12
  -1   4  -5 132.272 43.5251   6
   4  -3  -5 175.410 34.5986   6
   4  -1   5 127.273 48.7823   6
  -4   3   5 156.232 37.5857  14
  -1  -3   5 166.195 31.4301  14
   1  -4   5 204.391 25.9066  14
  -4   1  -5 59.9433 43.4293  15
   3   1   5 170.382 34.8207  11
   4  -1   5 164.424 31.7414  11
  -4   3   6 3533.50 235.341   1
   4  -1   6 2939.48 216.146  26
  -3  -1  -6 4124.12 227.003  27
  -1   4  -6 3960.54 231.697  24
  -4   1  -6 3235.68 209.750  25
  -1  -3   6 3315.41 226.562  25
  -4   1  -6 2938.52 205.899  23
  -3   4   6 2979.99 206.606  23
   1  -4   6 3836.82 235.453  23
   3   1   6 3768.73 219.678  22
  -1  -3   6 3285.81 209.329  22
  -3  -1  -6 3966.81 226.252  20
   3   1   6 4101.00 224.912  21
   4  -3  -6 3758.83 219.055  21
   4  -1   6 3439.80 212.535  21
  -4   1  -6 3343.78 213.979  19
   3  -4  -6 3229.64 209.424  19
  -3  -1  -6 3699.42 222.493  19
  -1  -3   6 3519.08 240.721   9
   1  -4   6 4022.32 241.388   9
   4  -1   6 3300.48 220.907   8
  -4   3   6 3397.32 228.543   9
  -3  -1  -6 3738.88 239.599   4
  -4   1  -6 3192.89 236.287   4
  -1   4  -6 3790.17 225.379  18
   1   3  -6 3381.91 223.653  18
  -3  -1  -6 4129.74 227.113  17
  -3   4   6 3396.43 216.851  16
   3   1   6 3732.95 232.577   8
  -3   4   6 3291.42 209.004   7
   4  -3  -6 3769.99 229.016  16
   1   3  -6 3515.52 216.386  16
   3  -4  -6 3371.52 208.354  15
  -4   1  -6 3229.33 243.623  15
   1   3  -6 2998.59 240.938   7
  -1   4  -6 4036.32 240.985   6
   4  -3  -6 3381.28 214.916   6
   1   3  -6 3401.43 210.740  13
  -4   3   6 3783.94 229.270  14
  -1  -3   6 3578.48 217.601  14
   4  -1   6 3549.31 244.980   3
   3   1   6 3655.99 242.598   3
   3   1   6 3434.10 240.158   6
   4  -1   6 3333.20 239.052   6
   4  -1   6 3497.03 219.610  11
   3   1   7 201.632 60.4179   3
  -1  -3   7 118.123 40.6206   1
  -4   3   7 137.618 52.8334   1
  -3  -1  -7 218.619 57.7166   1
  -4   1  -7 181.201 48.3585   1
  -3  -1  -7 128.022 43.1981  27
  -1  -3   7 160.179 46.2434  25
  -4   1  -7 120.823 31.6381  25
   4  -1   7 139.667 37.9052  26
  -1   4  -7 262.085 48.2482  24
   1  -4   7 200.888 52.3163  23
  -1  -3   7 128.309 35.4061  22
   3   1   7 216.637 44.3571  22
  -3  -1  -7 267.588 46.6154  20
   3   1   7 266.351 45.3258  21
   4  -3  -7 222.972 44.5732  21
  -4   1  -7 155.254 40.0445  19
   3  -4  -7 115.218 32.3316  19
  -3  -1  -7 207.083 44.3203  19
   1  -4   7 146.248 54.5653   9
  -4   3   7 174.429 56.1172   9
  -1  -3   7 174.640 60.5677   9
  -4   1  -7 198.604 64.1433   4
  -3  -1  -7 204.383 59.9285   4
  -1   4  -7 212.826 45.6071  18
   1   3  -7 119.489 43.5181  18
   4  -3  -7 161.662 35.6354  18
   4  -1   7 83.8799 34.8319  16
  -3   4   7 183.226 40.8870  16
   4  -3  -7 241.595 53.0662  16
   3   1   7 111.244 45.4135  16
   1   3  -7 174.348 40.2002  16
  -1   4  -7 201.687 37.1600  16
   4  -1   7 166.274 46.0070   8
   3  -4  -7 190.342 38.6679  15
  -4   1  -7 246.875 71.4077  15
  -3   4   7 243.980 40.2084   7
   1   3  -7 186.021 37.1260  13
   4  -1   7 126.138 38.7466  11
   3   1   7 152.453 56.8123   6
   4  -1   7 224.807 58.7707   6
   1  -4   7 288.790 39.3459  14
  -4   3   7 176.062 49.2002  14
  -1  -3   7 245.334 44.8965  14
  -3  -1  -7 175.411 66.9259  15
   1   3  -8 3480.51 214.672  18
  -1   4  -8 2654.44 202.453  18
   4  -3  -8 2574.70 188.216  18
   1  -4   8 2668.39 221.320   9
  -4   3   8 2276.75 206.925   9
  -1  -3   8 3661.08 242.173   9
  -1  -3   8 3279.23 213.783  25
  -3   4   8 3410.38 202.901  16
   4  -1   8 3218.76 198.569  26
  -3  -1  -8 3003.23 205.460  27
   1   3  -8 3553.57 205.884  16
   4  -1   8 3092.79 200.104  16
   3   1   8 2387.63 200.009  16
  -4   1  -8 3189.76 239.907  15
  -3  -1  -8 2684.18 228.176  15
   1  -4   8 2502.42 191.573  22
   3   1   8 2872.57 197.069  21
  -1  -3   8 3134.41 194.711  22
   3   1   8 2841.88 200.106  22
   3  -4  -8 3110.80 193.891  19
  -4   1  -8 3351.47 201.638  19
  -3  -1  -8 2904.25 201.690  19
   4  -3  -8 3011.98 199.564  21
  -1   4  -8 2656.24 185.979  21
  -1  -3   8 3428.88 204.829   1
  -4   1  -8 2936.52 203.999   1
   1   3  -8 3002.15 192.037  13
   1  -4   8 2637.99 188.944  14
  -4   3   8 2681.93 208.463  14
  -1  -3   8 3013.96 198.898  14
   4  -3  -9 14.9760 38.3166  21
  -1   4  -9 43.2867 34.7616  21
  -4   1  -9 76.6670 39.0657  19
   3  -4  -9 103.153 39.2710  19
  -3  -1  -9 72.7754 45.7707  19
  -1  -3   9 39.9387 68.8803   9
   1  -4   9 12.1253 61.1960   9
  -4   3   9 107.250 57.4994   9
  -4   3   9 73.7240 39.7603  12
  -1   4  -9 68.4281 46.3963  18
   1   3  -9 27.1090 44.4503  18
   4  -3  -9-5.76990 33.0312  18
   4  -1   9 33.3974 37.4448  16
   3   1   9-43.7655 44.2062  16
  -3   4   9-7.19818 35.4365  16
   1   3  -9 46.0397 45.1733  16
  -4   1  -9-42.7620 70.0583  15
  -4   3   9 9.69613 44.3565  14
  -1  -3   9 140.141 45.0313  14
  -3  -1  -9 83.1285 70.8020  15
  -3  -1  -9 43.7248 53.0178   1
  -1  -3   9 148.171 50.2229  25
   4  -1   9 74.8865 35.7125  26
   3   1   9 24.6943 55.5664   6
   4  -1   9 12.7500 55.4975   6
  -3  -1  -9 42.4710 41.7911  27
  -1  -3   9 37.1021 36.0863  22
   3   1   9 45.8075 40.4972  22
  -1  -3   9 84.8618 43.4064  23
   1  -4   9 55.6431 36.9070  22
   1   3 -10 940.077 104.836  18
  -1   4 -10 1033.42 107.627  18
  -1  -3  10 932.714 131.555   9
   1  -4  10 1136.70 132.314   9
  -4   3  10 958.114 121.234   9
   3  -4 -10 967.736 90.0460  19
  -4   1 -10 869.997 92.9612  19
  -3  -1 -10 1142.54 105.621  19
   4  -1  10 1002.03 89.9778  26
  -3  -1 -10 1131.95 110.151  27
   1   3 -10 729.873 96.6242  16
   3   1  10 964.547 101.296  16
   4  -1  10 823.533 87.7507  16
  -1   4 -10 1012.08 89.9189  21
   4  -3 -10 905.362 97.3289  21
   1   3 -10 1054.45 98.3092  21
  -4   1 -10 766.946 124.770  15
   4  -1  10 780.215 131.501   7
  -3  -1 -10 1024.49 115.170   1
   3   1  10 898.280 98.3472  22
  -1  -3  10 1067.03 95.5640  22
  -1  -3  10 837.586 99.9300  23
  -1  -3  10 988.213 96.7911  14
  -4   3  10 884.906 105.598  14
  -3  -1 -10 819.128 125.321  15
  -4   3  10 927.122 99.3628  12
  -3  -1 -11 156.425 54.6097  20
   1   3 -11 229.410 57.1654  21
   3  -4 -11 247.621 49.8384  19
  -4   1 -11 245.489 55.0365  19
  -3  -1 -11 178.597 54.0595  19
   1   3 -11 189.696 64.2779  18
  -1   4 -11 311.185 68.7749  18
  -1  -3  11 323.828 92.2109   9
   1  -4  11 162.899 80.0972   9
  -4   3  11 332.022 84.0808   9
   4  -1  11 264.558 52.1253  16
   3   1  11 301.610 58.8168  16
  -4   1 -11 264.668 86.2417  15
  -1   4 -11 343.050 80.9588  15
   4  -1  11 309.705 61.0756  11
   4  -1  11 74.1388 80.2456   7
  -4   1 -11 292.608 63.2538  27
  -3  -1 -11 295.917 70.6304  27
   3   1  11 169.609 47.0972  26
  -4   3  11 210.096 53.2224  12
  -1  -3  11 355.225 58.4506  22
   3   1  11 230.120 60.3338  22
  -4   3  11 216.083 65.3992  14
  -3  -1 -11 210.731 83.4457  15
  -1  -3  11 211.996 55.4179  14
  -3  -1 -12 1372.16 128.171  17
   4  -1  12 1192.69 159.591   7
   3   1  12 935.873 154.677   7
  -3  -1 -13-21.1679 50.5777  17
   4  -1  13 54.3328 77.3999   7
   3   1  13-91.0497 77.8230   7
   3   1  14 401.364 100.226   7
   4  -1  14 434.854 104.653   7
   4  -3 -14 419.890 97.7583   5
   1   3 -14 318.562 99.8603   5
  -1  -3  14 516.044 113.441   2
  -3  -1 -14 322.356 70.9238  17
  -4   1 -14 451.675 72.1128  17
  -1  -3  15 175.436 83.6469   2
   4  -1  15 53.6221 66.9565   7
   4  -4  14 315.118 86.1970   7
   4   0 -14 388.571 101.353   5
   0  -4 -14 341.968 71.9659  17
  -4   0  14 356.564 102.246   2
   4  -4  13-57.8370 71.0541   7
   4   0 -13-51.7195 86.9669   5
   0  -4 -13-21.9531 50.1820  17
  -4   0  13-17.5050 77.4533   2
   4   0 -12 684.437 132.816   5
   0   4  12 536.205 98.7296   7
   4  -4  12 707.248 111.008   7
   4   0 -11-17.7079 96.6662   5
  -4   0  11 216.804 62.2793  25
   4   0 -11 284.424 69.7785  16
  -4   4 -11 312.435 82.2239  15
   4   0 -11 233.606 65.1295  21
   0  -4 -11 294.646 60.6409  20
   0   4  11 233.419 59.1251  22
   4   0 -11 217.198 58.6516  18
   4  -4  11 258.119 81.1116   7
   0   4  11 173.317 79.2816   7
   0  -4 -11 182.807 57.9358  19
   4   0 -10 1098.41 152.456   5
  -4   0  10 1405.72 121.010  12
  -4   0  10 1251.06 125.158  25
   4   0 -10 1284.85 132.572  16
   0   4  10 1280.52 122.020  16
  -4   4 -10 1061.73 136.911  15
   0   4  10 1013.29 134.904   7
   4  -4  10 1172.63 139.024   7
   0  -4 -10 1549.37 127.629  19
  -4   0  10 1362.90 149.731   9
   0  -4 -10 1318.94 122.511  20
   4   0 -10 1408.48 124.430  21
   4   0 -10 1552.56 128.176  18
  -4   0  10 1446.11 133.032  14
   4   0  -9 61.9662 69.0387   5
   4   0  -9 119.585 52.8315  16
   0   4   9 341.530 60.1824  16
   4   0  -9 244.715 59.9599  13
  -4   0   9 47.7923 40.5381  12
   0  -4  -9 258.109 58.4515  19
  -4   0   9 129.744 73.8260   9
  -4   4  -9 91.2407 65.6699  15
   4  -4   9 161.016 69.8090   7
   4   0  -9 184.642 52.5444  18
  -4   4  -9 203.702 48.8223  24
   0  -4  -9 114.525 44.1313  20
  -4   0   9 177.934 57.0734  14
   0  -4  -8 2527.58 178.095  19
  -4   0   8 2443.71 200.209   9
   4   0  -8 2269.81 174.107  18
  -4   0   8 2434.73 168.579  24
  -4   4  -8 2406.57 178.435  24
   0   4   8 2526.55 183.502  16
   4   0  -8 2476.23 183.530  16
  -4   0   8 2955.31 183.002  12
  -4   4  -8 2320.17 193.475  15
  -4   0   8 2329.26 183.348  14
   0  -4  -8 2543.25 177.856  20
   0  -4  -8 2868.34 202.991   1
   4  -4   8 2247.14 156.470  11
   4   0  -8 2401.66 209.800   5
   4  -4   7 525.639 50.4050  11
   0   4   7 509.290 64.8642  21
   0  -4  -7 465.168 61.7182  20
   0  -4  -7 387.917 59.6571  19
  -4   0   7 502.631 81.5664   9
   4   0  -7 595.265 65.7501  18
  -4   4  -7 438.346 75.1903   4
  -4   0   7 531.860 62.8041  24
   4   0  -7 422.040 63.2370  16
   0   4   7 704.197 78.3140  16
  -4   4  -7 591.797 84.1947  15
   4  -4   7 518.538 81.2583   7
   0   4   7 567.145 67.2505   6
  -4   0   7 471.891 67.6262  14
   4   0  -7 551.393 66.6549  13
  -4   0   7 684.312 69.5112  12
  -4   4  -7 537.195 69.0961  25
  -4   0   6 2108.80 143.636  12
   4  -4   6 1690.23 124.155  11
  -4   4  -6 1836.30 137.641  10
   0  -4  -6 2085.92 143.356  20
   0   4   6 2181.11 146.022  21
   0  -4  -6 2083.11 143.936  19
  -4   0   6 2257.73 165.362   9
   4   0  -6 2070.02 141.211  18
   0  -4  -6 2289.69 148.014  17
   4   0  -6 1932.79 144.108  16
  -4   4  -6 2099.15 155.209   4
   0  -4  -6 1865.24 138.521   4
   0   4   6 2088.47 151.693  16
  -4   4  -6 2034.81 155.817  15
   0   4   6 1818.91 141.054   6
   4  -4   6 1898.69 157.285   7
   4   0  -6 2058.07 161.827   7
  -4   4  -6 2074.21 149.895  25
  -4   0   6 2089.82 142.632  24
   4   0  -6 1999.50 142.670  13
  -4   0   6 2091.36 149.423  14
   4   0  -6 1905.61 163.992   5
   0  -4  -6 2020.76 158.514   1
  -4   4  -5 132.032 43.5145  25
  -4   4  -5 5.99820 35.7582  23
   0   4   5 40.1207 33.5706   6
   0   4   5 82.7357 31.9847  21
   0  -4  -5 76.0063 29.7038  20
   4   0  -5 79.6295 29.0090  18
  -4   4  -5 113.094 46.3513   4
   4   0  -5 66.2141 44.9672   5
   4   0  -5 46.3091 18.2072  27
   0  -4  -5 42.1916 32.0535  17
   4   0  -5 81.4784 32.7099  16
   0   4   5 66.7639 38.6544   8
   0   4   5 106.233 36.5498  16
  -4   4  -5 57.7859 40.3079  15
   0   4   5 12.6016 29.1826   3
   4  -4   5 63.2837 45.9075   7
   4   0  -5 14.2430 41.2119   7
   4  -4   5 92.5832 14.4952  12
  -4   0   5 16.0543 22.7127  10
  -4   4  -5 103.838 34.1771  10
   0  -4  -5 15.4703 42.0421   1
  -4   0   5 78.4702 43.1144   2
   4   0  -4 4904.69 290.272  27
  -4   4  -4 5511.47 320.042  25
  -4   4  -4 5639.45 322.935  23
  -4   4  -4 5862.08 320.164  22
   0   4   4 5683.71 313.633  21
   0  -4  -4 5565.71 312.112  20
   0  -4  -4 5089.75 324.205   1
   4   0  -4 5649.07 310.175  18
   0  -4  -4 5855.66 315.322  17
   4   0  -4 5767.45 314.232  16
  -4   4  -4 5585.80 318.083   4
   4   0  -4 5728.84 322.639   7
   0   4   4 6003.49 326.830   8
  -4   4  -4 5420.62 316.985  15
   0   4   4 5262.62 308.932   3
  -4   0   4 5373.09 325.906   2
   4   0  -4 5319.95 327.935   5
   4  -4   4 5595.33 322.342   7
   4  -4   4 5027.09 296.107  11
  -4   0   4 5581.74 306.087  10
   4  -4   4 4690.36 287.855  12
   0  -4  -3 16.2196 22.7040  20
   4  -4   3 2.00278 18.0316   9
  -4   0   3 33.7570 32.1394   2
   4   0  -3 51.1988 23.2709  18
   0  -4  -3 16.8748 20.9533  18
  -4   4  -3 14.9850 5.86110  17
   0  -4  -3 8.78613 24.3375  17
   0   4   3 47.3937 35.4914   8
  -4   4  -3 27.3266 28.5032   4
   0   4   3 19.1434 22.0318  15
  -4   4  -3 7.98642 28.3109  15
   4  -4   3 13.1531 27.4399   7
   4   0  -3 30.7426 31.7950   7
  -4   4  -3 29.5904 30.6146  23
  -4   4  -3 24.0544 28.0295  22
  -4   4  -3 3.84849 19.4286  26
   4   0  -3 26.0270 36.4158   5
   0   4   3 4.96860 24.0908  27
  -4   4  -2 6501.79 359.821  26
   0   4   2 6158.01 361.973  27
   4   0  -2 6148.69 358.947  12
   0  -4  -2 6067.84 357.172  23
  -4   4  -2 6100.92 370.373  23
  -4   4  -2 6337.74 361.793  22
   4   0  -2 6237.61 357.396  20
   0   4   2 6334.90 357.420  19
   4   0  -2 5903.40 369.809   9
  -4   0   2 5971.16 357.312  18
   0  -4  -2 6200.79 359.328  17
  -4   4  -2 5856.26 357.251   4
   0   4   2 6080.56 367.944   8
   0   4   2 6308.15 354.552  15
  -4   4  -2 5455.57 352.016  15
   4  -4   2 6066.99 351.694   7
   0   4   2 6532.00 369.890   2
  -4   0   2 7163.68 367.982   2
   4  -4   2 5990.61 342.404  14
   4   0  -2 6310.56 365.368  14
   4   0  -2 6831.37 373.941   5
  -4   4  -2 6106.37 351.445   5
  -4   4  -2 6115.94 349.149  10
   0   4   2 6663.03 346.789  11
  -4   0   2 6486.01 359.331  11
   0  -4  -1 121.566 30.2325  23
  -4   4  -1 260.676 43.5181  23
   0   4   1 140.229 18.6752  11
  -4   0   1 166.616 28.4050  11
   0   4   1 162.348 29.4422  19
  -4   4  -1 157.497 20.1875   1
   0   4   1 167.020 41.7534   2
   4   0  -1 196.348 32.2939  12
  -4   4  -1 161.581 19.3569  10
   4   0  -1 171.925 31.8511  17
  -4   4  -1 212.357 30.6256   5
   0  -4  -1 146.547 26.5623   5
   0   4   1 168.004 24.0170   4
  -4   0   1 174.310 40.3175   8
   0  -4  -1 144.560 32.1820   8
   0   4   1 193.090 33.4126  15
   4   0  -1 165.152 35.0763  14
   4  -4   1 139.081 26.5941   6
   0   4   1 160.991 33.1996  27
   4  -4   1 167.531 20.1239   7
  -4   4  -1 199.331 33.0095  26
  -4   0   0 2228.55 164.912   5
  -4   0   0 2559.02 154.057  11
  -4   4   0 2411.64 142.723  11
  -4   4   0 2280.54 136.032  10
   0   4   0 2404.42 152.599  19
  -4   4   0 2619.96 147.385   1
   0  -4   0 2261.69 157.908  23
   0   4   0 2649.38 152.786  17
   4   0   0 2492.65 152.130  17
  -4   0   0 2296.00 158.784   8
   0   4   0 2411.18 147.198   4
   4   0   0 1984.38 163.722   4
   4  -4   0 2593.88 142.412   6
   4   0   0 2557.25 157.890  14
   0   4   0 2505.88 168.198   2
   4   0   0 2382.85 154.398  26
   0  -4   0 2450.52 159.041   8
   4   0   0 2631.60 155.366  12
  -4   0  -1 109.299 22.3016  22
   0  -4   1 104.097 24.0427  10
  -4   4   1 124.957 27.4461   1
   4   0   1 155.184 36.8653   2
  -4   0  -1 115.222 24.7402  18
   0   4  -1 140.578 27.7010  17
   4  -4  -1 114.467 23.6462   4
   4   0   1 126.949 37.1658   4
  -4   0  -1 111.415 39.5546   5
   0  -4   1 125.940 34.9529   8
  -4   0  -1 140.990 31.7948   8
   4   0   1 167.953 45.0915  15
   0   4  -1 121.371 31.6613   7
  -4   4   1 164.160 22.4291  12
   0  -4   1 103.867 31.5672  23
   4   0   1 144.837 30.4783  26
   0   4  -1 124.861 20.5846  14
   0  -4   2 13081.9 683.954  23
  -4   0  -2 14052.8 665.366  22
   0   4  -2 12425.9 669.754  20
  -4   0  -2 12788.0 668.406  18
   0   4  -2 12218.8 683.135   9
  -4   0  -2 12152.2 654.085  27
   4   0   2 12190.2 672.540  26
   0   4  -2 13502.0 668.805  18
   0   4  -2 12549.1 669.562  17
   4   0   2 12927.1 686.804   4
   4  -4  -2 12935.1 661.961   4
   0   4  -2 13348.0 679.537   7
   0  -4   2 12177.3 680.972   8
   4   0   2 13050.8 688.197  15
   4  -4  -2 11766.0 648.496  15
   0   4  -2 13286.1 656.420  12
   0  -4   2 14932.4 688.646   2
  -4   4   2 9283.10 647.677   2
   4   0   2 14224.7 679.494   2
   4   0   2 13035.3 672.127  11
   0  -4   2 13154.0 669.378  10
  -4   0  -2 13144.5 684.489   5
   4  -4  -2 13062.1 665.392   5
  -4   4   2 13456.6 674.464   1
   0  -4   3 87.3148 12.9078  11
   4   0   3 138.815 28.8592  11
   4  -4  -3 116.976 23.1499  21
  -4   0  -3 116.135 28.9598  20
   0  -4   3 88.0648 29.1314  10
  -4   4   3 70.4695 21.0995   9
   0   4  -3 50.1784 21.6754  18
  -4   4   3 65.5516 22.9587  27
   4   0   3 62.2044 28.5352  26
  -4   0  -3 126.989 22.0288  27
  -4   0  -3 82.9604 27.6310  17
   4   0   3 62.9779 34.6210   8
   4  -4  -3 94.0208 32.4620   5
   4   0   3 84.3635 39.5084  15
  -4   4   3 71.9009 34.0321   1
   0  -4   3 165.335 42.6164   2
   0   4  -3 157.213 45.2732   7
   0   4  -3 77.4918 26.8029   5
   0  -4   3 151.037 40.9380  23
  -4   4   3 61.3542 21.3252  12
   0  -4   4 1652.90 111.327  10
   0  -4   4 1406.98 88.9352  11
   4   0   4 1586.11 109.290  11
  -4   0  -4 1545.10 107.749  20
   4  -4  -4 1443.02 91.6293  19
   0   4  -4 1533.77 108.049   5
   4  -4  -4 1416.32 111.444   5
   4  -4  -4 1267.72 85.9333  18
   0   4  -4 1539.20 108.641  18
  -4   0  -4 1604.91 108.952  17
   0  -4   4 1735.37 124.002  23
   4   0   4 1723.06 121.546   8
   4   0   4 1477.83 119.909  15
  -4   4   4 1618.34 106.835  14
  -4   4   4 1573.95 118.961   1
   4   0   4 1583.48 112.010  26
   0   4  -4 1632.60 128.889   7
   0  -4   4 1582.25 126.481   2
   4   0   4 1629.06 134.178   3
   4   0   5 1233.69 92.6121  26
  -4   0  -5 987.041 80.7616  27
  -4   0  -5 930.268 70.5164  25
   0  -4   5 1145.82 98.7072  23
   4   0   5 1141.83 87.9004  11
   4  -4  -5 910.836 79.6945  21
   4   0   5 1047.93 82.7937  21
  -4   0  -5 1048.22 85.5721  20
  -4   0  -5 1019.42 81.0895  19
   0   4  -5 865.463 82.2328  18
   4  -4  -5 905.683 66.0716  18
   0   4  -5 1181.77 78.4342  16
  -4   0  -5 981.234 84.3813  17
  -4   0  -5 965.830 102.184   4
   4   0   5 964.469 92.0204   8
   4   0   5 1158.44 99.7436  15
   0   4  -5 804.894 84.2939   5
  -4   4   5 949.098 83.8445  14
   0   4  -5 1019.87 72.1206  13
   4   0   5 1110.59 108.910   3
   0  -4   5 1143.90 108.739   2
  -4   4   5 960.354 95.5529   1
   0   4  -5 1013.84 106.328   7
   4   0   6 6303.96 366.144  11
   4   0   6 6405.57 362.362  21
   4  -4  -6 5960.30 359.387  21
  -4   0  -6 6474.79 365.992  20
   4  -4  -6 5867.29 349.046  19
  -4   0  -6 6412.64 362.698  19
   0  -4   6 6341.36 383.773   9
  -4   0  -6 5778.30 383.651   4
   0   4  -6 6189.56 367.326  18
  -4   0  -6 6429.57 364.592  17
   0   4  -6 6410.51 356.169  16
   4   0   6 6449.98 374.860   8
   4   0   6 5752.09 365.042  26
  -4   0  -6 6154.47 362.158  27
  -4   4   6 5638.39 364.423  14
   0   4  -6 5811.67 348.405  13
   0  -4   6 6473.95 354.011  14
   4   0   6 5785.92 386.889   3
   0  -4   6 5929.43 390.095   2
   0  -4   6 6124.99 376.010  23
  -4   4   6 5404.71 374.642   1
   0  -4   6 6305.37 353.533   1
   4   0   6 5830.00 384.809   6
   4  -4  -7 41.0071 32.5475  21
  -4   0  -7 51.3620 33.7117  20
   4   0   7 33.3738 32.1945  21
   0   4  -7 27.9945 34.0206  18
   0  -4   7 39.9852 50.4876   9
  -4   0  -7 132.679 39.3603  19
  -4   0  -7 30.9147 32.4740  17
   4   0   7 20.6586 52.1647   3
   4   0   7 121.114 45.3844  16
  -4   4   7 88.1060 40.7406  14
   0  -4   7 72.4030 29.3620  14
   0  -4   7 50.7890 29.7209  22
   4   0   7-6.68595 32.0592  11
   4   0   7 135.051 59.3848   6
   4   0   7 45.8090 31.3842  26
  -4   0  -7 37.5938 35.1620  27
   0   4  -7 56.3582 31.8979  16
   0   4  -8 1597.09 138.493  18
   0  -4   8 1930.53 163.900   9
  -4   0  -8 1651.77 134.402  27
   4   0   8 1603.42 131.769  26
   0   4  -8 1631.07 128.394  16
   4   0   8 1690.26 137.634  16
  -4   0  -8 1980.36 176.312  15
  -4   0  -8 1731.59 136.875  20
  -4   0  -8 1652.57 132.037  19
   0  -4   8 1698.63 127.853  22
   0  -4   8 1746.36 126.291  14
  -4   4   8 1524.15 138.330  14
   4   0   8 1956.21 140.468  11
  -4   0  -9 227.301 54.9236  19
   4  -4  -9 334.875 49.2041  19
   0  -4   9 268.406 82.1641   9
   4   0   9 270.290 78.7893   6
   0   4  -9 308.034 64.4967  18
  -4   0  -9 304.377 61.2262  17
   0   4  -9 231.673 50.9432  16
   4   0   9 370.527 64.7093  16
  -4   0  -9 309.713 67.5397   1
  -4   0  -9 241.261 56.6093  27
  -4   0  -9 465.954 100.618  15
  -4   4   9 220.930 59.2682  14
   0   4  -9 361.632 56.2829  21
  -4   0  -9 312.816 60.0908  20
   4   0   9 242.790 51.7665  26
   4   0   9 361.339 62.3718  11
   0  -4   9 267.022 64.0887  23
   0  -4   9 351.864 55.7680  22
   4  -4 -10 1926.06 147.345  19
  -4   0 -10 2044.12 162.085  19
   0  -4  10 2220.54 196.978   9
   0   4 -10 2075.64 169.957  18
  -4   0 -10 2188.56 168.811  17
  -4   0 -10 2147.75 166.652  20
   0   4 -10 2136.59 154.941  21
   4   0  10 1852.09 157.620  16
   4   0  10 2296.08 169.671  11
  -4   0 -10 2054.96 203.131  15
  -4   4  10 2097.52 171.897  14
   0  -4  10 1911.65 166.718  23
   0  -4  10 1956.27 153.823  22
  -4   0 -10 2374.75 180.827   1
   4   0  10 2061.46 156.674  26
  -4   0 -10 2316.59 170.021  27
  -4   0 -11 18.6743 47.7354  27
  -4   0 -11 80.0920 48.2547  20
   0   4 -11 34.9003 40.3095  21
   4   0  11 94.3420 48.3974  16
  -4   0 -11-9.71011 44.4078  17
  -4   0 -11 50.9476 46.0474  19
   4   0  11-38.6872 84.1491   7
   4   0  11 44.8447 45.8566  11
   0  -4  12 535.315 116.608   2
   4   0  12 412.821 114.284   7
  -4   0 -12 700.059 90.9340  17
   0  -4  13 131.712 90.0913   2
  -4   0 -13 175.750 59.8248  17
   4   0  13-18.5532 83.6320   7
   4   0  14 631.439 126.288   7
   0  -4  14 858.119 145.612   2
  -4   0 -14 690.807 89.9917  17
   4  -4 -14 677.477 114.678   5
   5  -3  14 446.114 96.5137   7
   2   3  14 545.623 96.8756   7
  -3  -2  14 231.561 101.820   2
   3  -5  14 196.620 81.5544   2
  -5   2  14 259.268 86.6012   2
   2  -5 -14 360.926 69.1599  17
  -2  -3 -14 515.797 80.2884  17
   5  -2 -14 336.789 104.229   5
   2   3  13-47.5492 78.9034   7
   5  -3  13-30.7604 79.5310   7
  -3  -2  13 18.6722 89.2097   2
  -2  -3 -13 34.0023 51.7784  17
   5  -2 -13-32.3637 79.4899   5
   3   2 -13 15.2121 78.6619   5
   5  -3  12 661.525 116.567   7
   2   3  12 728.104 134.154   7
  -3  -2  12 927.035 146.563   2
  -2  -3 -12 937.235 112.794  17
   3   2 -12 761.218 128.794   5
   5  -2 -12 430.126 115.368   5
   5  -2 -11 119.877 86.6484   5
   3   2 -11 48.3427 84.6241   5
   5  -3  11 133.126 85.2785   7
  -2  -3 -11 114.877 58.3537  17
   2  -5 -11 127.243 48.1372  19
   5  -3  11 108.814 45.8237  11
  -5   2  11 160.021 58.3003  25
   2  -5 -11 192.000 51.9888  20
  -3  -2  11 95.4540 90.1667   2
   2   3  10 988.546 97.8461  22
  -2  -3 -10 965.713 106.679  20
   5  -2 -10 985.037 102.518  21
  -5   3 -10 859.489 88.6614  19
  -2  -3 -10 1056.29 108.326  19
   2  -5 -10 1022.82 98.7291  19
  -5   2  10 1079.74 125.580   9
   3  -5  10 847.168 112.626   9
  -5   2  10 985.054 112.631  14
   3   2 -10 1126.19 112.332  18
  -3   5 -10 839.058 99.4507  18
  -2   5  10 957.016 99.0404  16
  -2  -3 -10 1051.26 114.885  17
   2   3  10 1063.97 111.177  16
   5  -2 -10 793.098 106.597  16
   3   2 -10 933.426 108.994  16
   3   2 -10 1179.13 145.547   5
   5  -2 -10 974.137 141.809   5
  -3   5 -10 1020.32 117.493  15
  -5   3 -10 850.189 130.521  15
  -3  -2  10 1151.10 152.557   2
  -2  -3 -10 1135.08 132.176   1
  -3   5 -10 902.091 96.4170  24
  -3  -2  10 1011.92 111.273  25
  -5   2  10 1189.61 110.658  12
   5  -3  10 1113.04 96.9789  11
   3  -5  10 889.324 115.123   7
   5  -3  10 1072.38 138.527   7
  -3  -2   9 149.934 52.5802  25
  -3   5  -9 72.4539 42.9589  24
   2   3   9 119.377 41.1307  22
   5  -2  -9 110.920 45.0990  21
  -2  -3  -9 152.396 51.4633  19
  -5   3  -9 94.6656 37.9928  19
  -2  -3  -9 46.0099 46.1138  20
   2  -5  -9 167.525 47.3534  19
  -5   2   9 90.9973 67.0828   9
   3  -5   9 142.985 61.9479   9
  -5   2   9 41.0676 44.9621  14
   3   2  -9 126.053 52.6994  18
   5  -2  -9 111.763 40.7709  18
  -2  -3  -9 132.149 52.8300  17
  -3   5  -9 94.3953 45.2299  18
   3   2  -9 118.926 46.4389  16
  -2   5   9 53.4961 39.3902  16
   5  -2  -9 20.5527 46.5080  16
   2   3   9 109.898 53.7794  16
   5  -2  -9 154.358 84.7103   5
   3   2  -9 127.635 76.1524   5
  -3   5  -9 69.9727 53.1990  15
  -5   3  -9 99.7371 73.8665  15
   5  -3   9 76.2882 35.2202  11
  -3  -2   9 84.6025 72.4989   2
  -2  -3  -9 13.1866 63.2226   1
  -5   2   9 160.928 51.3268  12
   3   2  -9 114.025 44.4386  13
   2   3   9 165.007 67.8622   6
   3  -5   9 101.334 55.5614   7
   5  -3   9 59.5109 64.9176   7
  -3   5  -8 2363.63 174.114  24
   2   3   8 2525.66 164.561  22
   5  -2  -8 2282.94 166.101  21
   2  -5  -8 2085.48 160.138  20
  -2  -3  -8 2498.30 175.061  20
   2   3   8 2466.49 171.587  21
  -5   3  -8 2137.70 155.112  19
  -2  -3  -8 2452.34 173.726  19
   2  -5  -8 2181.49 162.754  19
  -5   2   8 2561.40 191.653   9
   3  -5   8 2389.40 181.083   9
  -5   3  -8 1902.01 159.277  25
  -3  -2   8 2316.45 178.243  25
   5  -2  -8 2315.64 158.901  18
   3   2  -8 2246.52 171.263  18
  -2  -3  -8 2023.43 170.621  17
  -2   5   8 2172.66 164.069  16
  -5   2   8 2630.21 183.500  14
   5  -2  -8 2211.30 175.479  13
   5  -2  -8 2252.02 178.245  16
   2   3   8 2365.10 180.579  16
   3   2  -8 2203.07 170.320  16
  -3   5  -8 2666.44 182.792  15
  -5   3  -8 2053.04 195.421  15
   5  -3   8 2074.96 155.821  11
  -2  -3  -8 2502.38 198.723   1
  -5   2   8 2511.80 176.022  12
   5  -2  -8 2283.45 200.950   5
   3   2  -8 2075.45 193.887   5
  -3  -2   8 2354.67 208.200   2
  -2  -3  -7 274.491 72.9201   1
  -5   2   7 367.044 60.5795  14
  -5   2   7 257.205 43.8410  26
  -5   3  -7 217.376 47.1680  25
  -3  -2   7 340.260 61.5253  25
  -3   5  -7 220.262 55.3478  24
  -3  -2   7 238.165 51.9704  24
   2   3   7 236.900 44.5892  22
   2   3   7 260.962 50.6666  21
   2  -5  -7 262.171 44.5954  20
  -5   3  -7 297.743 42.3265  19
  -2  -3  -7 234.896 49.8296  19
  -2  -3  -7 218.107 49.4883  20
   2  -5  -7 319.742 48.3406  19
   3  -5   7 249.082 59.2083   9
  -5   2   7 110.704 58.0298   9
   3   2  -7 325.181 54.6934  18
   5  -2  -7 232.014 41.1125  18
  -3   5  -7 312.112 52.8007  18
   5  -2  -7 231.115 52.6017  16
   3   2  -7 339.987 54.7100  16
   2   3   7 254.353 57.5267  16
  -2   5   7 256.055 48.3402  16
  -5   3  -7 225.362 68.9432  15
  -3   5  -7 258.634 56.7260  15
   5  -3   7 228.226 63.6529   6
   2   3   7 161.107 58.6345   6
  -5   2   7 280.456 53.1752  12
   3   2  -7 355.332 52.6995  13
   3  -5   7 275.079 60.7298   7
   2   3   7 343.932 67.2931   3
   5  -3   7 255.223 41.4783  11
  -3  -2   6 1939.52 170.436   2
   2   3   6 1878.88 158.276   3
  -5   3  -6 1955.19 139.562   1
  -5   2   6 2263.64 147.237  26
  -5   3  -6 2095.99 150.662  25
  -3   5  -6 2133.23 160.427  24
  -3  -2   6 2114.97 156.397  24
  -5   3  -6 2012.28 146.650  23
   2   3   6 2267.00 141.711  22
   2   3   6 2122.46 153.170  21
   2  -5  -6 2195.17 143.174  20
  -2  -3  -6 2047.15 151.939  20
  -5   3  -6 2163.06 136.977  19
   2  -5  -6 2097.04 143.723  19
  -5   2   6 2208.50 159.114   9
  -2   5   6 2323.73 156.320   8
   3  -5   6 2038.76 152.090   9
  -5   3  -6 1866.97 164.670   4
   5  -2  -6 2204.08 139.479  18
  -3   5  -6 1842.65 142.067  18
   3   2  -6 1974.55 149.656  18
  -2  -3  -6 2014.31 152.722  17
  -5   3  -6 2063.25 133.502  17
   3   2  -6 2030.61 147.853  16
   3  -5   6 2132.11 156.024   7
   5  -2  -6 2000.42 151.429  16
  -2   5   6 2185.73 149.361  16
  -5   3  -6 2038.93 170.806  15
  -3   5  -6 2291.59 156.457  15
   5  -3   6 2128.08 167.657   6
  -5   2   6 2060.69 150.852  12
   5  -2  -6 2221.84 153.797  13
  -5   2   6 2377.62 159.124  14
   3   2  -6 1903.07 163.437   5
   5  -2  -6 1752.35 163.706   5
   5  -3   6 2032.63 141.025  11
  -3  -2   6 2070.55 148.556  10
  -5   2   5 12.2688 35.8314   2
   3  -5   5 98.7088 41.4779   2
  -3  -2   5 90.8050 54.9464   2
  -5   2   5 18.7885 32.1079  14
  -5   3  -5 25.4899 47.6198  15
  -5   2   5 40.5407 26.6671  26
  -3   5  -5 55.9525 35.3822  25
  -3   5  -5 69.6195 41.0581  24
  -3  -2   5 48.4076 33.1557  24
  -5   3  -5 46.7957 32.8454  23
   2   3   5 114.202 36.7521  21
  -5   3  -5 83.6381 22.6853  20
   2  -5  -5 81.3384 27.4227  20
  -2  -3  -5 55.0195 33.2340  20
  -3  -2   5 51.9748 27.6635  10
   3  -5   5 68.9708 33.6382   9
  -5   3  -5 88.8217 46.6512   4
   5  -2  -5-8.24921 44.2767   5
   3   2  -5 38.3515 43.8883   5
   5  -2  -5 64.1554 22.4923  18
   3   2  -5 90.2850 33.2913  18
  -3   5  -5 16.6783 25.5733  18
  -2  -3  -5 31.6631 33.6497  17
   2  -5  -5 58.3526 27.7459  17
  -5   3  -5 53.2441 19.8992  17
   5  -3   5 81.3939 28.4276   8
  -2   5   5 108.392 39.1906   8
  -2   5   5 98.6496 32.3264  16
   5  -2  -5 16.8473 27.7255  16
   3   2  -5 32.5453 26.4290  16
  -3   5  -5 55.1044 35.4303  15
   2   3   5 26.1256 37.0262  15
   5  -3   5 80.3763 45.9819   6
  -5   2   5-5.75155 26.4212  12
  -2   5   5 43.4739 29.0630  13
   5  -2  -5 34.0997 30.5707  13
   3  -5   5 28.9191 34.7511   7
   3   2  -5 32.9639 41.1190   7
   5  -2  -5 36.1347 38.7030   7
   2   3   5 92.7428 46.3704   3
  -3   5  -5 32.9272 47.0887   3
   2   3   5 34.6466 25.4319  11
   5  -3   5 47.0713 24.1028  11
  -3   5  -5 86.5172 28.3016  10
   3  -5   4 3521.67 226.796   2
  -5   2   4 3465.96 226.957   2
  -3  -2   4 4011.47 249.402   2
   5  -3   4 3963.08 249.249   3
  -3   5  -4 3602.03 242.955   3
   2  -5  -4 4024.32 236.826   1
  -2   5   4 3965.84 237.840  27
  -5   2   4 3786.35 228.280  26
  -3   5  -4 3824.82 236.713  25
  -3  -2   4 3790.24 237.521  24
  -3   5  -4 3896.57 244.523  24
   2   3   4 3838.47 211.740  22
  -5   3  -4 4424.92 240.121  22
  -2   5   4 3757.99 222.001  21
  -3   5  -4 2838.75 201.800  21
  -2  -3  -4 4017.46 233.560  20
   2  -5  -4 4004.30 220.583  20
  -5   3  -4 3877.63 210.579  19
  -5   3  -4 3697.12 243.040   4
   3   2  -4 4214.96 232.613  18
   5  -2  -4 3986.17 228.360  16
  -5   3  -4 3444.49 209.949  17
  -2  -3  -4 3795.50 234.207  17
   2  -5  -4 4008.25 223.388  17
   3   2  -4 3982.53 244.965   7
   2   3   4 3597.50 242.674   8
   5  -3   4 3440.93 215.030   8
  -2   5   4 3923.00 231.944   8
  -2   5   4 4000.67 227.603  16
   2   3   4 3859.75 237.021  15
   5  -2  -4 3661.76 229.537   7
  -5   2   4 3741.87 229.190  12
  -2   5   4 3751.23 224.657  13
   5  -2  -4 3874.84 228.739  13
   3   2  -4 3804.94 240.657   5
   5  -2  -4 3576.37 242.262   5
   5  -3   4 3860.69 243.643   6
  -3  -2   4 3870.31 227.168  10
   2   3   4 3674.11 222.818  11
   5  -3   4 3750.37 221.696  11
  -5   2   4 3436.92 210.828  10
   2  -5  -3 106.121 35.8477   1
  -5   2   3 65.2013 25.8783   2
   3  -5   3 98.7812 26.7897   2
  -2   5   3 98.3754 34.3048  27
  -3   5  -3 139.357 38.0604  25
  -5   2   3 67.8909 28.5805  26
  -3   5  -3 63.6654 36.8426  24
  -3  -2   3 73.9134 33.6564  24
  -2  -3  -3 40.6917 23.8763  24
  -5   3  -3 85.5297 30.8407  22
  -3   5  -3 77.0839 24.1139  22
  -2   5   3 88.6184 26.4731  21
   5  -3   3 107.809 17.4223  21
  -5   3  -3 50.8876 15.6224  20
  -2  -3  -3 77.7292 32.1724  20
   3   2  -3 83.2406 46.7804   9
  -2  -3  -3 50.0506 27.8468  18
   2  -5  -3 95.2422 19.9192  18
  -3   5  -3 81.8357 20.5484  18
   3   2  -3 98.4285 30.1270  18
  -3   5  -3 83.5169 15.9466  17
   2  -5  -3 72.0173 24.8516  17
  -2  -3  -3 71.5058 31.4035  17
  -2   5   3 96.2237 33.4867   8
   3  -5   3 43.2321 21.9563   8
   2   3   3 133.095 49.0747   8
   5  -2  -3 68.6790 24.8076  16
   2   3   3 104.185 37.9479  15
  -3   5  -3 78.1504 25.1422  15
  -3  -2   3 114.041 40.1204   2
   5  -3   3 94.2015 44.0117   3
  -3   5  -3 138.986 42.2094   3
  -2   5   3 91.2967 26.6133  13
   3   2  -3 36.3158 35.8553   5
  -5   3  -3 93.3298 37.7092   5
   5  -2  -3 72.2067 39.2023   5
   5  -3   3 196.018 47.5584   6
   3   2  -3 194.304 44.0560   7
   5  -2  -3 100.601 33.1136   7
  -3  -2   3 96.2403 26.0880  11
  -5   2   3 74.9116 17.7515  10
   2   3   3 74.0423 24.5018  11
  -2   5   2 5965.60 360.635  27
  -5   2   2 7067.15 361.290  26
  -2   5   2 6083.96 345.792  25
  -3   5  -2 6578.60 362.738  25
  -2  -3  -2 6440.95 358.389  24
  -3  -2   2 6447.02 365.029  24
   3   2  -2 6102.01 352.707  12
  -5   3  -2 6147.22 358.610  22
  -3   5  -2 6588.60 353.557  22
  -3   5  -2 5709.48 336.816  20
   3   2  -2 6178.56 358.260  20
   5  -2  -2 6425.15 343.577  20
   2   3   2 6501.16 357.552  19
   3   2  -2 6309.77 375.140   9
   3  -5   2 6260.53 337.658   8
  -3   5  -2 6262.49 342.284   4
   2   3   2 7136.40 362.543   4
  -3   5  -2 6463.89 338.717  18
   2  -5  -2 5735.04 339.430  18
  -3  -2   2 5839.56 357.411  18
  -2  -3  -2 6640.69 356.421  18
   3   2  -2 5696.02 356.931  17
   2  -5  -2 5889.52 346.046  17
   5  -2  -2 6012.50 345.891  17
   5  -2  -2 6668.21 351.360  16
  -2   5   2 5256.25 351.735   8
  -3  -2   2 5454.21 370.512   8
   5  -2  -2 6629.89 351.909   7
  -2   5   2 6229.46 347.190  16
  -3   5  -2 6518.15 341.682  15
   2   3   2 6150.69 366.823  15
  -3  -2   2 6055.87 349.134  11
   2  -5  -2 5882.35 337.440  10
   2   3   2 6621.61 349.674  11
  -5   2   2 6615.73 357.246  11
   3   2  -2 5928.84 357.676  14
  -2   5   2 5627.46 346.866  13
   2  -5  -2 6044.25 354.183   1
  -3   5  -2 6412.38 359.059   3
   5  -3   2 4676.12 334.331   2
   2   3   2 6863.20 373.725   2
  -2   5   2 6438.57 356.909   2
   5  -3   2 6059.48 369.415   3
  -2  -3  -2 6592.78 360.321   5
  -5   3  -2 6105.56 359.461   5
   2  -5  -1 55.0298 26.5022   1
  -2   5   1 4.48830 26.8871   2
   2   3   1 13.3220 38.7945   2
  -5   2   1 9.36569 25.6554  26
  -5   3  -1 34.0732 23.9179  26
   3   2  -1 19.5293 14.4918  27
  -2  -3  -1 3.89652 15.1022  25
  -3   5  -1 18.0854 26.2235  23
  -2  -3  -1 19.4734 25.1808  24
  -2   5   1 4.64990 23.7565  24
  -5   2   1 29.1844 24.0516  11
  -3  -2   1 13.5371 18.7456  11
  -2   5   1 11.1314 17.1604  21
   2   3   1-8.73906 26.1759  19
   5  -2  -1-14.6253 15.1965  20
   5  -2  -1 14.8037 11.1089  19
   3   2  -1 22.9554 24.0350  20
   3   2  -1 6.91096 35.3026   9
   2  -5  -1 9.45339 13.5833  10
   5  -3   1-6.89831 16.0720   9
   5  -2  -1-6.36373 37.7694   4
   2   3   1 29.3161 30.8231   4
  -2  -3  -1-4.68493 32.1085   5
  -5   3  -1-15.3811 35.1374   5
  -5   3  -1 4.58165 12.7709  18
   2  -5  -1 16.1052 17.0610  18
  -5   2   1 30.9016 17.8113  18
  -2  -3  -1 21.3384 23.6348  18
  -3  -2   1 4.63062 25.3695  18
   5  -2  -1 31.7439 19.1276  17
   3   2  -1 18.1298 26.1460  17
  -5   2   1 24.7401 23.7158   8
  -2  -3  -1 17.5905 29.9535   8
  -3  -2   1 34.3993 32.4017   8
  -2   5   1-7.31462 17.6210  16
  -3   5  -1 9.40999 8.70225  15
  -2   5   1 4.57347 15.8964   7
   5  -3   1 6.05424 35.5988   3
  -3   5  -1 3.49283 21.1162   3
   3   2  -1 3.93267 20.0945  12
  -2   5   1 13.3389 9.39509   6
   5  -2  -1 23.3296 26.1123  14
   2   3   1 63.3602 36.9021  15
   3   2  -1 4.53603 24.8515  14
   2  -5   0 2548.25 148.127   1
   2   3   0 2440.54 150.693  27
  -5   3   0 2775.66 164.613  26
  -2  -3   0 2360.19 148.459  25
  -2  -3   0 2596.79 164.571  24
  -3   5   0 2515.33 168.372  23
  -2   5   0 2602.28 165.357  24
   2  -5   0 2592.53 147.118  10
  -5   2   0 2426.35 155.698  11
  -5   3   0 2703.13 155.178  11
   3   2   0 2608.39 160.145  20
   2   3   0 2666.16 161.047  20
   3   2   0 2744.18 159.745  19
  -3   5   0 2353.54 142.373  19
   2   3   0 2373.19 157.193  19
   5  -2   0 2333.59 152.652   9
  -2   5   0 2573.47 154.036   9
  -5   2   0 2367.27 148.440   8
  -5   2   0 2525.56 146.701  18
  -2  -3   0 2298.86 156.443  18
  -5   3   0 2523.82 140.724  18
  -3  -2   0 2762.96 161.216  18
   2   3   0 2501.11 158.941  17
   3   2   0 2616.72 159.750  17
   2   3   0 2238.27 161.839   4
   5  -3   0 2534.24 164.049   4
   5  -2   0 2261.68 167.193   4
   3   2   0 2480.12 170.821   4
  -2   5   0 2509.74 150.883   7
  -2  -3   0 2437.69 169.169   8
  -3  -2   0 2767.43 174.253   8
  -2   5   0 2176.87 136.762  15
   5  -2   0 2274.20 164.223  15
  -2   5   0 2880.91 146.235   6
  -3   5   0 2186.73 136.712  12
   5  -2   0 2573.04 155.528  12
   5  -2   0 2617.40 159.580  14
   3   2   0 2554.61 176.044   2
   2   3   0 2310.45 173.631   2
  -5   2   0 2168.97 167.840   5
  -2  -3   0 2360.40 162.037   5
  -3  -2   0 2358.54 166.526   5
  -5   3   0 2354.10 164.813   5
   3   2   1 316.196 54.5301   2
  -5   3   1 285.100 30.4029  27
  -5   3   1 309.178 46.0791  26
  -2   5  -1 361.649 43.1460  25
  -2  -3   1 467.755 54.4818  24
  -3   5   1 458.719 55.6288  23
  -2   5  -1 345.953 50.4928  24
  -2   5  -1 345.084 35.7118  22
  -2   5  -1 320.053 32.9327  20
   2   3  -1 451.229 48.5586  20
   3   2   1 321.648 40.8671  19
   2   3  -1 488.524 62.6170   9
  -3   5   1 337.915 31.0867   9
  -5   2  -1 472.821 59.8642   5
   5  -2   1 403.653 54.6857   4
   3   2   1 322.392 53.8177   4
   5  -3  -1 342.250 50.4876   4
  -3  -2  -1 313.309 51.9981   5
  -3  -2  -1 323.644 41.5097  18
  -2  -3   1 446.834 47.4249  18
  -5   2  -1 394.857 35.6608  18
  -3   5   1 377.366 28.3897  16
   2   3  -1 434.305 48.3888  17
   5  -3  -1 295.109 27.4881  17
  -2  -3   1 433.250 60.0723   8
  -3  -2  -1 362.449 51.5487   8
   2  -5   1 312.448 36.3814   8
  -5   3   1 263.225 30.7308   8
   5  -3  -1 319.738 33.6187  16
   5  -2   1 453.073 56.9750  15
   5  -3  -1 273.838 42.6435  15
  -2   5  -1 239.983 41.7892   7
  -2   5  -1 236.237 33.8653   6
   2   3  -1 404.998 40.3045  12
   5  -2   1 462.104 43.5519  12
  -5   3   1 314.579 39.0945  11
   2   3  -1 430.540 45.1161  14
   3   2   1 256.384 55.2423  15
   5  -2   1 497.712 47.7725  14
   3   2   2 10018.3 524.099   2
  -3   5   2 9109.68 500.331   2
   5  -2   2 8661.89 499.200   2
  -3   5   2 8860.50 512.551  27
  -5   3   2 9020.51 512.482  26
  -2  -3   2 9033.09 508.529  25
  -2   5  -2 9703.27 513.811  25
  -2   5  -2 9652.41 523.710  24
  -3   5   2 8965.78 514.496  23
  -2  -3   2 9091.22 518.363  24
  -5   2  -2 9191.34 509.623  22
   5  -3  -2 8616.78 489.307  20
   2   3  -2 8686.82 510.065  20
  -2   5  -2 8974.39 495.921  20
   3   2   2 9466.05 508.303  19
   2   3  -2 9373.30 508.946  18
   2   3  -2 8933.96 527.044   9
  -3  -2  -2 9332.69 509.403  18
  -2  -3   2 8454.46 509.924  18
  -2   5  -2 8919.04 495.533  17
   2   3  -2 8905.28 511.008  17
   3  -5  -2 8589.47 492.853  17
  -2   5  -2 8849.30 485.711  16
  -3   5   2 9374.57 494.576  16
   3   2   2 9065.24 518.245   4
  -2  -3   2 8498.99 524.499   8
   2  -5   2 9327.88 502.992   8
   5  -3  -2 8736.52 494.915   7
  -3   5   2 8262.20 498.149   8
   5  -2   2 8938.51 516.506  15
   3   2   2 9145.86 525.219  15
  -2   5  -2 8380.48 510.261   7
  -2   5  -2 9569.49 506.668   6
   5  -2   2 8846.05 501.925  12
   2   3  -2 9063.08 502.598  12
  -3   5   2 8161.26 489.688  14
   2   3  -2 8717.04 506.671  14
   5  -3  -2 9381.51 503.638  13
  -3   5   2 9070.90 497.393  13
  -3  -2  -2 9720.11 519.172   5
  -5   2  -2 8878.96 516.898   5
   3   2   2 9266.15 505.509  11
  -3   5   3 71.3232 31.8620  27
  -2   5  -3 95.2732 32.8506  25
  -5   3   3 42.4186 29.2823  26
  -2  -3   3 87.0519 34.3057  25
   2   3  -3 94.9769 19.2185  26
  -2   5  -3 27.3992 32.4716  24
  -2  -3   3 102.489 35.6610  24
  -3   5   3 61.4762 31.1855  23
  -2  -3   3 68.4246 27.8205  10
   3   2   3 72.6715 25.6432  11
   3  -5  -3 87.7131 18.9398  20
  -3  -2  -3 20.6840 27.9520  20
   2   3  -3 124.578 49.4284   9
   3  -5  -3 48.7820 20.1778   5
   2   3  -3 70.7016 28.7297  18
   3  -5  -3 64.9740 13.7256  18
  -3  -2  -3 65.3204 28.1933  18
  -2   5  -3 71.2984 22.5241  17
  -3  -2  -3 54.3236 30.9365  17
   3  -5  -3 62.7525 20.6137  17
   5  -3  -3 56.4793 24.9852  16
  -2   5  -3 55.1703 12.7168  16
  -3   5   3 109.649 28.3805   8
   3   2   3 109.474 44.6550   8
   2  -5   3 29.0428 28.2820   8
   5  -2   3 426.324 59.0722  15
   3   2   3 83.1939 38.1567  15
  -2   5  -3 38.8430 11.4922   5
  -2   5  -3 52.6165 32.5352   6
  -5   2  -3 364.988 53.5025   5
   2   3  -3 128.289 38.3896   5
   5  -3  -3 57.9554 39.3368   5
   2   3  -3 122.316 41.1069   7
   5  -3  -3 77.7169 25.3641   7
   5  -3  -3 20.6970 24.1647  13
  -3   5   3 121.822 25.1766  13
  -5   3   3 51.5236 24.8026  12
   2  -5   3 54.1089 31.7517   2
  -2  -3   3 51.6117 40.1177   2
   5  -2   3 275.170 67.4431   3
  -5   3   3 65.9184 20.6418   2
   5  -2   4 1810.55 155.647   3
  -2  -3   4 1878.63 154.132   2
   2  -5   4 1944.72 142.570   2
  -2   5  -4 1894.28 117.095  26
   5  -2   4 2000.67 139.694  26
  -5   3   4 1788.91 136.567  26
  -3   5   4 2138.24 142.743  27
  -2  -3   4 2257.58 145.291  25
  -2  -3   4 2185.45 149.922  24
  -3   5   4 1975.23 134.467  23
  -2   5  -4 1896.44 148.330  24
  -3   5   4 1995.02 123.731  24
  -2  -3   4 2010.59 115.976  22
  -5   2  -4 2259.66 142.783  22
  -3  -2  -4 1891.28 137.619  20
  -5   2  -4 2047.25 127.246  20
   3  -5  -4 1852.30 115.151  18
  -3   5   4 2001.42 132.093   8
   2   3  -4 2049.41 137.910  18
  -2   5  -4 1974.05 129.436  18
   5  -3  -4 1843.79 116.815  18
  -3  -2  -4 1753.04 137.570  17
  -5   2  -4 2070.15 126.906  17
  -3   5   4 2205.44 132.186  16
   2   3  -4 2099.51 153.889   7
   3   2   4 1873.00 149.888   8
   5  -2   4 1906.14 133.926   8
  -2   5  -4 1738.22 114.381  16
   5  -3  -4 1928.89 133.776  16
   3   2   4 1741.50 144.756  15
  -2   5  -4 1681.08 138.868   6
  -5   3   4 1919.76 134.682  12
   5  -3  -4 1784.88 132.566  13
  -3   5   4 2140.32 132.600  13
   2   3  -4 2082.16 143.608   5
   5  -3  -4 2121.30 149.327   5
   5  -2   4 2127.78 135.501  11
  -2  -3   4 2124.72 126.639  11
  -2  -3   4 2142.48 137.993  10
   3   2   4 1984.30 134.462  11
  -5   3   5 517.355 61.2402  14
   5  -2   5 477.095 59.2843  26
  -2  -3   5 489.678 64.5340  25
  -3   5   5 462.993 50.9919  23
  -2   5  -5 544.033 68.6684  24
  -2  -3   5 556.966 70.2802  24
  -2  -3   5 454.831 43.3012  22
   3  -5  -5 521.661 48.1710  20
  -5   2  -5 495.486 51.5512  20
   5  -2   5 448.557 46.5989  21
  -5   2  -5 514.562 48.6409  19
  -3  -2  -5 541.997 62.8336  20
  -2  -3   5 504.062 59.4464  10
  -5   3   5 521.885 61.0570   9
   5  -3  -5 561.119 73.7034   5
  -5   2  -5 487.657 77.6079   4
   2   3  -5 404.638 62.9631   5
   2   3  -5 536.254 60.0979  18
  -2   5  -5 527.639 54.6151  18
  -5   2  -5 489.590 50.2389  17
   2   3  -5 589.548 57.4201  16
  -3   5   5 590.235 56.8757  16
  -3  -2  -5 633.813 66.3909  17
   3   2   5 677.733 80.3899   8
  -3   5   5 474.205 56.3768   8
   5  -2   5 442.729 57.2023   8
   5  -3  -5 410.781 56.1016  16
   3   2   5 537.031 69.4656  15
   3   2   5 452.574 55.1572  11
   5  -2   5 523.694 55.3841  11
  -5   3   5 496.060 66.5145   1
  -2  -3   5 663.091 83.9367   2
   2  -5   5 432.110 65.9591   2
   5  -3  -5 440.142 57.8988  13
  -3   5   5 481.975 54.1207  13
  -5   3   5 617.508 63.5482  12
  -2   5  -5 553.835 71.6541   6
   5  -2   5 367.099 70.1168   6
  -2   5  -5 488.688 74.5515   3
   5  -2   5 553.520 80.5781   3
   3   2   5 565.693 81.3664   3
   5  -2   6 5174.50 324.805  26
  -3  -2  -6 5282.90 323.990  27
  -2  -3   6 5106.49 331.514  25
  -2   5  -6 5742.53 337.389  24
  -5   2  -6 4977.80 317.322  25
  -5   2  -6 4791.44 315.451  23
  -2  -3   6 5574.09 336.421  24
   5  -2   6 5175.06 309.626  21
   3   2   6 5278.58 314.556  22
   3   2   6 5314.44 326.340  21
  -5   2  -6 5308.04 316.059  20
  -3  -2  -6 6050.94 332.884  20
   5  -3  -6 5767.06 321.689  21
  -5   2  -6 5451.44 314.156  19
   3  -5  -6 5220.53 312.830  19
   2  -5   6 6106.01 337.305   9
  -5   3   6 5428.90 327.123   9
  -3   5   6 5575.79 325.021   8
  -5   2  -6 5360.49 347.272   4
   2   3  -6 5691.20 329.472  18
   5  -3  -6 5064.36 305.931  18
  -2   5  -6 5200.21 320.459  18
  -5   2  -6 5268.29 313.176  17
   2   3  -6 5596.84 322.569  16
  -3   5   6 5068.43 317.845  16
  -3  -2  -6 5486.08 328.836  17
   5  -2   6 4992.51 320.285   8
  -2  -3   6 5370.88 352.271   2
   5  -2   6 5455.17 351.839   3
   2  -5   6 5198.66 339.658   2
   3   2   6 4982.31 340.896   3
   5  -3  -6 5137.54 326.379  13
  -5   3   6 5797.70 331.582  14
   2   3  -6 5564.48 317.022  13
   5  -2   6 5136.06 319.462  11
   3   2   6 5661.45 325.949  11
   5  -2   6 4969.05 341.933   6
   5  -3  -6 5286.92 341.876   5
   2   3  -6 5145.72 335.119   5
  -2   5  -6 5293.62 336.590   6
  -5   3   6 5495.25 328.442  12
  -5   3   6 5495.24 338.049   1
   5  -3  -6 5400.46 329.699  16
   5  -2   6 5079.17 316.354  16
  -5   2  -7 26.3396 31.5706  25
  -2  -3   7 16.8664 39.7274  25
   5  -2   7 45.6929 37.2923  26
  -2   5  -7 72.2475 41.5256  24
   3   2   7 16.2438 30.9405  22
   5  -3  -7-12.0361 32.6216  21
  -5   2  -7 32.3286 30.4802  20
   3   2   7 20.6744 36.5121  21
  -3  -2  -7 28.5868 36.0608  19
   3  -5  -7 44.7309 30.8509  19
  -5   2  -7 10.0527 28.4368  19
  -3  -2  -7 45.0074 32.0749  20
  -5   3   7 38.1831 47.3842   9
   2  -5   7-25.2546 49.0364   9
  -2   5  -7 6.48746 33.9722  18
   2   3  -7 7.43638 38.9361  18
  -5   2  -7 4.86613 28.6316  17
  -5   2  -7-6.36912 36.3879   1
   5  -3  -7 8.04662 40.5973  16
   2   3  -7-6.36477 34.1139  16
   5  -2   7 59.3677 33.4977  16
  -3   5   7 59.2368 29.5113  16
   3   2   7 9.49691 50.8859   3
  -5   3   7 47.0483 42.9639  14
  -5   2  -7-48.7250 62.2264  15
   3   2   7 48.6779 34.6370  11
   5  -2   7 48.5639 31.7913  11
  -5   3   7 7.44565 33.4977  12
   2   3  -7-26.2304 27.4798  13
   3   2   7 70.3323 57.9570   6
  -3  -2  -7 63.7544 37.5303  27
   3   2   8 1335.42 107.353  22
  -3  -2  -8 992.240 107.305  20
   3   2   8 1344.22 110.735  21
   5  -3  -8 1137.50 103.901  21
  -3  -2  -8 1266.26 111.356  19
   3  -5  -8 1182.94 99.3830  19
  -5   2  -8 1141.00 98.9904  19
   2  -5   8 1510.90 131.964   9
  -5   3   8 1181.65 120.690   9
  -2  -3   8 1180.82 143.137   2
  -3  -2  -8 1202.64 132.100   1
  -5   2  -8 1259.67 108.940   1
   2   3  -8 1302.40 114.652  18
  -2   5  -8 1145.20 107.978  18
  -3   5   8 1326.69 106.634  16
  -5   2  -8 1233.62 100.680  17
  -3  -2  -8 1392.98 120.367  17
   5  -3  -8 1151.14 134.369   5
   2   3  -8 1199.07 131.419   5
   2   3  -8 1124.94 106.316  16
   5  -2   8 1185.04 99.3991  16
   3   2   8 1142.79 114.936  16
   5  -3  -8 1123.43 114.561  16
  -3  -2  -8 1129.98 111.112  27
   5  -2   8 1171.34 103.349  26
  -2   5  -8 1174.24 112.607  24
  -2  -3   8 1161.58 116.748  25
   5  -2   8 1131.86 134.115   6
  -5   3   8 1385.46 118.278  12
   5  -2   8 1131.67 102.910  11
  -5   3   8 1417.25 123.521  14
  -5   2  -8 765.783 126.002  15
  -2  -3   9 256.663 62.3305  23
   3   2   9 284.817 53.9715  22
   5  -3  -9 207.622 54.3193  21
  -3  -2  -9 290.251 58.0032  19
   3  -5  -9 199.946 47.1647  19
  -5   2  -9 190.779 45.3289  19
  -3  -2  -9 257.481 60.9926  20
   2  -5   9 200.409 71.7481   9
  -5   3   9 207.555 69.0732   9
  -3  -2  -9 373.189 83.3032   1
  -2  -3   9 220.725 84.2125   2
  -2   5  -9 266.237 57.7983  18
   2   3  -9 192.793 57.6502  18
  -5   2  -9 214.445 49.4894  17
  -3  -2  -9 198.534 58.9676  17
   2   3  -9 143.053 79.4491   5
   5  -3  -9 242.969 87.1532   5
   2   3  -9 292.807 58.8854  16
   3   2   9 148.180 57.5989  16
  -3   5   9 216.520 49.7942  16
   5  -2   9 222.492 50.3867  11
  -5   2  -9 275.143 91.4550  15
  -5   3   9 159.016 59.0351  14
  -2  -3   9 110.706 55.1538  25
  -5   3   9 259.983 59.9567  12
   3   2   9 87.6799 62.6203   6
  -3  -2  -9 234.699 57.1909  27
  -2  -3  10 2552.25 229.486   2
  -3  -2 -10 2153.21 175.592  27
  -2  -3  10 2521.31 188.743  25
  -2  -3  10 2430.07 182.485  23
   3   2  10 1983.91 163.355  22
   5  -3 -10 2311.55 171.660  21
  -3  -2 -10 1969.05 172.335  20
  -3  -2 -10 1931.09 168.620  19
  -5   2 -10 2150.61 161.312  19
   3  -5 -10 2305.13 163.019  19
   2  -5  10 2168.83 191.273   9
   2   3 -10 2233.73 177.456  18
  -2   5 -10 2544.63 178.902  18
  -3   5  10 2226.65 167.136  16
  -3  -2 -10 2640.92 189.638  17
  -5   2 -10 2112.39 162.467  17
  -3  -2 -10 2031.38 190.519   1
   3   2  10 2229.88 177.791  16
   2   3 -10 2024.53 171.738  16
  -5   2 -10 1659.14 196.335  15
  -2   5 -10 2414.63 188.742  15
   5  -3 -10 2046.90 205.395   5
   2   3 -10 2192.84 205.564   5
   5  -2  10 2281.55 167.783  11
   5  -2  10 1996.07 211.543   7
   3   2  10 2127.79 193.161   6
  -5   3  10 2145.29 178.386  14
  -5   3  10 2340.62 176.635  12
  -5   2 -11-30.8556 40.3853  17
  -3  -2 -11 11.3209 54.8645  17
   3   2  11-16.1719 41.3123  26
  -5   2 -11-53.5692 43.7125  20
   2   3 -11-44.6114 77.8338   5
   5  -3 -11 64.6330 81.4971   5
   5  -2  11 36.6107 87.4627   7
  -2  -3  11-19.4506 76.9587   2
  -3  -2 -11 25.8637 58.1556   1
   3  -5 -11 14.1391 41.5765  19
  -5   2 -11-50.9271 39.8620  19
  -5   2 -12 550.129 73.4521  17
  -3  -2 -12 569.272 87.7224  17
  -2  -3  12 433.242 119.027   2
   3   2  12 570.293 124.942   7
   5  -2  12 444.105 110.851   7
   2   3 -12 530.938 111.333   5
   5  -3 -12 407.304 110.400   5
  -3  -2 -13 65.9139 56.8834  17
  -2  -3  13 92.6788 88.6066   2
   2  -5  13 48.1908 76.8031   2
   3   2  13 17.7771 86.1882   7
   5  -2  13 67.4796 77.1234   7
   5  -3 -13 15.4128 82.6166   5
   2   3 -13 70.7208 78.3638   5
   2  -5  14 803.791 124.922   2
  -2  -3  14 861.451 137.310   2
  -3  -2 -14 650.374 94.7291  17
   3   2  14 637.228 116.934   7
   5  -2  14 582.442 110.847   7
  -5   1  14 312.750 90.0167   2
  -4  -1  14 368.689 94.1335   2
   1  -5 -14 341.153 71.3768  17
  -1  -4 -14 412.645 74.0723  17
   5  -4  14 293.125 81.0981   7
   1  -5 -13 72.0684 53.8853  17
  -1  -4 -13 11.2044 50.3816  17
  -4  -1  13-68.0536 87.9771   2
  -5   1  13 14.9979 72.6726   2
   1   4  13 26.1284 73.8534   7
   5  -4  13-13.9560 65.7192   7
   5  -1 -13 82.7138 99.0773   5
   4   1 -13-46.9162 82.8178   5
   1  -5 -12 863.086 104.693  17
  -1  -4 -12 978.936 115.625  17
  -5   1  12 988.859 141.006   2
  -4  -1  12 822.921 138.169   2
   4  -5  12 911.955 120.400   7
   5  -4  12 963.259 129.937   7
   1   4  12 577.299 115.328   7
   4   1 -12 1266.07 156.246   5
   5  -1 -12 872.107 139.852   5
   1  -5 -11-62.5487 52.5801  17
  -1  -4 -11-22.9822 49.1099  17
   4   1 -11 67.9671 78.8305   5
   5  -1 -11-87.7925 92.9854   5
   4  -5  11-13.1380 60.9535   7
   1   4  11 107.837 77.6964   7
   5  -4  11 43.5867 69.4178   7
  -4  -1  11-18.2453 77.9702   2
  -5   1  11 47.5650 73.5571   2
   4   1 -10 963.326 100.350  18
   5  -1 -10 881.159 91.8733  18
   4   1 -10 729.219 126.982   5
   5  -1 -10 962.173 140.414   5
  -4  -1  10 1037.09 110.326  25
   1  -5 -10 846.858 100.893  17
  -1  -4 -10 855.980 105.730  17
  -5   1  10 1077.13 112.479  14
  -1   5  10 753.042 91.1519  16
   5  -1 -10 837.289 110.701  16
   4   1 -10 797.882 103.172  16
   1   4  10 966.173 104.156  16
  -5   4 -10 649.671 115.616  15
  -4   5 -10 975.676 119.926  15
  -1  -4 -10 989.692 125.290   1
  -4  -1  10 863.060 136.164   2
   1  -5 -10 774.091 92.0457  19
   1  -5 -10 871.714 96.4327  20
  -1  -4 -10 794.195 97.1444  20
   5  -1 -10 759.699 94.1946  21
   4  -5  10 1038.90 120.904   7
   5  -4  10 755.081 117.286   7
  -5   1  10 876.074 96.8875  12
   1  -5  -9 24.3208 41.9699  19
  -1  -4  -9 45.1615 40.6633  20
   1  -5  -9 62.6641 42.4827  20
   5  -1  -9 48.1665 77.8222   5
   4   1  -9 30.3384 71.4592   5
   4   1  -9 77.0850 46.4440  18
   5  -1  -9 28.3008 38.3826  18
  -4  -1   9 10.0936 46.8697  25
   1  -5  -9 64.2917 43.2968  17
  -1  -4  -9 71.6554 52.9715  17
   4   1  -9 88.6426 52.1968  16
   1   4   9-39.3189 48.9765  16
  -1   5   9 49.6545 42.3174  16
   5  -1  -9 62.2469 51.6861  16
  -5   1   9 103.659 52.9833  14
  -4   5  -9 10.8071 54.5409  15
  -5   4  -9-13.1218 67.0509  15
  -5   4  -9-15.7062 39.6575  24
  -4   5  -9 24.9885 40.9671  24
   5  -4   9 120.294 34.1136  11
  -4  -1   9-48.1740 66.1551   2
  -1  -4  -9-12.8985 63.3932   1
   5  -1  -9 105.187 53.0874  13
  -5   1   9 53.2975 39.3438  12
   4   1  -9-9.30098 41.1907  13
   5  -4   9-13.0407 64.9509   7
   4  -5   9 33.7230 51.3924   7
  -4  -1   8 3543.60 230.224  24
  -4   5  -8 2944.65 228.637  24
   1   4   8 3322.66 229.611  21
   1   4   8 3615.33 222.365  22
   1  -5  -8 3584.33 228.100  20
  -1  -4  -8 3250.48 230.101  20
   1  -5  -8 3526.43 228.537  19
  -5   4  -8 3595.81 233.330  25
   4   1  -8 3474.81 231.349  18
   5  -1  -8 3683.95 225.157  18
   1  -5  -8 3532.17 231.763  17
  -1  -4  -8 3336.87 236.404  17
  -1   5   8 3445.77 231.011  16
   5  -1  -8 3193.82 235.710  16
   1   4   8 3204.93 237.182  16
   4   1  -8 3812.49 239.890  16
  -5   1   8 3321.31 230.676  12
  -4   5  -8 3096.41 237.846  15
  -5   4  -8 3343.34 255.307  15
  -4  -1   8 3076.39 259.179   2
   5  -1  -8 3036.06 231.619  13
  -5   1   8 3542.68 240.306  14
   4   1  -8 3680.37 234.969  13
   5  -4   8 3052.47 209.844  11
   4   1  -8 3320.61 261.941   5
   5  -1  -8 3155.19 259.494   5
  -1  -4  -8 3584.57 257.793   1
  -5   4  -7 89.3232 40.4558  25
  -4   5  -7 142.671 48.0344  25
  -4   5  -7 129.682 50.4520  24
  -5   1   7 96.7862 35.1665  24
  -4  -1   7 36.0958 34.1500  24
   1   4   7 35.6181 32.7776  22
   1   4   7 43.1124 37.2979  21
   1  -5  -7 38.3574 33.6164  20
  -1  -4  -7 67.5614 39.4228  20
   5  -1  -7 86.1802 54.5538   5
   4   1  -7 11.8387 58.2456   5
  -5   1   7 50.3769 39.0868  14
   5  -1  -7 56.2180 30.9635  18
   4   1  -7 34.7364 37.3575  18
   4   1  -7 7.60229 35.9463  16
   5  -1  -7 167.821 48.4046  16
   1   4   7 53.5809 45.1547  16
  -1   5   7-7.40572 35.5315  16
  -5   4  -7 83.2090 59.4836  15
  -4   5  -7 59.7855 48.8797  15
   5  -4   7 56.1499 26.7633  11
   1  -5  -7 77.5971 50.2621   1
  -5   1   7 39.1623 54.3024   2
  -1  -4  -7 103.148 57.1475   1
   4  -5   7 125.106 50.5087   7
   5  -4   7 30.4161 53.1623   7
   1   4   7 75.4237 47.2928   6
  -5   1   7 88.5795 37.3697  12
  -4   5  -6 1573.81 126.707  25
  -5   4  -6 1173.58 114.077  25
  -4  -1   6 1468.52 119.816  24
  -4   5  -6 1412.10 125.444  24
  -5   4  -6 1474.20 117.172  23
   1   4   6 1555.22 107.002  22
  -1   5   6 1521.97 114.276  21
   1   4   6 1319.86 114.357  21
   1  -5  -6 1459.29 111.904  20
  -1  -4  -6 1404.93 116.794  20
  -4   5  -6 1583.91 122.759   4
  -5   4  -6 1360.36 126.556   4
   4   1  -6 1438.53 114.476  18
   5  -1  -6 1474.02 108.237  18
  -1  -4  -6 1218.44 114.085  17
   1  -5  -6 1532.78 115.615  17
   4   1  -6 1713.03 121.199  16
   4  -5   6 1084.41 115.398   7
  -1   5   6 1601.12 122.631  16
   5  -1  -6 1554.15 120.263  16
  -4   5  -6 1372.14 121.162  15
  -5   4  -6 1514.68 135.289  15
   5  -4   6 1443.98 134.819   7
   5  -1  -6 1424.96 128.948   7
   1   4   6 1571.47 124.647   6
   5  -1  -6 1670.70 120.806  13
   4   1  -6 1363.12 111.801  13
  -4  -1   6 1396.41 136.226   2
  -5   1   6 1389.07 128.291   2
   1   4   6 1145.79 112.660   3
  -4  -1   6 1450.09 112.217  10
   5  -4   6 1367.61 101.004  11
   5  -1  -5 135.106 35.9180  13
  -5   4  -5 182.048 45.0744  25
  -4   5  -5 152.134 43.4621  25
  -4  -1   5 298.711 49.1875  24
  -5   4  -5 201.178 44.9998  23
   1   4   5 127.592 38.6695  21
  -1   5   5 248.959 40.6678  21
  -1  -4  -5 116.889 36.8569  20
   1  -5  -5 215.481 38.0866  20
  -5   1   5 51.3976 25.0733  10
  -4   5  -5 185.454 36.1705  10
  -4  -1   5 216.341 38.0338  10
   5  -1  -5 168.296 34.1745  18
   4   1  -5 176.305 38.7331  18
  -4   5  -5 160.890 42.9021   4
  -5   4  -5 118.268 47.4184   4
   4   1  -5 278.923 60.5177   5
   5  -1  -5 122.710 59.0077   5
   1  -5  -5 186.496 38.0149  17
  -1  -4  -5 153.609 40.9617  17
   5  -1  -5 101.399 35.1426  16
  -1   5   5 203.485 43.4173  16
   4   1  -5 278.047 45.1420  16
  -1   5   5 261.639 50.1731   8
  -5   4  -5 136.103 47.3022  15
  -4   5  -5 187.991 46.3209  15
   1   4   5 106.307 44.0066   3
  -1   5   5 208.665 34.9271   6
   5  -4   5 311.919 59.6995   6
  -4  -1   5 236.005 58.4241   2
   1  -5  -5 166.848 49.7552   1
  -5   1   5 128.509 43.6255   2
  -1  -4  -5 51.8436 45.5107   1
   5  -4   5 127.750 27.6542  11
   5  -1  -5 105.138 47.1340   7
   4  -5   5 171.025 43.4680   7
   5  -4   5 127.689 52.6761   7
   1  -5  -4 6878.35 439.881   1
  -4  -1   4 7049.43 438.120  24
  -4   5  -4 7899.02 443.919  25
  -1  -4  -4 7546.11 419.021  23
  -5   4  -4 6754.30 439.017  23
   1   4   4 8861.68 417.459  22
  -4   5  -4 8560.10 440.223  22
  -5   4  -4 7919.93 441.214  22
  -5   4  -4 6659.14 409.319  20
   1  -5  -4 7296.00 427.176  20
  -1  -4  -4 8397.20 438.442  20
  -1   5   4 7358.57 428.630  21
   1  -5  -4 7281.48 421.684  18
  -5   4  -4 6905.92 409.630  19
  -1  -4  -4 8233.99 432.982  18
   5  -1  -4 8044.94 425.856  18
  -5   4  -4 7078.51 439.688   4
  -4   5  -4 7542.57 431.242   4
  -4   5  -4 8091.86 425.290  26
   4   1  -4 7569.40 431.672  18
   1  -5  -4 7719.77 431.304  17
  -1  -4  -4 7757.75 438.209  17
   5  -1  -4 8178.41 434.816  16
  -1   5   4 6808.15 431.068  16
   1   4   4 7147.51 446.977   8
   4   1  -4 7266.80 442.169   7
   5  -1  -4 7306.74 436.901   7
  -1   5   4 7483.74 441.452   8
   4  -5   4 7660.99 429.606   7
  -5   4  -4 6470.28 435.940  15
   1   4   4 8209.22 435.554  15
   4  -5   4 7067.57 421.147   2
  -4  -1   4 7389.07 446.932   2
  -5   1   4 7837.92 438.710   2
   4   1  -4 7139.18 446.058   5
   5  -1  -4 7900.03 452.855   5
  -1   5   4 6752.35 417.293   6
   5  -4   4 6587.49 410.462  12
  -5   1   4 8051.57 422.006  10
  -4  -1   4 7279.85 427.405  10
   1   4   4 8441.30 427.042  11
  -4   5  -4 7863.78 424.392  10
   5  -4   4 6668.73 438.328   7
   5  -4   4 8002.01 444.323   6
   1  -5  -3 136.503 41.1201   1
  -1   5   3 132.987 37.3532  27
  -5   4  -3 132.798 31.1087  26
  -4   5  -3 118.637 36.5198  25
  -4   5  -3 189.422 31.4319  26
  -1  -4  -3 144.179 32.1394  24
  -4   5  -3 149.061 41.7547  23
  -5   4  -3 147.648 36.9038  22
  -5   4  -3 155.340 44.0551  23
  -4   5  -3 148.697 33.1660  22
   1   4   3 135.157 18.3231  22
  -1  -4  -3 130.371 28.0995  23
  -1   5   3 130.668 31.0038  21
  -5   4  -3 72.0469 13.0804  20
  -5   4  -3 103.739 13.5868  19
   1  -5  -3 112.619 29.5025  20
  -1  -4  -3 155.681 37.7408  20
  -4   5  -3 142.357 34.4859   4
  -4   5  -3 136.238 19.7461  18
   1  -5  -3 130.291 26.2475  18
   4   1  -3 120.499 30.7807  18
  -1  -4  -3 155.179 32.5964  18
   1  -5  -3 191.777 34.8912  17
  -1  -4  -3 110.949 36.6260  17
   1   4   3 179.149 51.1562   8
  -1   5   3 147.722 42.9018   8
   5  -4   3 80.1070 10.0479  16
   1   4   3 125.861 36.6435  15
  -4   5  -3 109.598 30.0230  15
  -4  -1   3 137.014 29.4402  11
   1   4   3 142.996 26.7434  11
  -4   5  -3 164.065 26.5384  10
   5  -4   3 105.083 19.0460  12
   4   1  -3 69.6834 39.8578   5
  -5   4  -3 65.2682 34.0668   5
   5  -1  -3 108.070 43.5751   5
   5  -4   3 138.965 38.5715   6
  -4   5  -3 114.013 20.4989   5
  -1   5   3 104.820 25.5209   3
  -1   5   3 129.202 41.5199   2
   1   4   3 124.246 42.5214   2
  -5   1   3 161.611 38.8227   2
   4  -5   3 134.154 22.7155   2
  -4  -1   3 94.8745 39.5523   2
   4  -5   3 127.992 28.3294   7
   4   1  -3 162.996 44.2633   7
   5  -1  -3 112.967 37.3548   7
   1  -5  -2 2496.70 159.704   1
  -4   5  -2 2327.82 151.355  26
  -5   4  -2 2776.02 160.175  26
   1   4   2 2397.74 155.233  27
  -1   5   2 2710.85 164.289  27
  -1   5   2 2793.38 136.714  11
   4   1  -2 2630.93 156.548  12
  -1  -4  -2 2174.22 152.292  24
  -1  -4  -2 2303.47 150.361  23
  -4   5  -2 2295.99 164.475  23
  -4   5  -2 2211.60 152.704  22
  -5   4  -2 2756.96 162.915  22
   5  -1  -2 2152.69 145.883  20
   4   1  -2 2735.47 158.655  20
  -1   5   2 2823.08 153.414  19
   1   4   2 2247.34 152.522  19
   4   1  -2 2512.03 173.004   9
  -4  -1   2 2748.20 159.706  18
  -4   5  -2 1905.41 130.453  18
  -1  -4  -2 2186.31 149.588  18
   4   1  -2 2877.08 161.472  17
   5  -1  -2 1994.56 146.578  17
   5  -4   2 2236.47 128.191  16
   5  -4   2 2659.12 165.824   3
  -4  -1   2 2516.36 173.834   8
  -5   1   2 1819.88 154.499   8
   1   4   2 2286.73 156.983  15
  -4   5  -2 1700.68 137.236  15
  -1   5   2 2629.55 139.476  15
   5  -4   2 2517.82 157.492   6
   5  -4   2 2504.26 141.643  14
   4   1  -2 2691.83 163.607  14
   5  -1  -2 2151.19 158.650  14
   1   4   2 2192.14 164.787   2
  -1   5   2 2680.45 164.485   2
  -1  -4  -2 2234.28 149.972   5
  -5   4  -2 2523.62 154.524   5
   1  -5  -2 2202.05 134.760   5
  -4   5  -2 2234.88 138.984  10
  -5   1   2 2399.78 155.120  11
  -4  -1   2 2655.72 154.266  11
  -1   5   1 155.519 37.2514  27
   1   4   1 164.969 34.0851  27
   4   1  -1 128.309 29.9768  26
  -5   4  -1 144.164 33.8966  26
  -1  -4  -1 200.052 38.3361  24
  -4   5  -1 143.120 36.8378  23
  -4  -1   1 136.160 30.0601  11
  -5   1   1 181.253 33.0289  11
  -4   5  -1 165.601 14.7207  19
   1   4   1 215.641 35.8001  19
   5  -1  -1 199.053 25.9571  19
  -1   5   1 74.0869 27.2018  19
   4   1  -1 113.725 32.7410  20
   4   1  -1 63.1933 43.5029   9
  -1  -4  -1 185.656 34.9404   5
  -5   4  -1 96.0670 35.5815   5
   1   4   1 215.514 35.2047   4
   5  -1  -1 229.503 54.0312   4
  -5   1   1 137.973 28.1855  18
  -1  -4  -1 237.768 35.4823  18
  -4  -1   1 121.078 34.3089  18
   5  -1  -1 189.002 30.3703  17
   4   1  -1 72.0415 32.2212  17
  -5   1   1 264.233 41.7581   8
  -4  -1   1 129.709 43.0473   8
  -1  -4  -1 210.344 42.9064   8
   5  -4   1 115.434 15.6768  16
   1   4   1 230.822 45.9169  15
  -1   5   1 100.722 24.1387  15
   5  -4   1 123.469 38.6195   3
   5  -1  -1 158.399 32.1700  12
   4   1  -1 68.6876 30.8008  12
   5  -4   1 138.015 19.9385  13
   5  -1  -1 258.154 40.7828  14
   5  -4   1 110.171 24.3913  14
   4   1  -1 125.939 33.9888  14
   1   4   1 178.258 45.6406   2
   1  -5  -1 73.7653 31.1200   1
  -1   5   1 194.397 43.7673   2
   5  -4   1 84.1882 29.8442   6
   5  -4   0 10986.3 609.696   3
   1   4   0 11118.7 630.183   2
   1   4   0 11025.8 610.844  27
  -5   4   0 11044.8 615.981  26
   4   1   0 10236.8 608.755  26
  -1   5   0 11450.1 617.476  24
  -4   5   0 11358.7 625.845  23
   1  -5   0 10054.5 617.788  23
  -1  -4   0 11273.1 619.913  24
  -1   5   0 10581.7 593.802  22
  -4  -1   0 11301.5 594.767  22
   4   1   0 11692.2 612.354  20
   1   4   0 11898.6 613.691  20
   5  -1   0 11040.2 597.186  19
  -1   5   0 11229.3 607.643  19
   1   4   0 11388.5 613.561  19
   4   1   0 11054.7 607.428  19
   1  -5   0 12091.1 612.796   8
  -1  -4   0 12032.8 624.266   8
   4   1   0 11847.0 628.838   9
   1   4   0 12077.3 629.361   9
   4   1   0 10896.1 628.477   4
   1   4   0 11131.4 609.861   4
   5  -1   0 10835.8 627.983   4
  -4  -1   0 11096.0 611.340  18
  -5   1   0 11043.4 604.834  18
  -1  -4   0 10850.0 610.539  18
   5  -1   0 11257.3 603.362  17
   1   4   0 11257.9 610.835  17
   4   1   0 10627.7 608.998  17
  -1   5   0 11215.7 608.581   7
  -5   1   0 11463.3 611.038   8
  -4  -1   0 10733.7 621.013   8
   5  -4   0 10861.4 593.115  16
   5  -1   0 10707.5 627.083  15
   5  -4   0 11205.9 599.227  15
   5  -4   0 8590.24 587.587   7
   4   1   0 11547.6 612.644  12
   5  -1   0 11311.8 611.309  12
   5  -1   0 11101.5 614.975  14
   5  -4   0 10860.2 597.268  13
   4   1   0 11079.3 615.317  14
  -1   5   0 10521.4 590.695  14
  -4  -1   0 10433.9 623.803   5
  -5   1   0 10867.5 627.428   5
   1  -5   0 11190.9 602.346  10
  -4   5   0 11244.9 592.006  11
  -5   1   0 11665.0 612.358  11
   4   1   1 437.910 59.4634   2
   5  -1   1 303.833 46.7145   2
  -5   4   1 530.862 55.8205  26
   4   1   1 407.647 47.0936  26
  -1  -4   1 313.719 51.8991  24
  -1   5  -1 487.123 55.3516  24
   1  -5   1 438.773 56.5148  23
  -1   5  -1 512.991 36.1818  22
  -4   5   1 260.943 47.6876  23
  -5   1  -1 254.855 40.0791  22
  -1   5  -1 441.518 41.8291  20
   5  -4  -1 443.777 31.6244  21
   4   1   1 409.452 44.5397  19
   1   4  -1 242.880 42.5345  20
   1   4  -1 277.545 55.6665   9
  -5   1  -1 225.603 54.6145   5
  -4  -1  -1 532.721 62.8432   5
   5  -1   1 262.984 53.8270   4
   5  -4  -1 438.298 48.4854   4
   4   1   1 468.731 63.6793   4
  -1  -4   1 234.775 42.0059  18
  -5   1  -1 195.633 35.4851  18
  -4  -1  -1 516.355 50.4710  18
   1   4  -1 232.486 39.8828  17
  -1   5  -1 466.769 42.6420  17
  -5   1  -1 329.647 43.0463   8
  -4  -1  -1 563.358 60.2461   8
  -1  -4   1 382.982 56.9389   8
   1  -5   1 445.439 49.2759   8
   5  -4  -1 489.570 38.3920  16
   5  -4  -1 477.618 40.7685  15
   4   1   1 391.486 65.3961  15
   5  -1   1 300.145 56.5217  15
  -1   5  -1 365.071 47.8847   7
   5  -1   1 266.895 39.6103  12
  -4   5   1 250.162 29.9571  12
  -1   5  -1 464.809 30.5118  12
   5  -4  -1 471.780 41.0345  13
   5  -4  -1 439.442 46.4711   3
  -5   4   1 547.423 45.4445  11
  -4   5   1 237.572 29.2733  11
   1  -5   1 493.435 43.5609  10
   5  -4  -2 1728.88 117.966   3
   4   1   2 1546.16 131.803   2
   5  -1   2 1964.76 129.005   2
  -4   5   2 2002.10 130.420  27
   4   1   2 1671.27 126.479  26
   5  -1   2 1968.11 133.216  26
  -5   1  -2 1802.41 105.415  27
  -1   5  -2 1775.98 136.934  24
  -1  -4   2 2051.68 127.982  25
  -1  -4   2 1920.28 138.879  24
   1  -5   2 1692.82 138.597  23
  -4   5   2 1968.45 139.605  23
  -5   1  -2 2225.71 128.410  22
  -1   5  -2 1789.03 120.302  20
   1   4  -2 2157.28 132.396  20
   5  -4  -2 1740.35 111.027  21
  -5   1  -2 2007.81 122.780  18
  -1   5  -2 1584.67 117.083  18
   1   4  -2 1979.31 127.181  18
   1   4  -2 1949.90 146.348   9
   5  -1   2 2235.53 147.938   4
   4   1   2 1767.32 139.605   4
   5  -4  -2 1703.62 124.593   4
  -4  -1  -2 1808.40 125.789  18
  -1   5  -2 1873.10 121.036  17
   1   4  -2 2126.51 131.586  17
  -4   5   2 1670.66 109.004   8
  -1  -4   2 2108.69 146.815   8
   1   4  -2 2029.41 137.294   7
   1  -5   2 1755.11 129.781   8
   5  -4  -2 1742.21 116.388  16
   5  -1   2 2046.62 145.093  15
   5  -4  -2 1546.81 113.433  15
   4   1   2 1688.47 142.447  15
  -1   5  -2 1744.27 131.656   7
  -5   4   2 1823.27 119.997  12
   5  -4  -2 1760.82 120.029  13
  -4  -1  -2 1775.42 137.601   5
  -5   1  -2 1959.56 141.231   5
  -1  -4   2 2131.89 128.378  10
   1  -5   2 1787.38 121.924  10
  -5   1  -3 179.170 24.2999  27
  -4   5   3 196.293 34.4003  27
   4   1   3 121.596 34.1378  26
  -1  -4   3 141.366 37.3178  25
   5  -1   3 192.610 37.8160  26
  -1  -4   3 206.938 46.1361  24
  -1   5  -3 171.017 46.4310  24
  -4   5   3 117.049 38.7966  23
  -5   1  -3 200.340 37.8839  22
   1  -5   3 82.9036 41.2260  23
   5  -4  -3 182.591 40.5215   5
  -4  -1  -3 80.2251 42.3013   5
  -5   1  -3 263.104 54.3022   5
   4  -5  -3 176.210 30.0210   5
   1   4  -3 188.236 36.1063   5
   4  -5  -3 147.581 17.1639  20
  -4  -1  -3 92.7203 33.5443  20
  -5   1  -3 188.051 31.6316  20
  -1  -4   3 203.562 33.9292  10
  -4   5   3 208.961 27.0373  14
   1   4  -3 198.055 37.0788  18
  -1   5  -3 124.964 29.4033  18
  -4  -1  -3 110.037 31.3082  18
  -1   5  -3 126.580 29.1008  17
   4  -5  -3 158.490 21.8672  17
   1   4  -3 155.999 35.9408  17
  -4  -1  -3 181.554 39.4627  17
  -1   5  -3 131.446 22.8211  16
  -4   5   3 196.162 25.6263   8
   1  -5   3 139.150 38.6606   8
   5  -1   3 99.3314 44.4275  15
   4   1   3 107.939 48.5475  15
   5  -1   3 157.829 35.5551   2
   4   1   3 138.653 41.5633   2
   1  -5   3 149.296 41.6566   2
  -1  -4   3 225.259 49.5946   2
   4   1   3 113.793 30.2608  11
  -1  -4   3 168.330 21.6100  11
  -5   4   3 121.795 30.4889  12
   5  -4  -3 98.8724 29.6161  13
  -5   4   3 124.225 39.1734   1
  -1   5  -3 139.420 44.9927   7
   1   4  -3 277.066 52.1561   7
  -5   4   4 8608.25 488.347   1
   5  -1   4 7565.57 481.493  26
  -1   5  -4 9018.47 496.475  24
  -1  -4   4 7822.39 483.756  25
   1  -5   4 8397.63 497.467  23
  -4   5   4 7820.03 482.208  23
   4   1   4 8792.11 482.341  11
   5  -1   4 8099.69 479.372  11
  -1  -4   4 8183.84 480.284  10
  -1  -4   4 7819.84 459.367  11
   4  -5  -4 7620.94 457.342  20
  -5   1  -4 7564.60 472.218  20
  -4  -1  -4 8764.12 482.853  20
   5  -4  -4 8913.98 470.351  21
   5  -4  -4 8198.93 454.544  19
  -4   5   4 8751.21 469.575   8
  -1   5  -4 9344.06 478.206  18
   1   4  -4 8263.15 479.451  18
  -4  -1  -4 8680.06 484.076  17
  -5   1  -4 8091.06 473.791  17
   4   1   4 8459.30 495.531   8
   5  -1   4 7112.87 479.458   8
   1   4  -4 8610.32 496.888   7
   5  -4  -4 8857.73 479.032  16
   4   1   4 8870.34 499.239  15
   5  -1   4 8465.39 494.257  15
  -1   5  -4 8321.62 497.122   7
  -4   5   4 7666.35 468.850  14
  -5   4   4 9360.49 479.136  14
   5  -4  -4 8400.69 479.439  13
  -1   5  -4 8785.04 457.195  13
  -5   4   4 8898.92 478.884  12
   5  -1   4 7434.50 502.212   3
  -1  -4   4 8531.71 500.990   2
   1  -5   4 9151.09 495.450   2
   1   4  -4 8077.35 476.972   5
   5  -4  -4 9335.46 487.648   5
  -1   5  -4 8443.48 465.043   5
   4  -5  -4 7824.84 471.436   5
  -1  -4   5 74.1873 46.2955   2
   1  -5   5 57.7498 47.2385   2
  -5   4   5 60.3293 43.2029   1
  -4  -1  -5 88.4134 32.7094  27
   5  -1   5 64.9603 31.2298  26
  -1  -4   5 111.069 41.7203  25
  -1   5  -5 85.0665 40.1395  24
   1  -5   5 8.44288 39.3215  23
  -4   5   5 96.6887 34.8771  23
   5  -4  -5 25.5367 25.9548  21
   5  -1   5 69.6870 30.8596  21
  -4  -1  -5 36.5271 29.2925  20
  -5   1  -5 48.7839 28.8909  20
  -1  -4   5 97.0304 36.1560  10
   5  -4  -5 95.3858 46.1656   5
  -1   5  -5 67.5901 35.0510   5
   4  -5  -5 25.4877 44.2824   5
   1   4  -5 68.7812 39.9698   5
  -1   5  -5 67.0021 31.8885  18
   1   4  -5 82.2555 33.3949  18
  -5   1  -5 99.9345 34.5485  17
  -4  -1  -5 42.8080 33.6752  17
   5  -4  -5 46.5047 34.3526  16
   1   4  -5 65.8192 28.5608  16
   4   1   5 56.1888 45.9686   8
   5  -1   5 139.251 43.8116   8
   4   1   5 56.8312 44.6036  15
  -1   5  -5 21.3677 40.8208   6
  -4   5   5 108.075 33.4794  14
  -5   4   5 64.4981 31.7903  14
   4   1   5 58.4897 29.7020  11
   5  -1   5 102.980 33.4975  11
  -5   4   5 66.9555 30.0904  12
   4   1   5 20.3542 51.4435   3
   5  -1   5-10.3556 51.6690   3
   5  -1   6 1563.88 119.056  11
   4   1   6 1506.53 119.380  11
   5  -4  -6 1433.53 111.389  21
   4   1   6 1429.96 116.733  21
  -5   1  -6 1642.22 116.740  20
  -4  -1  -6 1175.44 113.901  20
   5  -1   6 1660.94 111.705  21
  -5   1  -6 1625.34 112.736  19
   4  -5  -6 1547.80 103.392  19
   5  -1   6 1470.30 121.333  26
  -4  -1  -6 1300.40 110.475  27
   1   4  -6 1419.17 119.223  18
  -1   5  -6 1450.40 116.058  18
   1   4  -6 1745.82 115.393  16
  -5   1  -6 1480.18 113.612  17
  -4  -1  -6 1454.50 120.829  17
   5  -4  -6 1318.70 117.441  16
   5  -1   6 1554.05 124.729   8
  -1  -4   6 1657.80 143.976   2
   1  -5   6 1607.96 140.586   2
   5  -1   6 1805.03 152.737   3
   4   1   6 1360.82 139.660   3
  -5   4   6 1487.73 118.206  12
  -5   4   6 1506.01 119.096  14
  -4   5   6 1492.88 116.491  14
   1   4  -6 1578.32 107.080  13
   1   4  -6 1518.44 125.571   5
   5  -4  -6 1383.85 127.713   5
   5  -1   6 1431.50 139.447   6
  -5   4   6 1200.32 126.469   1
  -5   1  -6 1437.47 106.423  25
  -1  -4   6 1681.47 130.511  25
   5  -1   7 154.074 37.3844  21
   4   1   7 224.649 47.4147  21
   5  -4  -7 165.964 41.8492  21
   4  -5  -7 45.5035 27.1405  19
  -4  -1  -7 247.068 46.9690  19
  -5   1  -7 130.115 37.3047  19
  -4  -1  -7 260.991 52.3389  20
  -5   1  -7 113.368 38.1158  20
  -4  -1  -7 155.116 43.3718  27
  -1   5  -7 191.432 44.4561  18
   1   4  -7 134.865 43.0091  18
  -5   4   7 254.389 52.1632  14
  -4   5   7 123.970 45.7988  14
  -5   1  -7 94.1741 36.6561  17
   5  -1   7 128.116 39.9719  16
   1   4  -7 97.5359 35.7704  16
   1   4  -7 55.1982 52.2713   5
   4   1   7 209.880 46.6229  11
   5  -1   7 83.0021 37.3833  11
   1  -5   7 186.780 67.9854   2
   1   4  -7 151.754 35.1871  13
  -5   4   7 193.341 47.1128  12
   1  -5   7 171.006 57.3531  23
   5  -1   7 108.387 41.9333  26
  -1  -4   7 138.576 49.5274  25
  -1  -4   7 163.624 53.8092  23
  -1  -4   8 3176.13 218.537  25
  -1  -4   8 3019.16 219.247  23
   1  -5   8 2773.52 217.337  23
   4   1   8 3089.50 208.439  11
   5  -1   8 2700.04 200.386  11
   5  -4  -8 3010.44 200.006  21
  -5   1  -8 2882.78 200.126  20
  -4  -1  -8 2953.46 207.845  20
   4   1   8 3178.26 204.011  21
  -5   1  -8 3098.15 199.803  19
  -4  -1  -8 3200.05 207.935  19
   5  -4  -8 2498.98 221.074   5
   1   4  -8 3336.21 213.909  18
  -1   5  -8 3061.84 207.536  18
  -4  -1  -8 2842.64 207.797  17
   4   1   8 2530.61 224.733   3
   1   4  -8 3118.32 202.343  16
   5  -1   8 2896.38 201.887  16
   4   1   8 2630.03 206.773  16
   4   1   8 2761.83 229.392   6
   5  -1   8 3108.59 237.129   6
  -5   4   8 3018.13 210.935  14
  -4   5   8 2873.63 206.377  14
  -1  -4   8 3159.19 249.124   2
  -4  -1  -8 2469.14 219.117   1
  -5   1  -8 2862.83 211.158   1
  -5   4   8 2913.35 207.707  12
   5  -1   8 2979.55 203.274  26
   4   1   8 2737.98 202.979  26
  -4  -1  -8 2669.21 201.008  27
  -1  -4   9 105.686 54.0430  23
   5  -4  -9 7.48157 42.8031  21
  -5   1  -9 55.0723 41.2590  20
  -5   1  -9 21.9351 35.5253  19
  -4  -1  -9 9.04522 40.7551  20
  -4  -1  -9 67.6498 44.8574  19
   1  -5   9 24.0500 63.7334   9
  -5   4   9 8.83744 42.3036  12
   1   4  -9 101.214 51.0096  18
  -1   5  -9 52.6645 44.3445  18
  -5   1  -9 63.1982 43.3481  17
  -4  -1  -9 29.0099 45.6104  17
   5  -1   9 138.390 46.3897  16
   1   4  -9 68.3156 45.1221  16
   4   1   9 9.41205 45.0439  16
   5  -4  -9-90.8726 84.5630   5
   1   4  -9-57.0969 70.2812   5
  -5   1  -9 83.2811 45.8290  27
   4   1   9 81.4241 41.6702  26
  -4  -1  -9 49.3564 46.0996  27
   5  -1   9 89.9198 42.4407  26
   4   1   9 88.5987 46.9915  11
   5  -1   9 82.9189 41.9004  11
  -1  -4   9-51.1257 75.4260   2
  -4  -1  -9 136.177 66.3679   1
   1  -5   9 107.973 72.6807   2
  -5   1  -9 18.6806 49.5318   1
   5  -1   9 29.3530 61.6421   6
   4   1   9-27.9570 69.6371   6
  -4   5   9 85.7363 51.8794  14
  -5   4   9 85.0267 47.1041  14
   1   4 -10 920.238 94.7720  21
  -1  -4  10 1076.36 114.325  23
  -4  -1 -10 1035.11 110.171  20
  -4  -1 -10 1092.65 106.247  19
  -5   1 -10 808.555 91.6071  19
  -5   1 -10 666.700 94.0649  20
  -1   5 -10 1150.63 110.807  18
   1   4 -10 902.592 103.252  18
  -5   1 -10 841.020 98.5402  17
  -4  -1 -10 1076.52 114.075  17
   5  -1  10 838.181 90.9050  26
   4   1  10 1243.35 112.431  16
   5  -1  10 912.354 92.6680  16
  -1  -4  10 616.154 125.456   2
   1  -5  10 1201.96 147.660   2
  -5   1 -10 898.078 101.424   1
  -4  -1 -10 1123.46 128.354   1
  -5   4  10 1332.47 117.734  14
  -4   5  10 801.759 97.9283  14
   4   1  10 868.606 124.159   6
  -5   4  10 1170.66 109.166  12
   4   1  10 1125.41 109.484  11
   5  -1  10 948.889 102.275  11
   1   4 -10 725.740 116.095   5
   5  -4 -10 906.043 129.889   5
  -5   1 -10 756.639 93.6601  27
   4   1  10 895.799 98.4284  26
  -4  -1 -10 1025.78 103.745  27
   1  -5  10 922.265 121.453   9
  -1  -4  11 10.3428 50.8155  23
  -1  -4  11 96.7753 87.0325   2
  -4  -1 -11 35.7400 57.7330   1
   1  -5  11 34.8756 74.5224   2
  -5   1 -11-8.92651 44.4482  17
  -4  -1 -11 10.8129 50.9259  17
   5  -1  11-58.5193 98.3808   7
   1   4 -11 117.498 76.0330   5
   5  -4 -11 14.4817 70.1764   5
   1  -5  12 703.459 132.617   2
  -1  -4  12 661.959 134.849   2
  -5   1 -12 994.000 101.130  17
  -4  -1 -12 861.028 105.964  17
   4   1  12 495.823 128.360   7
   5  -1  12 1038.52 151.129   7
   1   4 -12 848.948 121.666   5
   5  -4 -12 682.202 120.965   5
  -1  -4  13 199.363 94.9273   2
   1  -5  13 114.886 85.9771   2
  -5   1 -13 42.5091 50.1226  17
  -4  -1 -13 176.053 63.8016  17
   5  -1  13 157.717 96.0555   7
   4   1  13-18.4726 83.1428   7
   1   4 -13 48.7523 69.6982   5
   4  -5 -13-34.7970 76.1889   5
   5  -4 -13 95.2258 76.2038   5
  -4  -1 -14 142.256 59.3020  17
  -1  -4  14 377.999 95.5495   2
   1  -5  14 382.993 91.8676   2
   4   1  14 377.170 102.666   7
   5  -1  14 401.667 104.746   7
   0  -5 -14 749.357 94.7346  17
  -5   0  13-14.4911 68.2370   2
   0  -5 -13 21.4199 54.0130  17
   5  -5  13-24.3589 60.6315   7
   5   0 -13 15.4407 83.6475   5
  -5   0  12 579.555 113.527   2
   0  -5 -12 313.079 79.1037  17
   5  -5  12 524.838 93.1221   7
   5   0 -12 423.063 109.281   5
  -5   0  11-16.3926 74.8866   2
   5   0 -11-17.3741 85.3464   5
   5  -5  11 25.7969 64.2115   7
   0  -5 -11 11.3067 53.2429  17
   5   0 -10 1627.42 133.231  18
   5   0 -10 1467.34 174.808   5
   0  -5 -10 1482.54 142.528  17
   5   0 -10 1589.92 148.583  16
   5  -5  10 1438.65 148.706   7
  -5   5 -10 1503.75 153.864  15
  -5   0  10 1578.99 142.928  25
   5   0 -10 1522.56 136.149  21
   0   5  10 1237.21 148.840   7
   0  -5 -10 1312.53 129.877  20
  -5   0  10 1400.08 165.968   2
   5   0  -9 312.494 67.3382  16
   0   5   9 302.849 60.5185  16
   5   0  -9 176.912 57.0510  13
  -5   5  -9 249.799 77.2058  15
  -5   0   9 279.185 83.1031   2
  -5   5  -9 130.283 51.0598  24
   5  -5   9 253.508 72.5007   7
   5   0  -9 174.803 82.0661   5
   0  -5  -9 217.969 54.9781  20
   0  -5  -9 194.443 60.8187  17
   5   0  -9 269.555 56.9369  18
   0  -5  -8 1239.38 115.331  17
   5   0  -8 1001.54 134.042   5
   5   0  -8 1284.44 117.072  16
   0   5   8 1079.68 110.778  16
  -5   5  -8 935.246 120.083  15
  -5   0   8 1091.12 132.879   2
   0  -5  -8 1294.02 132.865   1
   0  -5  -8 1134.47 108.378  20
   5   0  -8 1207.12 115.315  13
   5   0  -8 1198.53 104.395  18
  -5   5  -8 1071.59 112.003  24
  -5   0   8 1021.30 102.072  24
   0  -5  -7 36.8765 37.8771  20
   5   0  -7 83.5532 38.3465  18
  -5   0   7 119.924 41.2711  24
   0  -5  -7 115.790 48.7863  17
   0   5   7 79.6284 43.5353  21
   5   0  -7 89.6730 40.7755  16
   0   5   7 69.8026 43.0436  16
  -5   5  -7 75.6206 55.7145  15
   0  -5  -7 33.6712 51.4261   1
   5  -5   7 51.3361 54.5500   7
  -5   5  -7 34.0410 39.0786  25
   5   0  -7 251.172 75.3188   5
   5   0  -7 41.0031 40.4778  13
   0  -5  -6 4273.35 271.110  20
   0   5   6 4435.55 272.481  21
  -5   5  -6 4253.72 279.764   4
   5   0  -6 4367.12 266.309  18
   5   0  -6 4571.16 275.929  16
   5  -5   6 4591.43 282.137   7
   0   5   6 4184.07 277.674  16
  -5   5  -6 3741.56 277.105  15
   0   5   6 4022.46 264.609   6
   5   0  -6 4205.54 296.986   5
  -5   0   6 4382.93 274.240  24
  -5   5  -6 4417.56 281.508  25
  -5   0   6 4201.07 286.571   2
  -5   0   6 4219.73 261.729  10
   0   5   5 431.974 59.7015  21
   0  -5  -5 359.462 55.5729  20
  -5   5  -5 437.591 51.8327  10
  -5   0   5 458.259 52.1319  10
   0  -5  -5 461.588 54.6692  18
   5   0  -5 410.796 53.2728  18
   0  -5  -5 575.957 66.8825  17
  -5   5  -5 515.592 67.5103  23
   0   5   5 420.150 61.6679  16
   5   0  -5 526.105 61.7772  16
  -5   5  -5 519.993 67.8977  15
   5  -5   5 559.215 67.3661   7
  -5   5  -5 443.776 65.8748   4
   0  -5  -5 536.750 75.0295   1
  -5   0   5 352.954 65.7735   2
   0   5   5 383.548 55.6802   6
  -5   5  -5 470.802 68.0822  25
  -5   5  -4 1110.90 94.1670  22
   0   5   4 933.779 84.8357  21
   0  -5  -4 1073.46 87.9724  20
   5   0  -4 1258.99 87.6289  18
   0  -5  -4 745.699 92.0292   1
   0  -5  -4 861.837 78.9717  18
   0  -5  -4 922.305 86.0388  17
   5   0  -4 1004.72 86.3955  16
  -5   5  -4 909.047 89.5446   4
   5   0  -4 927.961 94.7556   7
   0   5   4 901.857 97.0174   8
   5  -5   4 812.490 80.6546   7
  -5   5  -4 1070.72 91.1595  15
  -5   0   4 882.627 84.3113  11
  -5   0   4 1141.76 81.9719  10
  -5   5  -4 1041.54 79.5061  10
   0   5   4 879.129 81.4533   3
   0   5   4 1223.45 102.535   2
  -5   0   4 937.016 92.5203   2
  -5   5  -4 902.099 94.4915  23
   5   0  -4 1004.45 103.761   5
  -5   5  -4 930.016 92.6129  25
   0  -5  -3 12.8415 22.9982  18
  -5   5  -3 28.9318 20.6815  10
   5   0  -3 60.9456 34.1155  17
   0  -5  -3 16.6782 31.7957  17
   0   5   3 18.7970 32.0510  27
  -5   5  -3 35.5744 25.0271  26
   5   0  -3 37.1818 37.1564   7
   5  -5   3 27.5115 24.4339   7
  -5   5  -3 85.7007 32.8394  22
  -5   5  -3 44.1022 37.5839  23
  -5   0   3 38.0459 27.8164  11
   5   0  -3 35.5115 27.5396  20
   0  -5  -3 42.4606 27.4688   5
  -5   5  -3 17.2921 24.7299   5
   0   5   3 35.5244 40.6102   2
  -5   5  -2 7519.03 442.159  23
   0  -5  -2 7082.72 424.349  23
  -5   5  -2 7436.89 430.412  22
   5   0  -2 7564.06 424.288  20
   0   5   2 7255.18 424.071  19
   5   0  -2 7022.37 439.960   9
   0  -5  -2 7819.90 421.887  18
   5   0  -2 7981.65 425.601  17
  -5   0   2 6934.92 437.424   8
   5  -5   2 7049.73 405.780   7
   0   5   2 7586.08 439.868   2
   5   0  -2 7264.35 434.787  14
  -5   0   2 7615.32 427.060  11
  -5   5  -2 7406.45 409.331  10
   0   5   2 7502.38 406.715  11
   0  -5  -2 6881.52 412.127   5
  -5   5  -2 6618.52 413.365   5
  -5   5  -2 7747.57 428.369  26
   0   5   2 7729.95 432.782  27
   5   0  -2 7202.65 426.841  12
   5   0  -1 70.3416 27.1928  20
   5   0  -1 113.396 27.1518  19
   0   5   1 47.5913 28.6491  19
   5   0  -1 55.9893 42.0153   9
   0   5   1 51.0071 42.9375   2
  -5   0   1 51.1477 27.2318  18
   0  -5  -1 59.1649 26.1517  18
   5   0  -1 60.5215 27.1960  17
   5   0  -1 8.44258 45.3176   4
  -5   0   1 12.9406 33.1733   8
   0   5   1 142.118 36.5528  27
   5   0  -1 54.8867 31.6675  14
   5   0  -1 47.0149 27.8142  12
  -5   5  -1 22.2015 24.3105  26
  -5   5  -1 59.7511 35.8006  23
   0  -5  -1 27.6584 29.4358  23
  -5   0   1 59.4202 26.6823  11
  -5   5  -1 49.1682 12.7505  10
   5   0   0 2251.64 144.584  20
   0   5   0 2297.21 144.826  20
   0   5   0 2222.53 147.350  19
   5   0   0 2069.13 138.722  19
   5   0   0 2360.64 161.909   9
   0   5   0 2523.47 164.100   9
   0  -5   0 2471.49 155.942   8
  -5   5   0 2079.11 135.456   1
  -5   0   0 2290.66 146.770  18
   0  -5   0 2071.41 143.743  18
   5   0   0 2219.68 143.744  17
   0   5   0 2231.80 135.536   4
   5   0   0 2297.31 169.140   4
  -5   0   0 2330.29 153.995   8
   5   0   0 2075.17 168.658  15
   5   0   0 2103.69 151.424  14
   0   5   0 2263.06 133.508  14
   5   0   0 1847.03 145.457  26
   0  -5   0 1974.99 151.429  23
  -5   5   0 2170.85 160.925  23
  -5   0   0 1979.34 163.566   5
  -5   0   0 2301.90 148.746  11
   5   0   0 2103.27 147.265  12
   0  -5   1-4.15875 23.9856  10
   5   0   1 20.7497 20.5243  19
   0   5  -1-4.43762 24.3070  20
  -5   0  -1-4.48193 24.2814  18
   5   0   1-31.1314 37.2906   2
  -5   5   1 11.9384 22.2664   1
   5   0   1-10.9284 29.6024  26
   0   5  -1 20.8643 24.7646  17
  -5   0  -1 7.58555 47.4513   5
   5   0   1-15.6180 38.3605   4
  -5   0  -1 32.7809 33.6028   8
   0  -5   1 18.1973 33.2242   8
   5   0   1 25.4484 44.3967  15
   0   5  -1 5.39810 34.8756   7
   0   5  -1 7.04040 40.6041   9
  -5   5   1 13.4976 25.6933  27
   0  -5   1-6.60020 31.9817  23
   5   0   1 5.05944 23.4727  12
   0   5  -1 6.47331 15.3918  12
   0  -5   2 3880.96 230.991  10
   0   5  -2 3993.58 233.007  20
   0   5  -2 3225.21 243.810   9
  -5   5   2 3940.81 235.617   1
  -5   0  -2 3931.16 231.739  18
   0   5  -2 3706.91 229.387  17
   5   0   2 4030.01 252.930   4
   0   5  -2 3955.16 242.519   7
   0  -5   2 3616.81 241.961   8
   5   0   2 3705.43 252.894  15
  -5   5   2 3926.96 222.738  12
   0   5  -2 3528.08 213.736  12
   0  -5   2 3750.45 246.868  23
   5   0   2 3772.18 241.201   2
   5   0   2 3567.75 236.373  26
  -5   5   2 3734.13 229.977  27
  -5   0  -2 3700.76 247.618   5
   0  -5   3 71.1545 41.0968  23
  -5   0  -3 97.7680 47.2313   5
   5  -5  -3 83.9501 29.8542   5
   0   5  -3 71.6932 31.5032  20
   0   5  -3 69.8452 27.9495  18
  -5   0  -3 122.099 33.7293  18
   5   0   3 49.9466 30.1221  26
   0   5  -3 86.8373 32.1647  17
   5  -5  -3 80.2503 25.9027   4
   5   0   3 54.1667 40.8808   2
   0  -5   3 88.5691 44.4028   8
   5   0   3 116.503 46.7484  15
   0   5  -3 106.816 46.1968   7
  -5   5   3 69.3554 26.3698  12
   0  -5   3 112.423 33.2801  10
  -5   5   3 76.6635 39.2071   1
  -5   5   3 47.2370 24.1897  27
   5   0   4 3448.78 214.401  11
   0  -5   4 3214.35 211.836  10
  -5   0  -4 3050.04 208.443  20
  -5   5   4 3177.56 220.092   1
   0   5  -4 3473.58 210.250  18
   0   5  -4 3610.97 200.250  16
   0   5  -4 3280.94 210.809  17
  -5   0  -4 3188.21 210.339  17
   5   0   4 3145.90 215.940  26
   5  -5  -4 2735.49 196.193   4
   5   0   4 3290.14 229.976  15
   0   5  -4 3308.63 230.465   7
  -5   5   4 3308.20 202.501  14
   5  -5  -4 3296.17 207.906   5
  -5   0  -4 3458.47 229.929   5
   0   5  -4 3421.72 200.842   5
  -5   5   4 3379.53 206.646  12
   5   0   4 3608.10 222.083   2
   0  -5   4 3601.63 232.148   2
   5   0   5 158.865 35.9325  21
  -5   0  -5 131.400 39.6279  20
   0   5  -5 137.691 37.2696  18
  -5   5   5 117.141 32.9175  14
  -5   0  -5 154.654 40.0518  17
   5  -5  -5 95.5245 42.2829   5
   0   5  -5 164.214 31.9185  16
   5   0   5 134.566 63.8484   3
   5   0   5 132.026 49.3229  15
   0   5  -5 130.285 38.6943   5
   5   0   5 181.298 40.8818  11
  -5   5   5 108.047 52.3297   1
   0  -5   5 154.922 53.1071   2
  -5   5   5 185.382 37.6207  12
   0   5  -5 147.820 25.8248  13
   5   0   5 101.334 37.7471  26
  -5   0  -6 1706.37 131.623  17
   0   5  -6 1702.70 119.895  16
   5   0   6 1881.09 141.286  26
  -5   0  -6 1714.70 123.523  27
  -5   5   6 1627.68 127.928  14
   0  -5   6 1728.13 148.516  23
   5   0   6 1783.06 135.148  11
   0   5  -6 1943.89 135.654  18
  -5   0  -6 1676.82 131.552  20
   5   0   6 1676.56 127.951  21
   0   5  -6 1642.12 128.217   5
   5  -5  -6 1389.53 130.932   5
  -5   5   6 1938.36 134.767  12
   0  -5   7 204.839 60.3685  23
   5   0   7 228.367 45.2286  21
  -5   0  -7 327.442 55.6109  20
   0   5  -7 272.059 53.2657  18
   5   0   7 221.725 50.9646  11
   5   0   7 223.747 71.6121   3
  -5   5   7 233.342 51.4355  14
   5   0   7 262.477 74.4926   6
  -5   0  -7 285.545 50.8018  27
  -5   5   7 175.857 44.4777  12
   5   0   7 177.037 49.3763  26
   5   0   8 1418.91 127.011  11
  -5   0  -8 1422.99 125.797  20
   5   0   8 1304.89 116.612  21
  -5   0  -8 1447.84 144.653   1
   0  -5   8 1820.03 152.727  23
   0   5  -8 1423.87 127.308  18
  -5   0  -8 1562.77 131.958  17
   5   0   8 1382.01 127.978  16
   5   0   8 1656.71 163.453   3
   5   0   8 1634.03 162.006   6
  -5   5   8 1554.97 129.924  14
   5   0   8 1583.60 131.806  26
  -5   0  -8 1496.88 122.791  27
   5  -5  -8 1306.28 136.518   5
   0  -5   8 1653.77 164.563   2
  -5   5   8 1502.23 127.577  12
   0   5  -9 197.959 56.5175  18
  -5   0  -9 9.16863 46.5200  17
   5  -5  -9 33.1196 61.3335   5
  -5   5   9 61.5464 47.3740  14
  -5   0  -9 34.8968 43.1576  20
  -5   0  -9 71.3378 40.2988  19
   5   0   9 167.009 51.4411  16
  -5   5   9 171.331 51.0923  12
   5   0   9 15.1710 63.8649   6
   0  -5   9 81.5897 75.8725   2
  -5   0  -9 103.318 63.0836   1
   5   0   9 126.295 46.8928  26
   0  -5   9 187.957 63.8431  23
   5   0   9 126.367 49.7006  11
   5   0  10 1028.91 98.9669  16
   5   0  10 930.547 99.8247  11
   5   0  10 789.890 124.590   6
  -5   5  10 925.494 100.871  14
  -5   0 -10 687.530 87.7418  19
  -5   0 -10 728.735 94.0174  20
   5   0  10 902.748 95.9986  26
   0  -5  10 1154.71 152.357   2
  -5   0 -10 837.625 111.243   1
  -5   0 -10 669.292 96.4489  17
   5  -5 -10 727.143 110.905   5
   0  -5  10 877.746 109.226  23
  -5   0 -11 51.3573 50.5876  17
   0  -5  11 54.5198 80.4674   2
  -5   0 -11 104.708 61.6679   1
   5  -5 -11 61.3736 71.5744   5
   5   0  12 552.174 123.359   7
  -5   0 -12 559.224 84.4261  17
   0  -5  12 743.877 124.328   2
   5  -5 -12 572.243 99.0961   5
   0  -5  13 64.9221 77.6126   2
  -5   0 -13-36.9243 47.8455  17
   5   0  14 259.784 98.9434   7
  -3   6   0 6870.07 397.024  21
   3   3   0 7380.81 423.968  20
   3   3   0 7687.59 424.092  19
   3   3   0 8207.56 447.782   9
  -3  -3   0 7939.43 438.954   8
  -3  -3   0 7496.54 424.561  18
  -6   3   0 6841.35 401.080  18
   3   3   0 7224.73 421.140  17
   6  -3   0 7257.52 431.298   4
   3   3   0 7459.03 433.032   4
   6  -3   0 6967.71 423.860  15
   6  -3   0 6554.12 417.453  14
   3   3   0 7580.67 421.871  14
  -3   6   0 7779.73 432.948  24
  -3   6   0 7100.22 419.993  25
  -3  -3   0 7194.37 429.789  24
  -6   3   0 7742.15 428.451  26
  -6   3   0 7474.58 418.206  11
  -3  -3  -1 225.609 30.9568  25
  -3   6   1 345.095 45.3009  25
  -3   6  -1 297.822 43.7903  25
  -3   6   1 326.344 46.9674  24
  -3  -3  -1 236.363 46.0933  24
  -3  -3   1 351.564 56.0574  24
  -3   6  -1 203.670 45.4295  24
  -3   6  -1 179.423 33.7792  22
  -6   3   1 184.485 36.4756  11
   3   3   1 182.814 39.0920  19
   3   3  -1 450.267 55.0781  20
   3   3  -1 265.356 62.3065   9
   6  -3   1 327.351 36.4048   9
  -3   6   1 229.938 31.6321   9
   6  -3  -1 226.824 48.6328   4
  -3  -3  -1 246.187 54.5256   5
  -6   3  -1 315.075 59.7828   5
   3   3   1 224.887 51.0396   4
  -3  -3   1 319.149 48.9415  18
  -3  -3  -1 182.994 39.3953  18
  -6   3  -1 324.761 31.5186  18
   3   3  -1 429.482 54.2242  17
  -6   3   1 152.256 28.6690   8
  -3  -3  -1 248.318 51.7517   8
  -3  -3   1 369.026 61.1064   8
   6  -3  -1 223.241 33.9058  16
   6  -3  -1 146.644 44.7604  15
   6  -3   1 318.894 51.4000  15
   3   3   1 235.380 58.9962  15
   6  -3   1 386.135 46.4353  14
   3   3  -1 383.380 49.8269  14
  -3   6   1 376.247 56.2456  27
   3   3  -1 348.173 40.6889  26
   3   3  -1 349.173 34.7727  27
  -6   3   1 223.945 43.6421  26
   3   3  -1 415.054 46.3702  12
   6  -3   1 357.818 41.3934  12
   6  -3   1 321.147 60.7411   3
   3   3   1 182.590 53.8863   2
  -3   6   2 1800.53 136.594  27
  -6   3   2 2310.12 141.319  26
   3   3  -2 1568.72 117.326  26
  -3  -3   2 1804.30 140.757  24
  -3  -3   2 1630.74 127.297  25
  -3  -3  -2 2098.68 139.026  24
  -3   6  -2 2171.14 138.935  25
  -3   6   2 1533.06 124.867  24
  -3   6  -2 2222.24 150.741  24
  -3   6  -2 2207.48 127.237  22
  -6   3  -2 1614.15 130.085  22
   3   3  -2 1743.27 131.842  20
   6  -3  -2 2089.55 110.821  20
   3   3   2 2245.15 136.399  19
   3   3  -2 1656.75 149.147   9
   6  -3  -2 2074.59 146.061   4
   3   3   2 2061.69 142.080   4
  -3  -3   2 1629.08 131.406  18
  -3  -3  -2 2210.19 136.053  18
   3   3  -2 1496.54 127.997  17
   6  -3  -2 2051.39 123.181  16
  -3   6   2 1553.63 110.647  16
   6  -3  -2 1944.89 120.145   7
  -6   3   2 1960.33 122.165   8
  -3  -3   2 1815.70 149.667   8
   3   3   2 2041.65 151.871  15
   6  -3  -2 1670.10 134.241  15
   6  -3   2 1504.80 129.310  15
   6  -3   2 1593.51 145.149   3
  -3   6  -2 2008.23 131.380   3
  -3   6   2 1481.18 123.314   2
   3   3   2 2221.69 154.398   2
  -3  -3  -2 1928.01 139.587   5
  -6   3  -2 1707.54 138.919   5
   6  -3   2 1565.89 118.687  12
  -3  -3   2 1648.37 118.170  11
   3   3  -2 1734.10 124.249  12
  -6   3   2 2092.66 132.677  11
  -3   6   2 1611.84 114.050  13
   3   3  -2 1525.22 127.606  14
   6  -3   2 1643.39 123.792  14
  -3  -3  -3-5.55230 29.0699  24
  -3   6   3 34.3173 25.4693  24
  -3  -3   3 7.85795 37.0110  24
  -3   6  -3 16.5918 36.7036  24
  -3   6  -3 22.4700 23.8120  22
  -6   3  -3 12.4892 28.5386  22
  -3  -3   3 37.6464 29.7860  10
   3   3   3 19.1455 24.4597  11
  -6   3   3 16.7956 25.9849  11
  -3  -3   3 11.3291 22.6314  11
   3   3  -3 6.38860 30.5331  20
   3   3  -3 30.5132 49.2895   9
  -3  -3  -3 28.6636 30.3688  18
  -3   6   3-13.7144 27.3908   2
   3  -6  -3 38.8218 22.1833  17
   6  -3  -3 13.3910 24.1946  16
  -3   6   3-6.55294 23.0812  16
   3  -6   3-2.75048 20.0071   8
  -3  -3   3-9.52059 44.1746   8
   6  -3   3 50.9975 38.1871  15
   3   3   3 16.0092 42.3968  15
  -3   6  -3 18.9249 37.0965   3
   6  -3   3 54.7169 50.4956   3
  -6   3  -3-6.74168 39.2682   5
  -3  -3  -3 91.4122 43.4895   5
  -3   6   3 41.6915 34.1427  27
  -3   6  -3 13.4521 28.2357  25
  -6   3   3-6.30003 30.9578  26
  -3  -3   3 18.2502 32.9658  25
   6  -3   3 7.53464 21.3118  12
   6  -3  -3 39.3438 26.3570  13
  -3   6   3 10.9635 22.8746  13
  -3   6   4 6779.30 389.139  27
  -6   3   4 6076.71 379.571  26
  -3  -3   4 7154.05 397.621  24
  -3   6  -4 5694.05 388.960  24
  -6   3  -4 7688.44 391.400  22
   3   3  -4 6658.77 385.503  20
  -3  -3  -4 5727.68 379.442  20
   3  -6  -4 6393.73 360.744  20
  -3  -3  -4 5932.20 377.083  18
   3   3  -4 6876.63 381.258  18
  -3  -3   4 7094.97 388.831  25
  -3   6  -4 5935.37 384.109  25
  -3  -3  -4 6157.44 371.709  24
  -3   6  -4 5653.39 360.426  18
   3  -6  -4 6451.37 365.578  17
  -3  -3  -4 6045.40 382.372  17
   3  -6   4 5243.59 360.498   8
   6  -3  -4 5990.52 371.886  16
  -3   6   4 6668.71 367.705  16
   3   3   4 6183.01 390.017  15
   3  -6   4 6379.56 373.350   2
  -3  -3   4 7454.81 404.419   2
   6  -3   4 6946.73 406.005   3
  -3   6  -4 5926.84 386.651   3
   6  -3  -4 6074.56 374.448  13
  -3   6   4 6940.53 370.477  13
   6  -3   4 6605.28 365.894  12
  -6   3  -4 6488.72 387.502   5
   6  -3  -4 6219.81 389.175   5
  -3  -3  -4 6361.28 385.689   5
   6  -3   4 6478.45 395.124   6
   3   3  -4 6790.70 388.774   5
   3   3   4 5620.00 370.313  11
  -3  -3   4 7093.15 368.941  11
  -3  -3   4 6861.31 378.911  10
  -3  -3  -5 161.945 45.4193  20
   3  -6  -5 105.964 28.5456  20
   3   3  -5 85.0538 37.6367  18
  -3   6  -5 137.532 31.2646  18
  -6   3  -5 100.193 44.3737  23
   6  -3   5 9.42508 49.2330   6
   3   3  -5 106.591 46.9414   5
   3  -6  -5 73.7333 29.7131  17
   3  -6   5 162.328 41.7837   2
  -3  -3   5 98.7341 52.1422   2
  -3   6   5 112.784 32.9483  16
   3   3  -5 108.328 36.3889  16
   6  -3  -5 156.006 42.7355  16
  -3   6  -5 253.081 45.9939  15
   3   3   5 202.839 54.0840  15
  -3  -3   5 46.2914 39.0357  25
  -6   3   5 211.289 45.1540  26
   6  -3   5 51.7848 54.6513   3
   3   3   5 194.418 63.1883   3
  -3  -3   5 178.567 34.9833  11
   3   3   5 133.204 37.7719  11
  -3  -3  -5 204.477 36.8384  24
  -3   6  -5 179.240 50.6249  24
  -3  -3   5 104.125 45.9450  24
   6  -3  -5 177.341 43.0553  13
   3   3   6 986.049 94.1744  21
  -3  -3  -6 999.140 97.5088  20
   3  -6  -6 878.282 76.8136  20
  -3   6  -6 944.889 81.5790  18
   3   3  -6 980.501 92.6440  18
  -3   6   6 979.161 84.2156  16
   3   3  -6 804.906 85.6393  16
   3  -6  -6 904.420 80.1456  17
  -6   3   6 1050.64 92.5807  26
   6  -3  -6 1060.38 96.5097  16
  -3   6  -6 948.948 91.7026  15
  -3  -3   6 933.364 100.905  24
  -3   6  -6 989.005 104.108  24
   3   3   6 987.162 109.289   3
   3  -6   6 1041.02 98.0913   2
  -3  -3   6 846.052 96.9295  25
  -6   3  -6 841.364 88.0310  25
   6  -3   6 749.143 80.8673  11
  -3  -3   6 775.284 76.7183  11
   3   3   6 1181.37 94.3207  11
  -6   3   6 1236.31 100.011  12
   6  -3  -7 83.4821 43.2486  21
   3   3   7 125.918 46.4276  21
  -3  -3  -7-17.2132 41.2980  20
   3   3  -7 47.0654 39.7465  18
  -3   6  -7 53.5377 33.5034  18
   6  -3   7 81.4180 35.2508  11
   3   3   7 21.5722 33.5789  11
  -3  -3  -7 114.497 48.8839  17
   3   3  -7 80.3945 39.7788  16
   6  -3  -7 34.0035 44.6560  16
  -3   6   7 78.6814 38.9848  16
   3  -6   7 42.8759 46.0957   2
  -3  -3   7 135.113 64.6660   2
  -3  -3  -7 38.9973 63.1029   1
  -3   6  -7 95.2560 47.8616  15
   6  -3  -7 92.7765 60.8162   5
   3   3  -7 41.6126 54.5816   5
   6  -3  -7 27.1329 43.9913  13
  -6   3   7 136.670 42.7463  12
  -3   6  -7 102.551 48.3607  24
  -3  -3   7 178.480 56.3904  25
  -6   3  -7 73.3389 39.7515  25
  -6   3   7 96.2386 38.2676  26
   6  -3   7 72.5956 61.1406   6
   6  -3   8 2440.76 182.518  11
   3   3   8 2760.43 194.032  11
  -3  -3  -8 2828.65 201.994  20
   6  -3  -8 2785.13 190.037  21
   3   3   8 2945.07 198.089  21
   3   3   8 2963.88 218.381   3
   3   3  -8 2661.10 189.335  13
  -6   3   8 3067.33 206.397  14
   3   3  -8 2743.63 196.845  18
  -3   6  -8 2824.09 190.244  18
  -3   6   8 2594.03 184.928  16
  -3  -3  -8 2816.29 207.562  17
   3  -6  -8 2370.29 182.807  17
   6  -3  -8 2636.77 203.136  16
   3   3   8 2779.34 207.802  16
   3   3  -8 2445.72 191.078  16
  -3  -3  -8 3109.77 235.106   1
  -3   6  -8 2909.80 200.212  15
  -3  -3   8 2673.61 230.421   2
   3   3  -8 2566.43 213.985   5
   6  -3  -8 2556.91 219.697   5
  -6   3   8 2973.17 203.467  12
   3   3   8 3015.39 222.670   6
   6  -3   8 2539.36 217.787   6
  -6   3  -8 2220.11 181.172  25
  -3  -3   8 2557.16 203.873  25
  -3   6  -8 2659.66 200.315  24
   3   3   9 60.8533 44.4195  11
   6  -3   9 14.2941 34.6539  11
   3   3   9 60.6831 46.9802  21
   6  -3  -9 46.7016 42.1856  21
  -3  -3  -9 69.3274 52.4624  20
   3   3  -9 36.6690 45.6541  18
  -3   6  -9 60.8786 45.1776  18
   3   3  -9-52.7021 82.4281   5
   6  -3  -9-58.2716 82.3619   5
  -3   6  -9 72.8454 47.1023  24
   3  -6  -9 23.3711 41.2742  17
  -3  -3  -9 11.4893 49.1133  17
  -3  -3   9-34.1490 66.1411   2
  -3  -3  -9 174.405 80.4749   1
   3  -6   9 72.7664 62.7250   2
   6  -3  -9-10.3152 50.6869  16
  -3   6   9 14.1819 34.8557  16
   3   3   9-10.7137 48.9600  16
   3   3  -9 44.6504 45.6282  16
  -3   6  -9-27.7352 52.8082  15
   6  -3   9-47.9188 74.1115   7
  -6   3   9 20.2714 52.4269  14
   3   3   9 115.021 72.2572   6
   3   3  -9-23.8912 40.1834  13
  -6   3   9 28.6143 42.9056  12
  -3  -3   9 10.8135 50.1814  25
   3   3 -10 769.947 95.1012  16
  -3   6 -10 583.085 91.6975  15
   6  -3 -10 570.062 80.5896  21
  -3  -3  10 905.791 107.253  23
   3   3 -10 859.550 128.624   5
   6  -3 -10 691.008 124.689   5
  -3  -3  10 761.247 129.775   2
   3  -6  10 704.168 111.243   2
  -3  -3 -10 707.560 116.277   1
   6  -3  10 706.963 123.399   7
   6  -3  10 1040.26 91.4272  11
   3  -6 -10 732.081 88.7693  17
  -3  -3 -10 644.763 100.380  17
   3   3  10 700.458 110.443   6
   3   3 -11-43.1042 73.3852   5
   6  -3 -11-31.4959 80.4330   5
   3  -6 -11-8.70683 48.2047  17
  -3  -3 -11 61.9329 58.3272  17
   6  -3  11-33.0762 75.5509   7
  -3  -3  11 31.4711 51.5315  23
   3  -6  11 26.6286 64.5134   2
  -3  -3 -11-69.8590 67.6992   1
  -3  -3  11 93.3684 81.2098   2
   3   3  12 579.643 127.560   7
   6  -3  12 719.158 123.437   7
   3  -6 -12 506.045 77.7383  17
  -3  -3 -12 588.346 92.7388  17
  -3  -3  12 672.559 127.132   2
   3  -6  12 615.102 107.604   2
   3   3 -12 599.878 112.765   5
   6  -3 -12 823.032 123.772   5
   3   3  13-16.1468 85.5345   7
   6  -3  13 219.649 85.3024   7
  -3  -3 -13 11.2244 52.8992  17
   3  -6 -13 24.5686 44.4188  17
  -3  -3  13 32.8030 71.3616   2
   3   3 -13 62.4906 76.2323   5
   6  -3 -13 68.8923 77.1213   5
   2   4  13-27.4667 75.2203   7
   6  -4  13 50.6513 68.5989   7
  -2  -4 -13-33.9103 56.2706  17
   2  -6 -13 99.7690 52.8183  17
  -4  -2  13-46.7567 77.5879   2
   4   2 -13-13.4115 79.5889   5
   6  -2 -13-58.5205 79.2563   5
   6  -4  12 183.493 75.1990   7
   2   4  12 413.954 108.326   7
   2  -6 -12 412.365 73.6600  17
  -2  -4 -12 533.034 90.9494  17
  -4  -2  12 372.143 99.2212   2
   4   2 -12 149.362 87.1917   5
   6  -2 -12 383.386 103.982   5
   4   2 -11-31.0837 83.2752   5
   6  -2 -11-152.224 86.4070   5
   6  -4  11 14.5815 67.6708   7
   2  -6 -11-58.5813 55.7842  17
  -2  -4 -11 12.5109 56.2838  17
  -4  -2  11 53.8888 83.3530   2
  -4  -2  11-30.1281 53.2142  23
  -2  -4 -10 1390.79 147.478  17
   2  -6 -10 1409.21 133.402  17
   6  -4  10 1514.89 161.266   7
   6  -2 -10 1668.36 183.801   5
  -4  -2  10 1776.68 184.724   2
   4   2 -10 1281.12 165.887   5
  -2  -4 -10 1397.44 155.095   1
   2   4   9 164.710 47.8461  11
   6  -2  -9 138.947 52.2994  21
   2  -6  -9 178.908 48.4643  20
  -2  -4  -9 146.811 57.6734  20
   6  -2  -9 94.6112 86.8156   5
   4   2  -9 158.646 82.0038   5
  -6   4  -9 185.800 86.0504  15
   4   2  -9 205.194 56.9562  18
   2  -6  -9 140.291 52.7747  17
  -2  -4  -9 162.989 60.8421  17
  -2   6   9 60.9235 38.4324  16
   2   4   9 255.636 63.2388  16
   4   2  -9 193.825 57.6538  16
   6  -2  -9 277.542 70.5857  16
  -4  -2   9 148.534 75.9072   2
  -2  -4  -9 189.369 76.7450   1
  -4   6  -9 148.971 62.7466  15
  -4  -2   9 193.627 63.2597  25
   2   4   9 257.272 69.8132   6
  -4   6  -9 138.200 53.3443  24
   4   2  -9 246.234 56.7768  13
   6  -4   9 85.1919 76.5680   7
   6  -4   8 753.564 78.8650  11
   2   4   8 944.647 92.8548  11
   2  -6  -8 927.439 89.0140  20
   2   4   8 942.626 97.1040  21
  -2  -4  -8 767.625 96.7718  20
   4   2  -8 956.025 123.059   5
   6  -2  -8 930.251 123.436   5
   4   2  -8 905.812 95.2950  13
  -6   4  -8 684.834 112.360  15
   4   2  -8 1150.81 102.279  18
  -2  -4  -8 829.138 102.635  17
   2  -6  -8 1058.75 98.2316  17
   6  -2  -8 754.030 98.6261  16
   2   4   8 1004.52 108.194  16
  -2   6   8 1026.27 94.9604  16
   4   2  -8 996.970 100.058  16
  -2  -4  -8 944.196 127.039   1
  -4  -2   8 770.246 120.579   2
  -4   6  -8 886.608 101.884  15
  -4  -2   8 932.699 103.310  24
  -4   6  -8 844.482 100.737  24
   2   4   8 889.194 109.414   6
   6  -4   8 865.265 119.942   7
  -6   4  -8 733.101 88.9555  25
  -4  -2   8 1055.82 110.840  25
   6  -2  -8 729.610 95.7458  13
  -2  -4  -7 60.0018 42.8752  20
   2  -6  -7 95.4366 36.6062  20
   4   2  -7 57.9307 60.0568   5
   6  -2  -7 152.510 73.4152   5
   4   2  -7 99.3915 41.6281  18
  -6   2   7 82.4088 49.9767   2
  -2  -4  -7 117.125 67.4240   1
  -4  -2   7 104.315 60.6352   2
  -2  -4  -7 77.6322 43.8320  17
   2   4   7 78.4283 48.9821  16
   4   2  -7 7.95751 37.1512  16
  -2   6   7 121.358 42.7290  16
   6  -2  -7 42.9702 41.8504  16
   2   4   7 146.476 55.5306   3
  -4   6  -7 71.0459 49.9646  15
  -4  -2   7 38.4334 44.0919  25
  -6   4  -7 77.1718 43.3790  25
   2   4   7 48.3649 40.8666  21
  -4   6  -7 96.2411 48.0922  24
  -4  -2   7 107.272 48.0680  24
   6  -2  -7 63.4391 42.2499  13
   4   2  -7 45.2325 37.7608  13
   6  -4   7 84.0213 35.2189  11
   2   4   7 120.923 40.8125  11
   6  -2  -6 3957.55 234.889  18
  -2  -4  -6 3767.43 277.773   1
   2   4   6 4165.33 257.298  21
   2  -6  -6 3619.34 239.876  20
  -2  -4  -6 4018.22 257.215  20
   4   2  -6 4083.96 252.086  18
   2  -6  -6 3678.34 243.686  17
   4   2  -6 3969.62 252.037  16
  -2   6   6 3721.69 244.888  16
   6  -2  -6 4139.37 255.184  16
  -6   2   6 4041.41 244.122  26
  -4   6  -6 4107.89 265.034  25
  -6   4  -6 3659.46 252.191  25
  -4  -2   6 3608.94 257.959  24
  -4   6  -6 3773.74 264.220  24
  -4  -2   6 3500.95 240.893  11
   2   4   6 4043.87 245.416  11
   2   4   6 3843.48 259.588   3
  -6   2   6 3816.71 253.004   2
   6  -4   6 3239.08 262.175   7
   4   2  -6 4080.96 274.252   5
   6  -2  -6 4337.50 281.893   5
   2   4   5 383.136 57.4152  21
   2  -6  -5 392.406 48.0209  20
  -2  -4  -5 360.321 57.8077  20
  -6   2   5 329.095 51.9857   2
  -4  -2   5 324.012 68.0627   2
  -2  -4  -5 292.082 49.6489  18
   4   2  -5 367.833 53.4963  18
   2  -6  -5 298.725 46.9235  17
  -6   2   5 458.584 54.4793  26
   6  -2  -5 252.385 50.7528  16
   4   2  -5 333.776 52.6032  16
  -2   6   5 230.288 47.3598  16
  -6   4  -5 354.161 58.3889  23
   2   4   5 232.378 61.3817   3
   6  -4   5 373.374 67.3459   6
  -4   6  -5 178.198 52.6847  24
  -4  -2   5 370.965 61.9038  24
  -4   6  -5 330.037 61.7769  25
  -4  -2   5 386.530 49.7036  11
   2   4   5 342.747 46.9940  11
  -4   6  -4 976.576 95.0337  25
  -4  -2   4 918.249 95.4340  24
  -4   6  -4 964.945 103.170  24
  -2  -4  -4 840.475 72.2545  23
  -6   4  -4 1004.23 96.7391  23
  -2  -4  -4 931.123 79.5502  24
  -6   4  -4 1108.11 95.6149  22
   6  -2  -4 888.929 76.2371  20
   4   2  -4 950.665 91.0146  20
  -2   6   4 1070.07 80.6235  21
   4   2  -4 1185.10 92.0228  18
   2  -6  -4 859.913 87.7599   1
  -6   2   4 906.721 84.0478  26
  -4   6  -4 983.992 76.2981  26
  -2   6   4 895.357 93.1358  27
   2  -6  -4 956.868 70.8893  18
  -2  -4  -4 854.644 84.2263  18
   2  -6  -4 816.429 78.2470  17
   6  -2  -4 936.091 83.8424  16
  -2  -4  -4 762.710 86.0019  17
  -2   6   4 1011.32 83.9594  16
  -2   6   4 1002.77 93.0601   8
   2   4   4 950.844 91.8020  15
   6  -4   4 929.116 97.7308   6
   6  -2  -4 1069.36 92.1772   7
  -6   4  -4 968.171 90.9676   5
  -2  -4  -4 873.043 89.5824   5
   4   2  -4 1075.07 101.458   5
   4  -6   4 927.733 73.9676   2
  -6   2   4 909.177 80.6884   2
  -4  -2   4 1200.66 108.590   2
  -2   6   4 1048.69 93.2008   2
   2   4   4 1007.66 79.6259  11
  -4  -2   4 858.108 78.8731  11
  -4  -2   4 1065.84 85.6482  10
  -6   2   4 901.017 69.8274  10
  -2   6   4 925.944 80.5513  13
   6  -4   3 80.1425 48.0695   3
   2  -6  -3 55.3977 33.5808   1
  -2   6   3 41.6743 34.4346   2
  -2   6   3 65.3848 38.1124  27
  -6   2   3 58.1316 34.2769  26
  -4   6  -3 48.6450 26.8531  26
  -4   6  -3 79.1624 39.0742  25
  -4   6  -3 26.2822 39.4783  24
  -4  -2   3 62.2513 38.3139  24
  -2  -4  -3 42.7281 27.0769  23
  -2  -4  -3 68.1266 32.3368  24
  -6   4  -3 33.6749 34.0671  22
  -4   6  -3 43.3296 28.8013  22
  -2   6   3 46.5292 24.9915  21
   6  -2  -3 42.7837 24.2313  20
   4   2  -3 81.8072 34.1910  20
  -2  -4  -3 50.8183 29.6675  18
   6  -2  -3 23.7639 23.8649  17
  -4  -2   3 66.7129 49.3510   8
  -2   6   3 57.9735 28.0187  16
   6  -2  -3 34.8065 27.6533  16
   2   4   3 34.4415 37.4081  15
   6  -2  -3 30.2024 34.1117   7
  -2   6   3 45.8369 27.0482  13
   6  -4   3 57.6983 21.1308  12
   6  -4   3 72.9766 26.1559  14
  -2  -4  -3 11.1567 34.4082   5
  -6   4  -3 17.2951 36.4561   5
   6  -4   3 53.7045 39.5542   6
  -6   2   3 71.7021 30.2480  11
   2  -6  -3 39.9272 16.8811  10
  -4  -2   3 61.2447 27.5598  11
   2   4   3 49.0972 25.9386  11
  -6   2   3 51.0309 19.9999  10
   2  -6  -2 6465.64 365.669   1
  -2   6   2 5816.26 374.884  27
   4   2  -2 6334.58 360.500  26
  -4   6  -2 6397.53 376.423  25
  -4  -2   2 6516.26 382.898  24
  -2   6   2 6649.56 366.671  24
  -2  -4  -2 6344.65 371.569  24
  -6   4  -2 6582.19 376.052  22
  -4   6  -2 7127.97 370.508  22
  -2   6   2 6271.52 356.260  21
   6  -2  -2 6249.30 354.998  20
   4   2  -2 6286.52 372.115  20
   2   4   2 6569.21 372.152  19
   4   2  -2 5540.00 388.615   9
   6  -2  -2 6182.96 387.753   4
  -2  -4  -2 6557.95 370.632  18
  -4  -2   2 5909.06 371.098  18
   6  -2  -2 6145.62 356.741  17
   4   2  -2 6411.50 371.415  17
   6  -2  -2 5982.04 362.661   7
  -4  -2   2 6315.34 390.661   8
  -6   2   2 6173.56 367.968   8
  -2   6   2 5838.47 356.958  16
   2   4   2 5793.59 376.715  15
  -2   6   2 6535.30 375.205   2
   6  -4   2 6332.03 380.972   3
   4   2  -2 6150.46 368.127  12
   6  -4   2 6031.61 357.034  14
   4   2  -2 5953.73 373.688  14
  -2   6   2 5717.91 356.316  13
  -2  -4  -2 6471.88 370.561   5
  -6   4  -2 5747.04 370.082   5
   6  -4   2 5872.88 370.362   6
  -6   2   2 6432.14 370.705  11
   2  -6  -2 6151.05 348.736  10
  -4  -2   2 6556.78 364.124  11
  -2   6   1 104.693 30.0319  25
   4   2  -1 62.8747 27.6307  26
  -2   6   1 39.5446 26.0711  24
  -4   6  -1 52.1328 33.6905  23
  -2  -4  -1 38.6778 35.5009  24
  -4   6  -1 54.7325 25.9936  22
   6  -4   1 117.450 44.2418   3
   4   2  -1 138.723 33.9106  19
  -2   6   1 66.5969 25.6213  19
   2   4   1 16.8969 31.7290  19
   4   2  -1 22.8025 30.0635  20
   2  -6  -1 85.3920 21.4265  10
   4   2  -1 70.9128 48.6911   9
  -2  -4  -1 60.3724 39.3190   5
  -6   4  -1 41.9100 40.6215   5
   2   4   1 90.9971 38.1117   4
   6  -2  -1 72.4878 47.4964   4
  -4  -2   1 64.5784 31.6653  18
  -2  -4  -1 82.8095 33.2698  18
   6  -2  -1 68.9010 22.9938  17
   4   2  -1 73.9206 33.5077  17
  -2  -4  -1 109.138 41.7122   8
  -6   2   1 8.40836 25.8984   8
  -4  -2   1 131.801 45.7563   8
   6  -4   1 81.7732 17.0313  16
   6  -4   1 93.8019 32.6934  15
   2   4   1 82.3141 49.2337  15
   6  -4   1 62.0131 25.8857  14
   6  -2  -1 6.20988 31.5357  14
   6  -2  -1 122.095 47.4794  15
   4   2  -1 79.6174 35.1678  14
   4   2  -1 84.5470 30.0996  12
  -6   2   1 85.0195 29.6505  11
   2   4   1 17.4912 50.0774   2
   2  -6  -1 94.3387 30.9982   1
  -2   6   1 82.2665 36.0696  27
  -6   4  -1 148.944 38.3473  26
   2   4   1 48.7513 28.1973  27
  -2   6   0 1860.51 127.450  25
  -2   6   0 1763.60 135.037  24
  -2  -4   0 1957.85 141.267  24
  -4   6   0 1948.47 143.219  23
   2  -6   0 1663.45 116.320  10
  -6   2   0 1943.68 131.152  11
  -6   4   0 1846.00 123.988  11
   4   2   0 1838.35 131.281  20
   2   4   0 1941.91 133.162  20
  -2   6   0 1775.55 121.278  19
   4   2   0 1828.45 129.455  19
   2   4   0 1808.45 132.460  19
   4   2   0 1810.58 148.421   9
   2   4   0 2074.70 154.683   9
  -6   2   0 2178.90 125.849   8
  -2  -4   0 2097.12 147.597   8
   2   4   0 2020.62 127.607  27
  -6   4   0 1632.41 114.009  27
   4   2   0 1740.34 127.454  26
  -6   4   0 1850.97 136.781  26
  -4  -2   0 1866.30 133.399  18
  -2  -4   0 1835.89 132.333  18
  -6   2   0 1838.95 119.843  18
   6  -4   0 1765.40 112.405  16
   4   2   0 1725.37 128.724  17
  -4  -2   0 1776.18 141.710   8
  -2   6   0 1604.51 121.699   7
   6  -2   0 2110.56 150.515   4
   2   4   0 1948.03 137.023   4
   4   2   0 1870.33 147.898   4
   6  -2   0 1878.12 144.869  15
  -4  -2   0 1539.10 140.479   5
  -6   2   0 1976.04 150.280   5
   6  -2   0 1759.37 128.005  12
   4   2   0 1799.35 129.776  12
   6  -2   0 1970.63 135.696  14
   4   2   0 1998.76 137.041  14
   2   4   0 2061.40 128.403  14
   2  -6   0 1713.20 116.927   1
   6  -4   0 1686.35 134.770   3
   2   4  -1 4.16904 25.1950  27
  -4   6   1 18.9307 28.3733  27
  -6   4   1 9.51194 18.6192  27
   4   2   1 5.35217 28.3431  26
  -2  -4   1 20.1715 25.4458  25
  -6   4   1-12.9037 28.0587  26
  -2   6  -1-5.28860 28.6504  25
  -4   6   1-7.04830 31.6919  23
  -2   6  -1-7.18094 27.2004  24
  -2  -4   1 21.8740 37.2408  24
  -6   2  -1 5.15603 27.3044  22
  -6   4   1 4.34314 22.1829  11
  -2   6  -1 7.72143 22.9113  19
   4   2   1-20.1575 28.4878  19
   2   4  -1 5.72576 28.1266  20
   2   4  -1-8.89947 47.6728   9
  -2  -4   1-5.93997 31.0879  18
  -4  -2  -1 39.4200 31.1781  18
  -6   2  -1-23.5828 23.7186  18
   2   4  -1-15.8367 30.4446  17
  -4  -2  -1-22.0607 48.2448   5
   6  -2   1 15.4195 42.2279   4
   6  -4  -1-27.8390 35.9712   4
  -6   2  -1-15.5855 49.9507   5
   4   2   1 7.71649 42.7218   4
   2  -6   1 19.2186 26.1556   8
  -4  -2  -1-14.4071 40.7217   8
  -2  -4   1-8.00036 41.3697   8
   6  -2   1-7.34860 41.1156  15
   4   2   1-9.27738 47.3845  15
  -2   6  -1 28.8290 33.3792   7
   6  -2   1 61.7279 28.6956  12
   2   4  -1 23.7535 24.1379  12
   6  -4  -1 24.4896 22.4254  13
   2   4  -1-18.3928 26.5189  14
   6  -2   1 11.0804 27.2151  14
   4   2   1 16.5358 45.2851   2
   6  -4  -1-15.9931 33.6247   3
   4   2   2 3529.04 239.973   2
  -4   6   2 3509.81 229.044  27
   4   2   2 3289.54 224.698  26
  -6   4   2 4036.71 235.947  26
  -2  -4   2 3324.11 219.846  25
  -2   6  -2 4222.63 244.726  24
  -2  -4   2 3399.13 235.936  24
  -4   6   2 3663.46 228.200  24
  -4   6   2 3635.98 234.991  23
  -6   2  -2 3658.98 225.111  22
   2   4  -2 3623.45 228.467  20
  -2   6  -2 3702.97 211.892  20
   4   2   2 3819.52 224.817  19
   2  -6   2 3523.54 216.337   8
   2   4  -2 3119.38 243.590   9
  -4  -2  -2 3459.81 224.359  18
  -6   2  -2 3195.13 211.252  18
   4   2   2 3752.42 239.715   4
   6  -4  -2 3481.99 227.195   4
   2   4  -2 3856.08 228.741  17
  -2   6  -2 3693.74 210.075  17
   6  -4  -2 3716.72 213.295  16
   2   4  -2 3505.02 233.372   7
  -2  -4   2 3281.05 240.189   8
   6  -2   2 3547.26 236.449  15
   4   2   2 3993.97 252.369  15
  -2   6  -2 3262.59 226.062   7
   2   4  -2 3485.42 214.877  12
   6  -2   2 3552.16 219.511  12
   6  -4  -2 3537.30 216.407  13
   2   4  -2 3122.93 217.587  14
  -4  -2  -2 3402.60 235.631   5
  -6   2  -2 3468.88 237.728   5
  -6   4   2 3532.53 220.093  11
  -6   4   3 27.4716 30.0958  26
  -2  -4   3 107.722 37.6179  25
  -2  -4   3 107.846 43.0565  24
  -4   6   3 65.1112 31.0250  24
  -2   6  -3 107.430 44.9205  24
  -6   2  -3 92.6489 35.1888  22
  -4   6   3 77.9438 41.1345  23
   6  -4  -3 111.541 26.5019  21
  -2   6  -3 25.2490 23.4142  20
   2   4  -3 101.166 37.0062  20
   6  -4  -3 103.356 41.5360   4
  -4  -2  -3 64.4116 34.2997  18
  -2   6  -3 24.6365 24.2329  18
  -6   2  -3 50.6899 25.4611  18
   4  -6  -3 37.6329 18.6333  17
  -2   6  -3 35.5580 22.7587  17
   6  -4  -3 134.016 31.4445  16
  -2  -4   3 75.4783 47.1135   8
   2  -6   3 75.8875 32.0308   8
   6  -2   3 119.208 46.7523  15
   4   2   3 62.2448 51.4157  15
  -6   2  -3 91.7277 46.3425   5
  -2   6  -3 92.4757 36.8283   6
  -4  -2  -3 51.9024 46.5286   5
   6  -4  -3 110.807 33.2193  13
   6  -2   3 83.7412 27.3436  12
  -4   6   3 72.5663 34.7234  27
  -2  -4   3 116.496 34.6092  10
   4   2   3 76.9734 33.1356  11
   6  -2   3 10.2233 56.1167   3
  -6   4   4 2971.84 194.680  26
  -4   6   4 2888.57 191.732  27
  -2  -4   4 2581.32 198.205  24
  -4   6   4 2602.41 184.531  23
   4   2   4 2823.88 184.744  11
  -2  -4   4 2880.66 186.284  10
  -2  -4   4 2725.42 167.290  11
   6  -2   4 2742.60 172.072  21
  -2   6  -4 2592.50 173.295  20
   2   4  -4 2658.13 188.702  20
   6  -4  -4 3006.47 173.989  21
  -4  -2  -4 2885.58 188.463  18
  -6   4   4 3033.96 195.524   1
  -2   6  -4 3142.90 205.279  24
  -2  -4   4 2792.92 191.155  25
  -2   6  -4 2636.70 173.723  18
   2   4  -4 2775.14 185.661  18
   4  -6  -4 2596.79 166.016  17
  -4   6   4 2612.17 169.476  16
   2  -6   4 2613.71 182.567   8
  -2  -4   4 2544.94 204.824   8
   6  -4  -4 2680.79 180.975  16
   4   2   4 2792.79 202.898  15
   6  -2   4 2899.48 199.571  15
  -2   6  -4 2691.86 187.670   6
   6  -4  -4 2857.18 192.485   5
  -6   2  -4 2790.50 200.140   5
  -4  -2  -4 2740.55 197.900   5
   6  -4  -4 2481.66 180.250  13
   2  -6   4 3237.62 195.081   2
  -2  -4   4 3247.35 211.868   2
   6  -2   4 3171.01 220.474   3
  -6   4   4 2648.05 181.426  12
   6  -4  -5 71.8130 31.6402  21
   6  -2   5 150.041 32.2868  21
  -6   2  -5 191.241 36.6126  20
  -4  -2  -5 65.7516 39.9411  20
   2   4  -5 92.1578 37.5982  18
  -2   6  -5 111.233 31.7038  18
   6  -2   5 112.375 37.0956  11
   4   2   5 154.385 41.5819  11
   4  -6  -5 126.153 29.2451  17
   2  -6   5 131.848 45.3855   8
   6  -4  -5 44.4949 32.9075  16
  -4   6   5 51.6728 27.9042  16
   2   4  -5 158.089 38.2500  16
   2  -6   5 88.0467 44.6657   2
   4   2   5 98.8649 52.6150  15
  -2   6  -5 53.7611 41.2843  24
   6  -4  -5 77.7579 37.0228  13
  -6   4   5 124.256 36.9196  12
   4   2   5-11.0009 57.8253   3
  -6   4   5 37.2619 39.8292  26
  -2  -4   5 138.398 45.0969  25
   2   4  -5 212.525 49.9034   5
  -2   6  -5 21.1074 45.0612   6
   6  -4  -5 68.2330 46.9368   5
   6  -2   5 184.099 65.2579   6
  -4   6   6 1499.04 112.987  16
  -6   2  -6 1417.36 112.158  17
   2   4  -6 1495.04 117.154  16
   4  -6  -6 1431.79 107.775  17
   6  -4  -6 1336.81 123.266  16
  -6   4   6 1482.75 127.353  26
   2  -6   6 1458.45 131.870   2
   4   2   6 1722.74 126.822  11
   6  -2   6 1462.01 120.171  11
  -2   6  -6 1627.81 118.943  18
   2   4  -6 1587.22 125.290  18
   4   2   6 1630.84 127.302  21
  -6   2  -6 1499.45 114.003  20
  -4  -2  -6 1594.61 128.715  20
   6  -4  -6 1611.67 115.759  21
  -6   4   6 1461.70 122.180  12
  -2   6  -6 1631.73 136.639  24
  -2  -4   6 1451.33 129.679  25
  -6   2  -6 1579.86 117.440  25
   6  -4  -7 209.411 43.6478  21
   4   2   7 154.400 44.5944  21
  -4  -2  -7 195.912 52.2869  20
  -6   2  -7 237.221 45.7458  20
   2   4  -7 174.136 49.1233  18
  -2   6  -7 206.297 45.1181  18
  -2  -4   7 197.945 57.6973  25
  -6   4   7 136.715 45.5862  26
  -4  -2  -7 158.257 51.8069  17
  -6   2  -7 151.608 41.3050  17
  -6   4   7 171.187 48.7273  14
   2   4  -7 192.889 45.2332  16
  -4   6   7 142.637 37.4213  16
   6  -4  -7 73.6844 45.7709  16
  -2  -4   7 151.894 63.7448   2
   4   2   7 86.5414 63.0211   3
  -6   4   7 142.543 46.5823  12
   4   2   7 170.619 48.9737  11
   6  -2   7 172.949 46.0011  11
  -2   6  -7 280.276 60.1111  24
   2   4  -7 134.097 61.9421   5
   6  -4  -7 178.573 64.1395   5
   6  -2   7 246.403 77.5051   6
   4   2   7 219.237 73.4771   6
   6  -2   8 1386.47 121.751  11
   4   2   8 1426.76 126.147  11
  -4  -2  -8 1428.73 130.712  20
   6  -4  -8 1532.96 120.499  21
  -6   2  -8 1355.29 116.314  20
   4   2   8 1527.98 127.356  21
  -2  -4   8 1554.52 138.517  25
   2   4  -8 1400.68 126.790  18
  -2   6  -8 1640.46 127.313  18
  -4  -2  -8 1470.41 137.421  17
   4   2   8 1390.93 135.503  16
   2   4  -8 1293.44 120.278  16
  -6   4   8 1388.97 120.165  26
   2  -6   8 1346.85 143.610   2
   4   2   8 1365.89 149.701   3
  -2  -4   8 1713.48 167.450   2
  -6   4   8 1451.25 128.854  12
  -2  -4   8 1482.01 142.817  23
   6  -2   8 1270.19 149.754   6
   2   4  -8 1726.99 146.826   5
   6  -4  -8 1555.62 150.447   5
   4   2   8 1426.44 154.117   6
  -6   4   8 1823.79 137.468  14
   2   4  -8 1321.81 113.715  13
  -4  -2  -8 1196.36 146.541   1
   4   2   9 33.1633 48.4338  21
   6  -4  -9 51.5868 42.2577  21
  -4  -2  -9 107.601 52.5402  20
  -2   6  -9 121.088 46.7139  18
   2   4  -9 28.2458 43.1828  18
  -4  -2  -9 44.6541 52.7079  17
   4   2   9 36.6526 45.1752  26
   2   4  -9 122.566 47.2804  16
   4   2   9 63.4185 52.0630  16
  -2  -4   9 86.2795 54.5267  25
   2  -6   9 79.2052 64.0788   2
  -4  -2  -9 85.1694 64.9601   1
  -2  -4   9 138.272 79.0519   2
  -6   4   9 37.4073 44.8443  12
  -2  -4   9 165.092 58.0536  23
   4   2   9 136.952 49.0590  11
   6  -2   9 32.9932 37.2855  11
   4   2   9 14.2376 62.0369   6
   6  -2   9 136.370 70.3980   6
  -6   4   9 104.532 49.2889  14
   2   4  -9 11.4630 62.9024   5
   6  -4  -9 52.2312 68.4477   5
  -2  -4  10 668.504 99.7142  23
   2   4 -10 822.622 115.216   5
   6  -4 -10 675.472 116.957   5
  -2  -4  10 561.396 118.245   2
   2  -6  10 624.709 113.222   2
  -4  -2 -10 821.646 118.260   1
   4   2  10 649.797 114.387   6
   6  -2  10 552.651 123.056   7
  -4  -2 -10 722.248 103.353  17
   2   4 -10 815.113 91.5568  16
  -4  -2 -11 23.8957 56.3105  17
   2  -6  11 160.698 80.9154   2
  -4  -2 -11 53.0272 61.5452   1
  -2  -4  11-75.0904 83.0691   2
  -2  -4  11 111.972 60.7045  23
   6  -2  11-18.4301 84.2272   7
   2   4 -11 12.5002 77.5753   5
   6  -4 -11 98.5303 77.1317   5
  -4  -2 -12 682.875 98.4436  17
   2   4 -12 425.479 94.2545   5
   6  -4 -12 529.446 104.706   5
   6  -2  12 566.216 120.614   7
   4   2  12 579.101 124.290   7
   2  -6  12 527.006 110.061   2
  -2  -4  12 549.221 113.776   2
  -4  -2 -13 42.4990 59.4468  17
   6  -4 -13 37.2521 73.6907   5
  -2  -4  13 16.3652 71.1717   2
   2  -6  13-13.1075 64.3886   2
   6  -2  13-31.1568 78.5670   7
   4   2  13-17.2484 80.0188   7
  -1  -5 -13-21.6001 55.8631  17
   1  -6 -13 9.62915 54.4503  17
  -5  -1  13 54.3507 62.0873   2
   6  -5  13 98.6567 58.7361   7
   6  -1 -12 543.558 113.995   5
   5   1 -12 709.243 122.937   5
  -5  -1  12 864.210 124.296   2
  -6   1  12 552.927 103.127   2
  -1  -5 -12 732.477 98.1102  17
   1  -6 -12 588.166 90.2143  17
   6  -5  12 541.691 98.7919   7
   6  -1 -11-34.3458 86.8797   5
   5   1 -11 179.171 90.4398   5
   1  -6 -11 159.931 63.0597  17
  -1  -5 -11 134.501 67.3230  17
  -6   1  11 54.3909 78.7211   2
  -5  -1  11 210.722 80.9855   2
   1   5  11 112.678 79.9164   7
   6  -5  11 223.393 75.9795   7
   5   1 -10 473.973 82.8059  13
   5   1 -10 496.913 111.647   5
   6  -1 -10 612.057 121.636   5
   5  -6  10 577.469 92.4982   7
   6  -5  10 538.023 96.0247   7
   1  -6 -10 489.487 84.7674  17
  -1  -5 -10 814.337 102.784  17
  -6   1  10 370.350 95.1624   2
  -5  -1  10 573.173 117.378   2
   1   5   9-38.0457 40.3103  11
   1  -6  -9 16.2364 41.4787  20
  -1  -5  -9-9.53702 47.4902  20
   5   1  -9 58.6438 45.8998  18
  -5  -1   9 65.3881 53.5454  25
   1  -6  -9 79.5675 50.8113  17
  -1  -5  -9 80.8433 58.9975  17
  -6   5  -9 25.6902 70.3641  15
   1   5   9-20.3662 49.3539  16
   6  -1  -9-33.0131 54.0677  16
  -1   6   9 100.496 48.3112  16
   5   1  -9 51.3580 53.7695  16
   5   1  -9 102.616 51.7638  13
   6  -1  -9-22.9482 48.1612  13
  -6   1   9-12.5850 65.0861   2
  -1  -5  -9 68.9987 62.0586   1
  -5  -1   9-15.1554 63.6056   2
   5   1  -9 77.2834 75.9353   5
   5  -6   9 102.121 58.3255   7
   6  -5   9 58.0136 62.8657   7
  -6   5  -9-9.14520 49.5552  24
  -5   6  -9-9.47651 47.1891  24
   6  -1  -9-48.9881 73.4312   5
   1   5   8 1221.35 117.732  21
   1  -6  -8 1539.01 121.338  20
  -1  -5  -8 1181.48 119.709  20
  -1  -5  -8 1250.96 142.504   1
  -5  -1   8 1350.29 146.072   2
  -5  -1   8 1575.81 128.306  24
  -5   6  -8 1202.57 124.734  24
   6  -1  -8 1235.34 107.252  18
   5   1  -8 1534.99 123.425  18
   1  -6  -8 1738.63 135.780  17
  -1  -5  -8 1092.69 124.085  17
   6  -1  -8 1248.22 124.558  16
   1   5   8 1185.07 126.572  16
   5   1  -8 1342.75 125.571  16
  -1   6   8 1286.85 118.836  16
   5  -6   8 1223.91 123.556   7
  -6   1   8 1270.91 133.538   2
   6  -5   8 1244.85 131.287   7
  -6   5  -8 1432.82 125.860  25
   1   5   8 1230.46 109.855  11
   5   1  -8 1562.50 158.514   5
   6  -1  -8 1284.40 153.206   5
   6  -1  -8 1117.94 121.273  13
   5   1  -8 1613.53 131.000  13
  -6   5  -8 1213.50 137.278  15
   1  -6  -7 7.04918 37.4249  20
  -1  -5  -7 84.3651 45.2716  20
   1  -6  -7 62.9375 52.2874   1
  -1  -5  -7 12.6544 53.1681   1
  -5  -1   7 36.2521 51.7072   2
   1  -6  -7 63.2057 34.9193  18
   5   1  -7 51.0479 39.1560  18
  -1  -5  -7 91.0317 41.6410  18
   6  -1  -7 91.9276 35.4370  18
  -1  -5  -7 48.7475 47.9664  17
   1  -6  -7 24.9187 39.2043  17
  -5   6  -7 81.6838 53.5047  24
  -6   1   7 28.2230 36.5827  24
  -5  -1   7 59.8820 46.4199  24
   5   1  -7 102.302 44.1641  16
   1   5   7 9.63730 42.7116  16
   6  -1  -7 78.2636 47.7043  16
  -1   6   7 31.1002 39.3026  16
   1   5   7 23.8304 40.6591  21
  -6   5  -7 185.058 66.9911  15
   6  -1  -7 26.8906 62.4317   5
   5   1  -7 103.440 66.0939   5
  -6   5  -7-8.75945 41.9346  25
  -5   6  -7 47.7595 45.7137  25
   1   5   7 30.7231 33.7611  11
   6  -1  -7 92.2402 45.9965  13
   5   1  -7 34.1274 37.8328  13
  -5   6  -6 1873.55 162.739  24
  -5  -1   6 1854.18 155.620  24
  -1   6   6 1795.84 143.779  21
   1   5   6 2108.36 153.816  21
   1  -6  -6 1868.18 144.430  20
  -1  -5  -6 2079.68 154.675  20
   6  -1  -6 2025.32 141.648  18
  -1  -5  -6 2189.48 150.586  18
   5   1  -6 2080.24 148.585  18
   6  -1  -6 2414.84 161.212  13
   1  -6  -6 1851.64 136.243  18
  -1  -5  -6 2023.38 159.701  17
   5   1  -6 1861.43 150.660  16
   6  -1  -6 2171.93 156.268  16
  -1   6   6 1716.61 147.215  16
   1   5   6 2105.54 161.334  16
   5  -6   6 2271.98 151.106   7
   5   1  -6 2064.30 175.278   5
   6  -1  -6 2326.88 184.889   5
   1   5   6 1783.95 149.761   6
   1  -6  -6 1639.87 155.846   1
  -1  -5  -6 2027.76 177.116   1
  -5   6  -6 2045.20 161.395  25
  -6   5  -6 1791.25 154.715  25
   6  -5   6 1897.16 158.311   7
  -5  -1   6 1804.11 145.273  11
   1   5   6 2091.42 141.987  11
  -6   1   6 2162.81 159.551   2
   1  -6  -5 35.4349 32.6561  20
  -1  -5  -5 226.254 47.2379  20
  -1  -5  -5 97.6672 37.4653  18
   1  -6  -5 117.060 32.5691  18
   5   1  -5 100.414 37.4727  18
  -6   5  -5 189.750 52.8667  25
  -5   6  -5 146.961 48.8082  25
   1  -6  -5 38.6806 34.3687  17
  -5  -1   5 159.306 48.7959  24
   5   1  -5 63.5021 37.9331  16
   6  -1  -5 173.094 43.0828  16
  -1   6   5 148.772 44.5121  16
   5   1  -5 41.9298 53.2692   5
   6  -1  -5 228.727 64.9665   5
   6  -5   5 119.159 49.1316   7
  -6   1   5 184.266 33.0923  10
  -1   6   5 133.821 39.2950  21
   1   5   5 112.537 40.6938  21
  -5  -1   5 101.192 34.8811  11
   1   5   5 110.302 31.5170  11
  -6   1   5 268.813 53.5006   2
  -5  -1   5 98.9880 50.7723   2
   1   5   5 181.619 52.0038   3
  -5   6  -4 1827.55 130.002  22
  -6   5  -4 1930.86 136.502  22
   1  -6  -4 1476.54 109.956  18
  -1  -5  -4 1765.66 123.176  18
   1   5   4 1562.61 109.201  11
  -5  -1   4 1673.79 121.929  11
  -6   1   4 1721.65 127.275  11
  -5  -1   4 1570.53 116.280  10
  -6   1   4 1664.89 110.607  10
   1  -6  -4 1471.80 119.218  17
   6  -1  -4 1568.12 121.302  16
  -1  -5  -4 1427.94 124.696  17
  -1   6   4 1435.75 120.070  16
   6  -1  -4 1512.54 127.323   7
   1   5   4 1645.57 121.433  15
   6  -5   4 1392.34 120.056   7
  -1   6   4 1570.49 117.604  21
   6  -1  -4 1617.33 117.720  20
   5   1  -4 1251.31 118.800  20
   1   5   4 1709.39 126.294  21
  -5   6  -4 1463.52 130.437  25
  -5  -1   4 1627.69 132.207  24
   1  -6  -4 1634.31 132.883   1
  -5   6  -4 1480.93 114.001  26
  -1  -5  -3 303.930 44.4789  23
  -6   5  -3 223.049 56.6614  23
  -6   5  -3 229.123 48.2063  22
  -5   6  -3 384.927 51.5119  22
  -1   6   3 159.050 36.9552  21
   6  -1  -3 307.797 42.3396  20
   5   1  -3 173.247 40.7074  20
  -1  -5  -3 280.265 46.6178  18
   1  -6  -3 180.023 34.1551  18
   6  -1  -3 237.911 42.7678  17
   1  -6  -3 113.638 44.9437   1
  -1   6   3 178.689 51.0510   2
  -5  -1   3 283.073 63.8309   8
  -6   1   3 227.129 54.6595   8
   1   5   3 325.440 51.8092  15
   6  -1  -3 350.530 54.7329   7
  -5   6  -3 325.847 55.2231  25
  -5   6  -3 375.691 46.6401  26
   6  -5   3 185.969 45.9369   6
  -1   6   3 254.711 52.0530  27
  -5  -1   3 303.655 45.6208  11
  -6   1   3 271.053 47.5093  11
   1   5   3 319.285 37.1534  11
   5   1  -2 3818.98 227.494  12
  -5   6  -2 3048.42 232.310  23
  -1  -5  -2 3155.72 218.161  23
  -6   5  -2 3636.20 240.398  23
  -5   6  -2 3734.03 226.636  22
  -6   5  -2 3625.15 230.470  22
  -1   6   2 3226.32 212.666  21
   6  -1  -2 3335.42 213.577  20
   5   1  -2 3701.49 225.097  20
   1   5   2 3277.18 221.753  19
   6  -1  -2 3304.15 206.187  19
   5   1  -2 3471.48 245.716   9
   1  -6  -2 3360.50 223.502   1
  -1  -5  -2 3211.83 218.553  18
   1  -6  -2 4050.36 216.517  18
   6  -1  -2 3176.83 214.029  17
   6  -1  -2 3157.02 242.213   4
  -6   1   2 3366.68 228.418   8
  -5  -1   2 3922.35 245.936   8
   1   5   2 3321.22 223.118  15
   5   1  -2 3653.48 234.300  14
   6  -1  -2 3165.07 228.492  14
  -1   6   2 3534.66 235.654   2
  -1   6   2 3889.76 235.716  27
  -5   6  -2 3301.25 220.390  26
  -6   5  -2 3802.60 228.459  26
   1   5   2 3635.03 226.042  27
   6  -5   2 3896.55 222.102   6
  -6   1   2 3263.33 221.756  11
  -5  -1   2 3979.06 224.359  11
   5   1  -1 178.254 37.2850  26
  -5   6  -1 109.152 36.5335  26
  -6   5  -1 118.559 36.1742  26
   6  -5   1 150.182 35.2195   6
  -1  -5  -1 168.773 41.7849  23
  -5   6  -1 40.4021 38.3258  23
   6  -1  -1 146.020 31.9152  20
  -1   6   1 133.886 34.3802  19
   5   1  -1 165.869 35.1488  19
   6  -1  -1 156.397 28.1290  19
   1   5   1 192.941 41.3930  19
   5   1  -1 112.214 36.2768  20
   6  -1  -1 222.300 53.5233   9
   5   1  -1 89.0850 52.4882   9
  -1   6   1 76.4596 43.7838   9
  -1   6   1 183.791 51.9867   2
   1  -6  -1 117.250 36.3022   1
   1  -6  -1 173.132 34.7144  18
  -6   1   1 165.807 35.2076  18
  -1  -5  -1 238.960 41.4149  18
  -5  -1   1 160.485 39.5135  18
   6  -1  -1 180.782 33.7234  17
   5   1  -1 156.087 37.4885  17
  -5  -1   1 212.057 50.9713   8
  -6   1   1 156.071 40.1350   8
   6  -1  -1 174.176 39.7557  12
   5   1  -1 95.2315 34.9119  12
   1   5   1 119.783 43.0369  15
   6  -1  -1 141.459 44.5936  14
   6  -1  -1 140.375 56.6129  15
   5   1  -1 141.445 42.7212  14
   5   1  -1 160.378 59.5502   4
   6  -1  -1 82.2644 51.2307   4
  -5  -1   1 167.866 36.1479  11
  -6   1   1 178.872 37.2580  11
   1  -6  -1 142.579 28.0935  10
   1   5   1 211.101 41.7227  27
  -1   6   1 167.904 46.5870  27
  -1   6   1 111.642 34.0020   7
  -6   1   0 2647.91 148.717  22
  -6   5   0 2041.40 136.950  11
   1  -6   0 1939.15 137.191  10
   5   1   0 2114.77 143.949  19
  -1   6   0 2142.56 145.491  19
   1   5   0 2544.24 156.159  19
   5   1   0 2370.54 172.214   9
   1   5   0 2556.88 173.570   9
   6  -1   0 2237.88 158.769   9
  -1   6   0 1984.20 155.035   9
  -5  -1   0 2008.77 156.767   8
  -1  -5   0 2605.99 165.998   8
  -6   1   0 2420.13 151.488   8
  -5  -1   0 1910.70 147.791  18
  -6   1   0 2512.46 147.712  18
  -1  -5   0 2331.27 152.711  18
   1   5   0 2450.57 147.026   4
   6  -1   0 2487.36 175.943   4
   5   1   0 2039.36 167.378   4
   1  -6   0 1793.07 139.322   1
  -1   6   0 1999.11 145.038   7
   6  -1   0 2318.37 174.464  15
   5   1   0 1630.72 165.172  15
   1   5   0 2133.48 157.106  15
   5   1   0 2185.51 155.566  14
   1   5   0 2402.55 141.124  14
   6  -1   0 2486.38 160.390  14
   6  -5   0 1791.16 131.009  13
  -1  -5   0 2375.37 159.720  23
  -5   6   0 2109.45 161.752  23
   1  -6   0 1678.37 151.843  23
   6  -1   0 2542.97 154.566  12
   5   1   0 1947.63 148.720  12
   1   5   0 2546.77 155.095  27
  -6   5   0 2038.38 154.704  26
   5   1   0 1930.88 147.017  26
  -5  -1   0 1627.76 159.285   5
  -6   1   0 2061.84 170.361   5
  -6   5   1 251.072 46.3437  26
   5   1   1 169.315 39.5521  26
  -1  -5   1 87.7839 41.5470  23
  -5   6   1 118.466 38.8536  23
   1  -6   1 202.911 52.4134  23
  -6   1  -1 129.343 33.5219  22
  -1   6  -1 278.871 37.5904  20
   1   5  -1 106.807 35.1277  19
   5   1   1 185.541 37.8540  19
   1   5  -1 113.101 35.4088  20
  -1   6  -1 247.552 41.2369  19
  -5  -1  -1 244.621 42.1229  18
  -6   1  -1 103.255 30.4475  18
  -5   6   1 154.718 37.4458  27
  -6   5   1 237.229 35.6157  27
   1   5  -1 106.830 37.4472  17
  -1  -5   1 135.638 38.6274  18
  -5  -1  -1 144.545 57.7848   5
  -6   1  -1 103.996 56.3174   5
   6  -1   1 156.846 54.3863   4
   1   5  -1 115.225 39.4838   4
   5   1   1 251.513 61.3594   4
   6  -1   1 229.106 40.9175  12
   1   5  -1 109.582 26.8084  12
   6  -5  -1 206.867 32.6862  13
   5   1   1 255.479 43.9041  12
  -5  -1  -1 292.608 52.0880   8
   1  -6   1 210.515 41.0122   8
  -1  -5   1 133.686 45.4357   8
   6  -1   1 142.758 56.5767  15
   5   1   1 299.349 68.5285  15
   1   5  -1 144.276 43.0450   7
  -1   6  -1 228.236 45.9002   7
  -6   5   1 191.124 31.7947  11
   5   1   1 232.539 55.7226   2
  -6   5   1 242.502 39.1484   1
   6  -1   1 64.4941 42.0442   9
  -1   6  -1 165.950 52.0101   9
   1   5  -1 96.6774 48.5054   9
   1  -6   1 323.814 39.5242  10
   1   5  -1 131.466 31.4257  14
   5   1   1 294.931 49.8859  14
   6  -1   1 150.029 40.8357  14
  -5   6   2 3929.39 251.714  27
  -6   5   2 4166.04 260.740  26
   5   1   2 3895.68 253.495  26
  -6   5   2 4183.93 241.156  27
   1   5  -2 4020.73 234.785  12
   6  -1   2 4010.22 248.690  12
  -5   6   2 3795.90 261.242  23
  -1  -5   2 3681.36 260.839  23
  -6   1  -2 4364.40 247.261  22
  -1   6  -2 4200.85 243.486  20
   1   5  -2 3501.27 247.017  20
   1   5  -2 3477.77 266.510   9
  -5  -1  -2 4185.52 251.219  18
  -6   1  -2 3716.19 241.730  18
  -1   6  -2 4208.55 241.624  17
   6  -5  -2 4025.16 242.420   4
   5   1   2 4049.15 269.577   4
   1  -6   2 4091.56 251.717   8
  -1  -5   2 3998.42 263.868   8
   6  -1   2 3827.06 267.040  15
   5   1   2 3974.51 274.822  15
   5   1   2 4170.16 266.161   2
   6  -1   2 3440.94 248.391   2
  -6   5   2 4058.06 249.681   1
  -1   6  -2 4460.69 259.979   7
  -5  -1  -2 4042.76 267.519   5
  -6   1  -2 4007.77 268.297   5
  -6   5   2 4087.92 241.643  11
   1  -6   2 3761.00 243.228  10
  -1  -5   2 3999.77 247.452  10
   6  -1   3 63.8275 37.8756   2
  -6   5   3 177.634 45.8568   1
  -1   6  -3 133.858 34.7384  20
   1   5  -3 99.8375 36.3906  20
  -1  -5   3 91.8100 34.1664  10
   6  -5  -3 161.699 37.9047   4
  -6   1  -3 107.698 33.7477  18
  -5  -1  -3 101.039 35.6833  18
  -1   6  -3 111.475 29.9672  18
  -1   6  -3 115.738 32.3705  17
  -1  -5   3 44.5214 43.4827   8
   1  -6   3 110.015 41.8327   8
   6  -5  -3 118.201 32.8664  16
   6  -1   3 26.6961 44.6284  15
   5   1   3 97.4527 50.6819  15
  -1   6  -3 152.216 53.8541   7
  -5   6   3 99.7686 49.0996  23
   6  -1   3 71.1904 38.0855  26
   5   1   3 133.186 41.1779  26
  -5   6   3 64.7173 25.8839  12
  -5   6   3 79.8820 30.2613  27
  -5   6   4 1227.13 109.268  23
   5   1   4 1396.26 108.157  11
  -1   6  -4 1366.46 100.569  20
   1   5  -4 1082.45 102.566  20
   1   5  -4 1288.25 102.401  18
  -6   1  -4 1058.62 95.5611  18
  -5  -1  -4 1328.40 106.205  18
   6  -5  -4 1209.27 97.4966   4
  -6   5   4 1311.27 111.741   1
  -1   6  -4 1320.95 98.0381  17
  -5   6   4 949.561 88.7981  12
  -6   5   4 1314.10 99.1368  12
   5   1   4 1209.32 108.044  26
   6  -1   4 940.627 100.471  26
   5   1   4 1433.57 127.642  15
   6  -1   4 1078.59 116.542  15
   6  -1   4 1234.42 135.341   3
  -1  -5   4 1028.72 116.339   8
   1  -6   4 1258.81 111.393   8
  -1   6  -4 1343.77 97.3676  18
   6  -5  -4 1304.06 104.080   5
  -1   6  -4 1309.44 108.712   6
   6  -1   5 51.3041 32.9239  21
  -6   1  -5 39.9099 33.4974  20
  -5  -1  -5 129.450 45.5769  20
   1   5  -5 111.186 39.4215  18
  -1   6  -5 99.7092 34.3567  18
  -5  -1  -5 74.6236 37.0181  18
   1  -6   5 33.4131 48.6397  23
   1  -6   5 71.7704 44.3727   8
   1   5  -5 71.9568 29.8356  16
   5   1   5 117.399 55.4824  15
   5   1   5 50.0126 37.2105  11
  -5   6   5 89.5338 32.4164  12
  -6   5   5 107.443 35.0428  12
   1  -6   5 208.322 58.3966   2
   6  -1   5 55.9259 40.0198  26
   5   1   5 106.713 43.6959  26
   6  -5  -5 139.981 48.6783   5
  -1  -5   5 42.1677 49.8389  23
   1   5  -6 3958.97 230.504  16
  -5   6   6 3493.05 232.005  12
  -6   5   6 3511.34 236.199  12
   5   1   6 3387.41 244.349  26
   6  -1   6 3772.76 248.083  26
  -1  -5   6 3793.20 262.106  23
   1  -6   6 2917.84 252.273  23
   5   1   6 3457.58 238.844  11
   6  -1   6 4107.23 244.734  11
  -1   6  -6 3628.04 233.404  18
   1   5  -6 4345.79 245.240  18
   6  -1   6 3741.56 229.130  21
   5   1   6 3268.33 233.718  21
   6  -5  -6 3262.94 223.820  21
  -6   1  -6 3804.06 234.668  20
  -5  -1  -6 3167.73 236.791  20
   6  -1   6 3386.83 269.278   6
   6  -1   6 3791.25 279.063   3
  -1  -5   6 4595.75 279.152   2
   5   1   6 3399.83 270.955   3
   6  -1   7-11.1654 29.9211  21
   5   1   7 29.0135 36.1217  21
  -6   1  -7 103.068 43.3497  20
  -5  -1  -7-8.34312 39.2988  20
   6  -5  -7-43.9213 61.0317   5
  -6   5   7-7.71105 40.8460  12
  -5   6   7 28.3177 35.2560  12
   1   5  -7 62.7304 43.4235  18
  -1   6  -7 28.0412 33.5067  18
  -5  -1  -7-18.1626 45.2189  17
   1   5  -7 70.0280 34.3227  16
  -6   5   7-28.2139 38.6454  14
  -1  -5   7 108.727 64.0053   2
   1  -6   7 46.5207 52.3023   2
   1  -6   7-48.8782 57.5488  23
  -1  -5   7 35.5166 49.6883  23
   6  -1   7 42.6052 62.8251   6
   5   1   7 154.996 68.2815   6
   5   1   7 49.7457 41.2853  11
   6  -1   7-8.09341 37.5589  11
   6  -1   7 43.1826 40.6800  26
   5   1   7-9.01293 43.0715  26
   6  -1   7-29.2897 63.6962   3
   5   1   7 112.784 67.3624   3
   5   1   8 578.061 74.1709  21
  -6   1  -8 435.048 66.8285  20
  -5  -1  -8 591.547 81.0247  20
   6  -5  -8 502.248 87.2864   5
  -6   5   8 600.654 79.5801  12
  -5   6   8 516.177 71.8665  12
   1   5  -8 576.267 76.3200  18
  -1   6  -8 630.666 76.4509  18
  -5  -1  -8 717.374 88.1448  17
  -6   1  -8 498.876 71.3740  17
   6  -1   8 481.260 73.1244  16
   5   1   8 719.282 86.6013  16
  -6   5   8 651.403 76.4708  14
  -5  -1  -8 579.730 98.1042   1
  -6   1  -8 473.131 81.4451   1
  -1  -5   8 459.541 99.6765   2
   1  -6   8 582.259 97.9105   2
   5   1   8 589.503 79.8115  11
   6  -1   8 644.957 81.2265  11
   6  -1   8 590.311 77.8934  26
   5   1   8 555.109 79.8593  26
  -1  -5   8 455.993 84.5415  23
   5   1   8 644.503 107.431   3
   6  -1   8 437.909 97.6312   6
   5   1   8 611.017 105.099   6
   1   5  -9 244.268 59.8303  18
  -1   6  -9 109.263 49.0537  18
  -5  -1  -9 127.938 55.6422  17
  -6   1  -9 207.510 53.7346  17
  -6   5   9 206.050 54.2304  14
   5   1   9 119.788 54.0007  16
  -1  -5   9 113.500 60.7199  23
   5   1   9 142.676 51.5057  11
   6  -1   9 136.219 52.4010  11
   6  -5  -9 55.4768 64.4306   5
  -6   5   9 144.132 52.9969  12
  -5   6   9 146.137 49.2034  12
  -6   1  -9 180.921 62.8010   1
  -5  -1  -9 26.6794 60.4507   1
  -1  -5   9 250.082 87.5802   2
   1  -6   9 130.497 68.6914   2
   6  -1   9 63.8929 71.0535   6
   5   1   9 77.5672 75.5452   6
  -6   1  -9 145.398 49.8217  20
  -5  -1  -9 123.846 52.7195  20
   6  -1   9 128.490 49.4911  26
   5   1   9 185.395 55.5232  26
  -5  -1 -10 1457.97 146.273  17
  -6   1 -10 1542.59 134.940  17
   5   1  10 1427.96 164.270   6
   1  -6  10 1666.48 173.846   2
   6  -5 -10 1187.68 145.099   5
  -1  -5  10 1266.46 144.614  23
  -5  -1 -10 1805.49 164.508   1
  -1  -5  10 1481.95 174.505   2
   6  -1  10 1710.93 173.870   6
  -5  -1 -11 100.572 57.7928  17
  -6   1 -11 43.7871 48.4952  17
  -1  -5  11-69.6576 58.5590  23
   6  -1  11 78.6110 88.3715   7
  -5  -1 -11 48.0661 57.4195   1
  -1  -5  11 88.8325 81.1690   2
   1  -6  11-31.1488 68.8967   2
   6  -5 -11-47.2488 66.0970   5
  -5  -1 -12 256.615 72.1123  17
   5   1  12 352.061 120.106   7
   6  -1  12 185.222 96.8406   7
  -1  -5  12 221.209 91.2391   2
   1  -6  12 283.770 88.9656   2
   6  -5 -12 314.859 80.4497   5
   6  -1  13 82.8723 81.4989   7
   5   1  13 34.6856 82.9374   7
  -5  -1 -13 57.5675 52.1040  17
  -1  -5  13 105.580 76.1539   2
   1  -6  13 66.0278 65.8402   2
   0  -6 -13 9.80892 48.8335  17
   6   0 -12 394.906 104.612   5
   0  -6 -12 487.730 85.0151  17
  -6   0  12 419.437 94.2635   2
   6   0 -11-32.8554 81.7860   5
   0  -6 -11-11.5413 59.6875  17
  -6   0  11-13.7454 69.3285   2
   6   0 -10 645.211 123.839   5
  -6   0  10 635.612 110.619   2
   0  -6 -10 555.391 92.7652  17
   6   0  -9 64.7184 70.4671   5
   0  -6  -9 78.5848 55.2791  17
  -6   0   9 53.1574 67.1306   2
   6   0  -9 79.3130 53.4905  13
   0  -6  -8 1339.23 133.203  17
  -6   6  -8 1338.20 134.198  24
   0  -6  -8 1336.49 124.122  20
   0   6   8 1338.64 126.902  16
   6   0  -8 1380.16 132.185  16
  -6   0   8 1382.17 145.017   2
   6   0  -8 1331.04 129.271  13
   6   0  -8 1770.43 166.494   5
   0  -6  -8 1526.71 147.871   1
   0  -6  -8 1400.97 115.715  18
   6   0  -8 1195.75 113.082  18
  -6   6  -8 1271.18 128.075  25
   6   0  -7 67.2702 36.0610  18
   0  -6  -7 70.0227 37.0954  18
   0  -6  -7-23.7035 55.8252   1
   0   6   7 7.74558 37.0306  21
   0  -6  -7-9.75703 44.5938  17
   6   0  -7 45.2089 44.4363  16
   0   6   7 26.8515 45.7351  16
  -6   0   7 41.7440 42.6633  24
  -6   0   7 152.354 62.7760   2
   6   0  -7 19.1241 40.8838  13
  -6   6  -7-9.67980 46.2666  25
   0  -6  -7-8.14183 41.0839  20
  -6   0   7-8.15025 36.0761  11
   6   0  -7 55.2618 67.8786   5
   0   6   6 822.488 97.9257  16
   0  -6  -6 1091.33 118.539   1
   0  -6  -6 1067.09 104.564  17
   6   0  -6 1080.32 100.936  16
   6   0  -6 904.084 117.266   5
   6   0  -6 878.429 96.7329  13
   0  -6  -6 967.002 96.6461  20
   0   6   6 896.444 92.9573  21
   6   0  -6 958.602 95.0723  20
  -6   0   6 1090.59 102.735  24
  -6   6  -6 888.139 103.355  25
  -6   0   6 821.436 91.9344  11
   0  -6  -6 1057.70 92.0099  18
  -6   0   5 7.22636 33.5253  11
   0   6   5 13.4941 34.0284  21
   0  -6  -5 11.4622 29.9961  18
   0  -6  -5 10.2366 50.9606   1
   6   0  -5 6.79358 32.4586  20
   6   0  -5 14.9968 36.8352  16
   0   6   5-39.2695 40.6133  16
  -6   6  -5 36.7539 46.3409  25
  -6   6  -4 4221.11 282.967  25
   0  -6  -4 4156.75 263.355  18
  -6   6  -4 4488.76 280.398  22
   0   6   4 4240.43 268.078  21
   6   0  -4 4165.15 267.954  20
  -6   0   4 4131.38 270.058  11
  -6   0   4 4283.32 260.549  10
   6   0  -4 4438.05 273.307  16
   6   0  -3 47.1004 32.0311  20
   0   6   3 52.9269 32.3451  21
   0  -6  -3 64.6398 32.1025  18
  -6   0   3 126.460 52.1779   8
   0   6   3 45.4287 38.2987  27
  -6   6  -3 94.5143 32.3172  26
  -6   6  -3 89.9347 41.5978  22
   0  -6  -3 46.2069 43.1888   1
  -6   0   3-13.0518 30.4181  11
  -6   0   2 764.258 87.8858   8
   6   0  -2 673.375 71.2286  20
  -6   6  -2 669.793 78.2679  22
   6   0  -2 613.532 81.1177  14
  -6   6  -2 794.356 77.7908  26
   0   6   2 847.566 85.4629  27
   0   6   2 793.740 75.7638  19
   6   0  -2 757.099 66.6032  19
  -6   0   2 719.067 74.0075  11
   0  -6  -2 730.180 71.6308  18
   0   6   1 21.1664 36.4964  27
  -6   0   1 14.7081 40.2913   8
   6   0  -1 46.0971 30.5655  12
   6   0  -1 8.02183 36.0820  14
   6   0  -1 88.5713 59.9854  15
   6   0  -1 47.5703 29.8950  20
   0   6   1 11.8308 34.1291  19
   6   0  -1 4.18395 30.4249  19
   6   0  -1-53.7035 58.2837   9
   0   6   1-33.0690 51.2913   9
   0  -6  -1 62.1231 41.3515  23
  -6   0   1 94.1823 34.4040  11
  -6   6  -1-7.00219 28.2904  26
  -6   0   1 17.7322 32.7386  18
   0  -6  -1-5.41829 31.5681  18
   0   6   0 5841.67 355.417   7
   0  -6   0 5640.34 361.786  23
   6   0   0 6201.43 386.516  15
   6   0   0 6141.31 366.073  14
   6   0   0 5764.54 341.818  19
   0   6   0 6028.95 354.465  19
   6   0   0 6205.24 373.016   9
   0   6   0 5655.68 368.389   9
  -6   0   0 6022.22 360.570   8
   0  -6   0 6409.72 363.729   8
   0  -6   0 5607.10 345.267  10
   0   6   0 5818.23 360.039  27
  -6   6   0 6224.99 364.029  26
  -6   0   0 5852.75 352.291  18
   0  -6   0 5601.03 349.517  18
   6   0   0 5756.32 355.995  12
  -6   0  -1-11.4521 31.0233  18
   0   6  -1-35.3956 54.8920   9
   6   0   1-16.7674 50.2129   9
   0  -6   1-5.02279 26.2915  10
  -6   6   1 32.6548 26.3749  27
   6   0   1-6.87211 34.6609  26
  -6   6   1-22.8082 34.7345  26
   0  -6   1-20.8193 44.1310   8
   6   0   1 53.0631 52.1339  15
   0   6  -1-26.4292 39.5744   7
   6   0   1-22.5114 35.3376  14
   6   0   1-12.9322 28.6047  12
   0   6  -1-12.1398 35.0092  19
   0   6  -1-5.33008 27.8995  20
   6   0   2 1074.61 116.195  15
   6   0   2 1026.74 96.3789  26
  -6   6   2 1072.50 88.9091  27
   6   0   2 699.137 93.3799   2
   6   0   2 983.251 90.8245  12
   0   6  -2 1178.17 91.8418  20
  -6   0  -2 1061.03 90.9419  18
   0  -6   2 1134.90 101.324   8
   0  -6   2 1117.27 90.0047  10
  -6   6   2 937.375 76.0634  11
   6   0   3 20.6250 53.3716  15
  -6   6   3 49.7719 29.3694  27
  -6   6   3 84.9240 28.1808  12
  -6   6   3 12.1258 23.1872  11
   0   6  -3 71.3460 35.6771  20
   0  -6   3 42.0544 44.1733  23
   6   0   3 108.296 42.8838  26
   0  -6   3 39.6513 39.5405   8
  -6   0  -3-5.99983 34.3329  18
   6   0   4 3717.01 248.538  26
   0  -6   4 3681.27 253.317   8
  -6   0  -4 3946.87 240.542  18
   0   6  -4 3592.86 237.301  20
   0  -6   4 3381.03 259.332  23
   0   6  -4 3845.09 235.853  18
  -6   6   4 3510.41 227.719  12
   6   0   4 3911.11 264.629  15
   6   0   5-10.5152 48.7889  15
   6   0   5 87.7592 42.5316  26
  -6   6   5-16.9444 33.5291  12
   0   6  -5 34.4089 34.7171  20
  -6   0  -5-20.3735 32.4571  18
   0   6  -5 25.4348 32.4884  18
   6   0   5 56.9395 36.1374  21
   6   0   5 14.6669 63.7906   3
   0  -6   5 23.5916 49.5055  23
   0  -6   6 855.805 110.186  23
   6   0   6 804.034 97.4256  26
   0  -6   6 853.663 110.811   8
  -6   6   6 880.270 85.6529  12
   0   6  -6 946.909 90.5403  18
   6   0   6 883.479 93.0975  11
   0  -6   6 1195.05 121.996   2
   6   0   6 949.824 127.451   3
   6   0   6 919.579 88.9295  21
  -6   0  -6 816.210 88.1306  20
   0   6  -6 874.428 91.8326  20
   0   6  -7-7.54306 34.9935  18
   6   0   7 61.9818 75.0820   3
   0  -6   7-26.3186 63.7625   2
  -6   0  -7 8.47867 40.5083  17
   6   0   7-37.8422 44.5489  26
   6   0   7 15.3285 66.6621   6
   0  -6   7 78.4310 57.8200  23
  -6   0  -7-7.97572 37.5571  20
  -6   6   7 29.2887 39.6669  12
   6   0   7 59.8763 41.2687  21
   6   0   7-26.3473 44.2924  11
   0   6  -8 1729.74 140.686  18
  -6   0  -8 1684.41 145.119  17
   6   0   8 1726.76 181.173   3
   6   0   8 1471.31 140.400  16
   6   0   8 1726.70 145.695  11
   0  -6   8 2040.84 180.691   2
   6   0   8 1614.46 143.744  26
   6   0   8 1700.20 133.031  21
  -6   0  -8 1762.05 144.831  20
   0  -6   8 1611.63 163.510  23
   6   0   8 2039.00 187.009   6
  -6   6   8 1615.31 137.803  12
  -6   0  -8 1342.48 152.945   1
   6   0   9 49.5554 76.6380   6
  -6   0  -9 24.4266 57.5201   1
   0  -6   9 62.3551 67.8015   2
   0  -6   9-40.4228 59.6086  23
  -6   0  -9 19.6945 49.6727  17
   6   0  10 468.251 109.319   6
  -6   0 -10 675.897 99.7347   1
   0  -6  10 605.951 115.839   2
  -6   0 -10 443.242 81.9444  17
  -6   0 -11-40.7154 59.2797   1
   0  -6  11 48.1412 67.3406   2
  -6   0 -11-9.91261 53.7038  17
  -6   0 -12 525.300 81.4898  17
   6   0  12 354.754 120.933   7
   0  -6  12 603.844 105.945   2
   6   0  13 114.556 88.8692   7
  -3  -4 -13 21.1350 53.3069  17
   4   3 -12 608.547 102.813   5
   7  -3 -12 410.907 99.2359   5
  -3  -4 -12 299.338 74.6271  17
  -4  -3  12 436.840 102.889   2
   3   4  12 289.808 99.4689   7
   7  -4  12 352.704 93.3026   7
  -4  -3  11 44.1724 57.8506  23
  -3  -4 -11 14.1361 62.5780   1
  -4  -3  11 50.4491 73.1759   2
   7  -4  11 56.1854 75.2858   7
   7  -3 -11-29.7510 77.8939   5
   4   3 -11-53.7245 71.9920   5
  -3  -4 -11 205.153 75.4254  17
   3  -7 -11 83.6239 47.8189  17
  -4  -3  10 620.801 94.7461  23
  -3  -4 -10 570.760 96.8541  17
   3  -7 -10 432.930 72.6263  17
   7  -4  10 288.020 89.8145   7
  -3  -4 -10 497.866 98.3338   1
  -4  -3  10 501.887 108.174   2
   7  -3 -10 570.701 112.739   5
   4   3 -10 792.833 117.299   5
   3   4  10 565.862 98.6709   6
  -3  -4  -9-31.5526 73.2427   1
  -4  -3   9 131.994 78.8780   2
   4   3  -9 8.78706 41.4736  13
   3   4   9 121.812 68.2124   6
   7  -3  -9 88.6855 76.4837   5
   4   3  -9 66.5825 74.5593   5
  -3  -4  -9 63.6821 59.1534  17
   3  -7  -9 63.8913 45.6928  17
   7  -4   9 56.8451 67.9551   7
  -3  -4  -8 1024.14 106.274  18
  -4   7  -8 920.806 108.606  24
   4   3  -8 1170.31 109.717  18
   3   4   8 953.243 115.751   3
  -4  -3   8 1203.89 140.635   2
   3  -7  -8 1055.00 98.9977  17
  -3  -4  -8 979.962 117.819  17
   4   3  -8 873.526 102.536  16
   7  -3  -8 947.316 110.199  16
   3   4   8 1072.45 117.921  16
  -3  -4  -8 1037.07 134.790   1
   7  -4   8 713.816 121.136   7
   4   3  -8 1148.99 105.317  13
   3   4   8 911.108 98.9876  11
   4   3  -8 1182.84 130.986   5
   3   4   8 918.351 120.165   6
   7  -3  -8 929.882 129.197   5
  -3  -4  -8 1068.53 111.695  20
   7  -3  -8 1069.73 99.2344  21
   3   4   8 1137.98 110.284  21
  -4  -3   8 1142.81 118.922  25
  -3  -4  -7 86.4647 51.5819  20
  -4  -3   7 42.3196 52.0880  24
  -4   7  -7 74.0227 52.7581  24
  -3  -4  -7 83.6756 44.9589  18
   4   3  -7 75.0917 44.3213  18
   7  -3  -7 59.9885 45.8072  13
   4   3  -7 31.2835 40.0972  13
   3  -7  -7 78.2482 44.1956  17
  -3  -4  -7 146.487 56.2039  17
   4   3  -7 74.4679 44.9597  16
   7  -3  -7 54.8512 49.0952  16
  -3  -4  -7 132.753 71.5563   1
   7  -4   7 12.5579 71.7949   7
  -4  -3   7 28.3339 60.6395   2
   3   4   7 64.7868 59.8828   3
   3   4   7 43.9194 36.1260  11
  -4  -3   7 61.0792 52.1107  25
  -7   4  -7 23.7703 42.1039  25
   7  -3  -7 152.399 71.1418   5
   4   3  -7 56.9870 57.5859   5
   3   4   7 11.9148 58.6324   6
   7  -4   7 86.6342 64.0925   6
   7  -3  -7 127.515 44.5005  21
   3   4   7 43.7472 43.6959  21
  -4  -3   6 1349.48 105.523  11
   3   4   6 1296.38 110.310  11
  -4  -3   6 1433.80 121.036  10
   3   4   6 1129.84 114.736  21
   4   3  -6 1012.77 115.636  20
   4   3  -6 1507.27 121.251  18
  -3  -4  -6 1287.17 117.414  18
  -3  -4  -6 1146.76 123.789  17
   4   3  -6 1506.56 118.410  16
   7  -3  -6 1230.74 115.422  16
  -7   3   6 1261.39 111.523  26
  -7   4  -6 1290.06 117.406  25
  -4  -3   6 1574.94 131.095  25
   7  -4   6 1448.66 139.895   6
   4   3  -6 1397.52 134.794   5
   7  -3  -6 1228.43 134.525   5
   7  -3  -6 1242.13 118.469  13
  -4  -3   6 1319.44 130.070  24
  -4   7  -6 1305.73 131.614  24
  -4  -3   6 1526.95 146.718   2
  -3  -4  -5 188.013 46.2335  18
  -4  -3   5 114.249 41.2283  10
  -4  -3   5 55.0418 60.1350   8
   7  -3  -5 89.1962 40.7709  16
   4   3  -5 164.775 43.6979  16
  -7   3   5 61.1195 37.4893  11
  -4  -3   5 164.129 36.5919  11
   3   4   5 134.609 39.3551  11
   4   3  -5 82.9859 44.8466  20
   3   4   5 138.216 54.8064  15
  -7   3   5 94.3757 43.4868  26
   7  -3  -5 62.0733 41.9840  13
  -4   7  -5 62.6388 47.3131  24
  -4  -3   5 121.948 52.2410  24
  -4  -3   5 104.443 45.9348  25
   3   4   5 105.707 42.4617  21
  -4  -3   4 1742.78 146.191  24
  -3  -4  -4 1687.80 126.355  24
  -4   7  -4 1929.85 153.150  24
  -3  -4  -4 1756.77 133.488  18
  -4  -3   4 1627.96 136.128  25
  -4   7  -4 1649.58 138.865  25
   7  -3  -4 1560.00 124.369  16
  -7   3   4 1609.50 130.776  26
  -3   7   4 1640.45 140.164  27
   3   4   4 1653.46 141.237  15
  -7   4  -4 1711.89 138.954  22
   4   3  -4 1687.70 134.648  20
   7  -4   4 1411.82 116.152  14
   7  -4   4 1554.83 139.656   6
  -7   3   4 1563.25 129.223  11
   3   4   4 1838.57 125.304  11
  -4  -3   4 1611.24 128.606  10
  -4  -3   4 1593.34 117.956  11
  -4  -3   3 95.2217 51.2254  24
  -3  -4  -3 59.7208 38.5578  24
  -4   7  -3 88.5008 49.1787  24
  -4   7  -3 67.3583 29.7526  22
  -7   4  -3 177.835 46.5464  22
  -4  -3   3 125.951 33.9811  11
  -7   3   3 94.5416 37.2860  11
   4   3  -3 140.772 44.2199  20
  -3  -4  -3 98.8969 41.4061  18
  -7   4  -3 59.9371 47.4894   5
  -3  -4  -3 28.6945 46.2226   5
   7  -3  -3 37.1557 28.1764  16
   3   4   3 61.4685 47.2745  15
   7  -4   3 93.1716 33.4659  14
   7  -3  -3 39.8804 47.1288  15
   7  -4   3 124.065 28.7407  12
  -3   7   3 169.924 48.7445  27
  -7   3   3 101.108 38.9727  26
   7  -4   3 16.1671 46.8567   6
   7  -4   3 131.991 58.1754   3
  -4   7  -3 94.0164 31.8837  26
  -4   7  -3 40.0092 36.8570  25
  -4  -3   3 120.186 43.3611  25
  -3   7   2 2676.05 183.539  27
   4   3  -2 2234.70 154.623  26
  -3   7   2 2408.95 164.452  24
  -4   7  -2 2566.98 174.893  25
  -4  -3   2 2545.70 184.436  24
  -3  -4  -2 2537.29 174.842  24
  -4   7  -2 2774.37 190.643  24
  -4   7  -2 2476.65 161.786  22
  -7   4  -2 2516.61 176.152  22
   4   3  -2 2807.59 177.583  20
   3   4   2 2507.84 170.995  19
   4   3  -2 2117.83 191.087   9
  -3  -4  -2 2452.19 171.013  18
   7  -3  -2 2245.47 156.048  16
   3   4   2 2433.71 184.737  15
   7  -3  -2 2262.33 175.699  15
   7  -4   2 2277.44 181.924   3
   4   3  -2 2400.83 163.832  12
   7  -4   2 2042.48 156.798  14
   4   3  -2 2266.46 170.820  14
  -3  -4  -2 2151.37 171.711   5
  -7   4  -2 2016.91 172.439   5
  -7   3   2 2677.19 170.825  11
  -4   7  -1 25.4498 25.4385  22
  -7   4  -1 36.3096 38.5218  22
  -7   3   1 60.7215 32.2342  11
   3   4   1 46.5154 34.4350  19
   4   3  -1 12.8797 38.9829  19
   4   3  -1 34.4146 34.3383  20
   3   4   1 10.5739 54.7236   9
   4   3  -1 87.5502 53.8056   9
  -3   7   1 81.7969 30.7006  25
  -4   7  -1-6.95171 29.7915  25
   4   3  -1 40.3028 27.9822  26
  -3  -4  -1 27.7229 34.1197  18
  -4  -3   1 87.8790 39.7363  18
  -3  -4  -1 43.6948 45.7919   8
  -4  -3   1 65.3297 47.1216   8
   7  -3  -1 67.2409 27.2439  16
   3   4   1 55.5005 44.8769   4
   3   4   1 76.2066 51.0776  15
   7  -3  -1 45.4252 43.7206  15
   7  -4   1 5.58847 34.1472  15
   4   3  -1 83.7852 40.7222  14
   7  -4   1 41.8911 31.7249  14
   3   4   1 5.99095 30.2976  14
  -3   7   1 57.3002 41.8693  27
  -4  -3   1 61.2620 40.0437  24
  -3   7   1 67.2286 33.5432  24
  -3  -4  -1 7.97399 38.7028  24
  -4   7  -1 45.2934 37.3697  24
   4   3  -1 47.6338 32.3344  12
   7  -4   1 82.0501 47.8345   3
  -7   4   0 1438.59 120.334  26
   4   3   0 1550.51 113.930  26
  -3   7   0 1424.75 99.9544  19
   4   3   0 1566.69 117.626  19
   3   4   0 1470.86 118.529  19
  -3  -4   0 1353.45 125.212   8
  -4  -3   0 1541.01 129.825   8
   4   3   0 1551.64 140.738   9
   3   4   0 1481.15 138.726   9
  -4  -3   0 1590.98 122.727  18
  -3  -4   0 1411.94 118.716  18
  -4  -3   0 1671.37 108.681  25
  -3   7   0 1734.19 117.420  25
  -3   7   0 1614.30 125.050  24
  -4   7   0 1352.40 113.279  25
  -4  -3   0 1620.40 130.544  24
   3   4   0 1337.30 121.366   4
   4   3   0 1508.96 132.792   4
   7  -4   0 1487.62 115.061  15
   7  -3   0 1164.66 117.523  15
   4   3   0 1497.98 141.214  15
   3   4   0 1266.42 130.603  15
   7  -4   0 1175.48 121.208   3
  -3   7   0 1555.17 104.064  22
  -3  -4   0 1509.95 127.180  24
  -4   7   0 1345.52 121.448  24
   3   4   0 1194.85 106.850  12
   4   3   0 1589.71 116.618  12
   4   3   0 1582.77 120.870  14
   3   4   0 1297.15 111.427  14
   7  -3   0 1114.93 110.648  14
  -7   3  -1-6.58471 35.3058  22
  -3   7  -1 7.82403 30.8299  22
  -7   4   1 49.4589 32.0387  11
   4   3   1 63.1235 35.7161  19
   3   4  -1 41.4048 33.0047  20
   3   4  -1-27.0659 38.6691  19
  -3   7  -1-3.59560 23.2794  19
   3   4  -1-21.7980 61.6306   9
   4   3   1-31.8585 55.5995   9
  -3   7  -1 6.34898 28.5878  25
  -4   7   1 113.578 35.5073  25
  -3  -4   1 60.3213 31.1638  25
  -4  -3  -1 28.1106 33.6101  18
  -3  -4   1 43.6405 34.7831  18
  -4  -3  -1 60.7782 44.3727   8
  -3  -4   1 99.7410 47.4798   8
   7  -4  -1 37.9797 24.3554  16
   7  -3   1 116.714 44.8896  15
   4   3   1 31.5816 53.1133  15
   7  -4  -1 10.8936 34.9465  15
   7  -4  -1-4.24716 26.8314  13
   3   4  -1 43.0817 35.8730  14
   4   3   1 95.2024 40.3836  14
   7  -3   1 6.24323 32.7103  14
  -4  -3  -1 24.6026 47.3205   5
   7  -4  -1 43.2759 44.7664   4
  -7   3  -1 51.9344 50.9115   5
   3   4  -1 15.6853 42.0391   4
   4   3   1 57.2837 45.8113   4
  -4  -3  -1-16.2121 40.9094  24
  -3   7  -1 17.0074 33.6773  24
  -3  -4   1 26.4199 37.6638  24
  -4   7   1 21.7794 29.9332  24
  -4   7   1 39.3735 40.2489  27
   3   4  -1 31.7926 26.9958  26
  -7   4   1 59.5127 38.4974  26
   4   3   1 55.8207 32.8801  26
   7  -4  -1 28.1243 45.4500   3
   7  -3   1 9.68935 53.6658   3
   3   4  -1 31.4282 27.7802  12
   7  -3   1 50.9471 28.2475  12
  -4   7   2 4063.06 257.143  27
  -7   4   2 3880.88 252.116  26
  -7   3  -2 3913.92 248.264  22
   3   4  -2 4074.09 251.931  20
   4   3   2 3747.13 244.919  19
  -3   7  -2 3530.62 228.759  19
   3   4  -2 3571.52 271.468   9
  -4  -3  -2 4053.27 250.479  18
  -3   7  -2 3867.76 261.728  24
  -4   7   2 4044.53 247.151  24
  -3  -4   2 4374.79 267.427  24
   7  -4  -2 3355.54 247.717   4
   7  -4  -2 3410.56 229.288  16
  -4  -3  -2 3996.01 255.290  24
  -3   7  -2 3782.97 247.749  25
  -3  -4   2 4367.95 246.521  25
   4   3   2 4003.44 270.588  15
   7  -3   2 4011.67 254.310  15
   7  -3   2 3660.61 267.210   3
  -7   4   2 3763.65 241.303  11
  -4  -3  -2 3352.82 253.277   5
   3   4  -2 4280.80 240.946  12
   7  -3   2 3793.63 236.830  12
   7  -3   2 3891.63 243.724  14
   3   4  -2 3882.76 244.866  14
   7  -4  -2 3576.17 234.296  13
   3   4  -3 133.764 45.5484  20
  -4  -3  -3 70.6108 39.3703  18
  -7   4   3 87.7013 37.1236  11
   7  -4  -3 60.7715 44.9038   4
   7  -4  -3 78.4922 31.2917  16
  -7   3  -3 115.054 44.0901  22
   4   3   3 130.358 59.1378  15
   7  -3   3 31.1038 42.3824  15
   7  -3   3 101.479 37.6309  14
   7  -4  -3 109.276 36.4171  13
   7  -3   3 92.7793 30.6472  12
   7  -3   3 53.9411 64.7797   3
  -4  -3  -3 42.9279 40.3010  24
  -3   7  -3 76.6913 49.7900  24
  -4   7   3 80.5189 33.3420  24
  -3  -4   3 155.185 53.3282  24
  -7   4   3 77.9122 41.0424  26
  -3  -4   3 149.141 43.3588  25
  -4   7   3 48.7472 37.4072  27
  -4  -3  -4 765.248 81.4977  18
  -7   3  -4 818.750 85.4560  22
   3   4  -4 775.673 82.8587  20
   7  -4  -4 559.157 68.0542  16
   4   3   4 881.478 99.4307  15
  -3  -4   4 548.730 76.9825  25
  -4  -3  -4 686.143 76.0275  24
  -7   4   4 641.214 78.9985  26
  -4   7   4 732.450 85.4360  27
   7  -3   4 685.107 66.5738  12
  -7   4   4 686.840 75.0930  11
  -3  -4   4 699.215 77.5165  10
  -3  -4   4 765.806 94.1280  24
  -3   7  -4 653.169 86.6751  24
   7  -4  -5 104.901 35.8913  21
   3   4  -5 183.119 55.2670  20
  -3  -4   5 210.644 47.0389  10
  -3  -4   5 121.556 67.7722   8
  -3  -4   5 223.289 63.0882  24
  -3   7  -5 91.5997 51.3755  24
   7  -4  -5 80.8368 41.9431  16
   3   4  -5 242.210 44.7290  16
   4   3   5 155.941 62.0586  15
  -4  -3  -5 146.306 43.9145  18
   3   4  -5 231.253 49.6749  18
   7  -4  -5 120.352 44.6221  13
   7  -3   5 178.796 36.9701  12
   4   3   5 124.029 41.0178  11
   7  -3   5 222.558 77.4367   3
  -3  -4   5 247.109 55.7035  25
  -7   4   5 139.022 49.7103  26
   4   3   6 2628.52 192.927  21
   3   4  -6 2740.01 198.054  20
   7  -4  -6 2807.69 178.415  21
  -4  -3  -6 2640.53 192.406  18
   3   4  -6 2532.78 188.319  18
  -3  -4   6 2811.61 201.490  25
  -3   7  -6 2733.28 205.298  24
  -7   3  -6 2430.38 183.421  25
  -7   4   6 2798.37 195.435  26
  -4  -3  -6 2659.56 201.936  17
   3   4  -6 2688.02 185.792  16
   7  -4  -6 2524.19 188.910  16
   7  -3   6 2754.57 224.927   3
   4   3   6 2982.19 228.335   3
  -3  -4   6 2832.58 220.292   2
   7  -3   6 2175.05 207.111   6
   4   3   6 2695.44 187.841  11
  -3  -4   6 2705.43 195.835  10
   7  -3   6 2482.27 172.853  12
   7  -4  -6 2382.67 190.826  13
   7  -4  -6 2884.29 210.277   5
  -4  -3  -7 77.5062 44.6737  18
   3   4  -7 101.303 43.7982  18
  -3   7  -7 103.952 52.5466  24
  -4  -3  -7 33.1260 52.8750  17
   4   3   7 47.9970 42.5117  11
   3   4  -7 97.7852 43.1007  16
   7  -4  -7 43.0356 45.7189  16
  -3  -4   7 58.4533 61.4247   2
   4   3   7 38.5692 68.9615   3
  -7   4   7 54.3407 40.7846  26
  -3  -4   7 50.6545 49.8930  25
   3   4  -7 126.710 40.8166  13
   7  -4  -7 72.3891 35.9758  21
   4   3   7 86.8836 48.2342  21
   7  -3   7-41.0501 66.3974   6
   7  -4  -7 68.6409 59.2639   5
   3   4  -7 39.1518 52.5531   5
   4   3   7 54.8145 65.5680   6
  -4  -3  -7 66.9900 45.2049  20
   3   4  -8 776.310 87.7647  18
  -4  -3  -8 541.414 78.7993  18
  -4  -3  -8 533.417 92.5095  17
  -4  -3  -8 435.147 102.764   1
   4   3   8 600.615 80.6098  21
   7  -4  -8 635.340 72.5894  21
   4   3   8 608.763 90.6797  16
   3   4  -8 824.863 85.2522  16
   7  -4  -8 389.876 77.8853  16
   4   3   8 607.028 103.649   3
  -3  -4   8 571.963 108.707   2
  -3  -4   8 668.069 99.5230  23
   4   3   8 505.635 73.5310  11
  -3  -4   8 589.211 85.9595  25
   3   4  -8 577.613 73.0054  13
   7  -3   8 628.099 106.062   6
   4   3   8 307.756 85.6346   6
   3   4  -8 638.484 95.2669   5
   7  -4  -8 607.308 101.336   5
  -4  -3  -8 522.685 80.9505  20
  -4  -3  -9 163.399 70.4585  17
   4   3   9 127.318 75.9042   6
   3   4  -9 46.1594 59.8300   5
   7  -4  -9 120.735 70.3434   5
  -4  -3  -9 78.3292 68.2673   1
  -3  -4   9 67.7954 72.5568   2
   7  -3   9-16.5279 84.5281   7
  -3  -4   9 91.5268 64.3756  23
  -4  -3 -10 1271.78 135.585  17
   4   3  10 1084.05 139.552   6
   7  -4 -10 910.762 131.918   5
   3   4 -10 1206.99 136.208   5
  -4  -3 -10 1274.93 146.542   1
  -3  -4  10 1401.33 163.200   2
   7  -3  10 899.600 140.484   7
  -3  -4  10 892.056 120.685  23
  -4  -3 -11 12.6109 57.6147  17
   3   4 -11-11.6621 64.5701   5
   7  -4 -11 27.0226 74.0074   5
  -4  -3 -11-27.6135 66.9031   1
  -3  -4  11 86.3223 73.7787   2
  -3  -4  11 23.1562 56.8787  23
   7  -3  11 16.1725 80.5128   7
   7  -4 -12 367.886 89.6979   5
  -3  -4  12 368.868 98.3020   2
  -4  -3 -12 197.778 69.7748  17
   7  -2 -12 511.661 111.736   5
   5   2 -12 817.417 114.111   5
  -5  -2  12 546.538 100.996   2
   2  -7 -12 732.099 85.9141  17
  -2  -5 -12 515.380 88.7182  17
   7  -5  12 438.538 88.4908   7
   2   5  12 358.913 99.9793   7
   7  -5  11-34.4686 66.2708   7
   7  -2 -11 47.3419 78.5662   5
   5   2 -11-101.373 84.3412   5
  -5  -2  11-15.6983 78.1564   2
  -5  -2  11-20.9836 56.2125  23
   2  -7 -11 37.5759 52.0197  17
  -2  -5 -11-25.2410 59.4381  17
   7  -5  10 293.091 81.3480   7
   5   2 -10 635.110 116.430   5
   7  -2 -10 379.210 106.883   5
  -2  -5 -10 349.752 85.7770   1
   2  -7 -10 464.131 77.7327  17
  -2  -5 -10 314.699 75.5167  17
  -5  -2  10 554.336 112.106   2
   5   2 -10 330.520 72.3413  13
   7  -5   9 207.391 70.9948   7
   2  -7  -9 101.397 52.8167  17
  -2  -5  -9 76.6300 58.5063  17
   7  -2  -9 175.088 91.9000   5
   5   2  -9 29.1797 69.8404   5
  -2  -5  -9 104.358 73.3619   1
  -5  -2   9-15.6240 65.7059   2
   5   2  -9 50.0494 46.6399  13
  -2  -5  -8 1206.26 121.813  20
  -2   7   8 1305.48 109.356  16
   2  -7  -8 1155.75 114.376  17
  -2  -5  -8 1100.78 128.458  17
   5   2  -8 1410.67 124.157  13
   7  -2  -8 1135.54 122.771  13
   7  -2  -8 1274.39 124.898  16
   5   2  -8 1142.73 117.178  16
  -5  -2   8 1335.49 147.475   2
  -7   5  -8 1138.52 116.383  25
  -5  -2   8 1340.29 132.327  25
  -5  -2   8 945.843 114.532  24
  -5   7  -8 1201.54 124.981  24
   5   2  -8 1144.80 139.914   5
   7  -2  -8 1263.09 147.513   5
  -2  -5  -8 1336.00 149.712   1
   5   2  -8 1278.83 117.390  18
  -2  -5  -8 1285.08 116.063  18
  -5  -2   8 1122.58 107.390  11
   2   5   8 1164.99 106.201  11
   5   2  -7 80.7970 44.7326  18
  -2  -5  -7 7.99369 38.7327  18
   2   5   7-34.7317 42.6527  21
   2  -7  -7 7.91688 38.8897  17
  -2  -5  -7 45.2277 50.0132  17
  -5  -2   7-53.9484 55.5373   2
  -2  -5  -7-37.8574 43.9064  20
   5   2  -7 9.14649 41.1259  20
   5   2  -7-17.7415 42.3814  16
  -2   7   7 39.4094 31.8258  16
   7  -2  -7-9.23664 46.5829  16
   2   5   7 10.5630 50.4664  16
  -5  -2   7 41.9050 47.8587  25
  -7   5  -7 35.5903 46.5668  25
  -5   7  -7-10.8955 48.9900  24
  -5  -2   7-40.4739 52.3223  24
   2   5   7 19.5577 33.7108  11
  -5  -2   7-13.7155 35.8911  11
  -2  -5  -7-72.6427 66.3707   1
   5   2  -7 63.8997 68.4597   5
   2   5   7 9.67376 55.7905   6
   7  -2  -7-97.0915 74.3001   5
   7  -2  -7-40.6615 45.7071  13
   5   2  -7 79.8232 47.5109  13
   2   5   6 1110.25 104.855  21
   5   2  -6 1035.81 104.793  20
  -2  -5  -6 869.954 97.1144  18
   2  -7  -6 1103.86 100.079  17
  -2  -5  -6 912.205 109.102  17
   5   2  -6 1211.73 107.748  16
   7  -2  -6 1081.42 103.522  16
  -2   7   6 930.305 90.9697  16
   7  -2  -6 882.388 100.412  13
  -5  -2   6 986.847 108.055  24
  -5   7  -6 768.145 106.107  24
  -2  -5  -6 1079.86 130.515   1
   2   5   6 996.608 89.7879  11
  -5  -2   6 1256.97 99.2242  11
  -7   2   6 1009.93 102.225  11
  -5  -2   6 871.074 94.3497  10
  -5   7  -6 1201.37 118.020  25
  -7   5  -6 1091.09 108.998  25
   7  -2  -6 1252.96 133.931   5
  -5  -2   6 1069.00 121.251   2
  -2  -5  -5-29.2590 35.4431  18
  -5  -2   5 29.1196 35.7608  10
  -5  -2   5 13.7125 54.2503   8
   2   5   5-8.09366 39.7582  21
   7  -2  -5-14.7098 37.5653  16
   5   2  -5-15.4220 34.1077  16
  -2   7   5-11.5177 32.8852  16
   5   2  -5 16.3066 37.2469  20
  -5   7  -5 43.8373 50.8418  24
  -5  -2   5-9.99356 47.7457  24
  -7   2   5 47.6106 37.9112  11
  -5  -2   5 37.1457 33.1639  11
   2   5   5-10.6928 28.9634  11
  -5   7  -5 38.0665 46.7482  25
   2   5   5-17.0966 50.7291   3
   7  -2  -5-16.3960 35.6523  13
  -2  -5  -4 3621.02 230.516  18
   7  -2  -4 3693.03 228.006  16
  -5  -2   4 3024.41 253.896   8
  -7   2   4 3059.75 230.278   8
  -5   7  -4 3808.89 232.078  22
  -7   5  -4 3752.57 242.150  22
   2   5   4 3586.34 234.516  15
  -5   7  -4 3541.56 241.739  25
  -5  -2   4 3014.19 238.318  24
  -5   7  -4 3154.47 245.339  24
   7  -5   4 3444.98 234.151   6
  -7   2   4 3434.30 230.786  11
   2   5   4 3392.91 215.542  11
  -5  -2   4 3533.61 227.590  10
  -5  -2   4 3539.82 223.118  11
   5   2  -4 3753.31 235.844  20
  -2   7   4 3236.24 215.132  21
  -5   7  -3 66.8996 33.6461  22
  -2  -5  -3 46.7861 32.5996  23
  -7   5  -3 130.745 46.9077  22
  -2   7   3 51.5875 27.7521  21
   5   2  -3 87.7052 39.4431  20
  -2   7   3 131.057 49.1180  27
  -2  -5  -3 132.124 43.7619  18
  -7   2   3 79.1524 42.5499   8
   7  -2  -3 93.0824 57.3556   4
   7  -2  -3 77.4851 32.6423  16
   2   5   3 37.1589 44.3621  15
  -5   7  -3 52.2602 47.9873  24
  -2  -5  -3 123.265 40.8640  24
  -5  -2   3 123.938 47.7012  24
   7  -5   3 53.3966 41.6785   6
   2  -7  -3 178.112 43.2942   1
  -5  -2   3 128.045 37.9052  11
  -7   2   3 113.871 40.5155  11
  -5   7  -3 85.9427 44.6977  25
  -5   7  -3 94.7360 32.4934  26
  -5   7  -2 557.907 63.9993  22
  -7   5  -2 582.246 73.2485  22
  -7   2   2 590.303 68.1699  11
   5   2  -2 424.418 61.3327  19
   2   5   2 534.116 68.0216  19
   5   2  -2 707.757 74.6171  20
   5   2  -2 592.515 94.9876   9
  -5   7  -2 577.232 73.5338  25
  -2  -5  -2 613.587 70.3970  18
  -7   2   2 527.410 63.2047   8
   7  -2  -2 549.842 62.7757  16
   2   5   2 724.122 84.0553  15
   5   2  -2 644.909 78.3548  14
   7  -2  -2 504.288 80.6576  15
   7  -5   2 579.089 69.8121   6
   2  -7  -2 505.506 60.5246   1
  -2   7   2 457.684 72.9929  27
  -5   7  -2 631.384 65.6198  26
  -2  -5  -2 480.274 67.4553  24
  -5  -2   2 703.847 82.4462  24
  -5   7  -2 554.497 79.3311  24
  -2  -5  -2 606.331 68.1008  23
   5   2  -2 573.197 66.3378  12
   5   2  -1 5.66167 34.2156  26
  -5   7  -1-15.4157 31.7399  25
  -7   5  -1-15.6409 35.7267  22
  -5   7  -1-12.5167 25.2708  22
  -2   7   1-32.5312 33.7777  19
   5   2  -1-12.0188 37.2771  19
   2   5   1 34.4432 36.9016  19
   2  -7  -1-6.55826 21.9978  10
   5   2  -1-11.0889 58.7223   9
   2   5   1-10.4745 56.1102   9
  -2  -5  -1-34.4734 40.1513  18
  -5  -2   1-21.9818 38.3487  18
  -2  -5  -1 88.8527 45.1941  24
  -5   7  -1 9.66146 36.5965  24
  -2  -5  -1 40.6924 37.1472  23
  -7   2   1-28.9653 29.4342   8
  -7   2   1 13.3099 31.3380  11
   7  -2  -1 18.8400 48.7107  15
   2   5   1 8.24368 48.0071  15
   5   2  -1 15.7595 40.7464  14
   7  -2  -1-23.4057 37.2751  14
   2   5   1 25.5726 27.0850  14
   2   5   1-5.48925 30.3913  27
  -7   5  -1 15.1323 35.1008  26
  -2   7   1-16.7179 37.5853  27
   5   2  -1-13.4487 34.3451  20
   7  -5   1-6.65715 41.9891   3
   5   2  -1 6.67550 35.7598  12
  -2   7   0 5999.79 337.351  19
   5   2   0 6287.42 346.386  19
   2   5   0 6534.88 354.950  19
  -5  -2   0 5995.70 362.079   8
   5   2   0 6420.91 379.846   9
   2   5   0 6067.56 375.422   9
   7  -2   0 4507.92 338.585   9
  -5  -2   0 5810.60 351.785  18
  -2  -5   0 5619.73 348.749  18
  -7   2   0 5512.44 332.742  18
  -2  -5   0 5942.99 361.743  24
   2   5   0 5719.51 343.717   4
   7  -2   0 5425.35 342.101  12
   2   5   0 5944.22 336.978  12
   5   2   0 6107.84 350.432  12
   7  -2   0 5333.96 361.127  15
   5   2   0 5679.42 377.783  15
   2   5   0 5099.57 356.838  15
   5   2   0 5691.36 353.870  14
   2   5   0 5579.60 337.458  14
   7  -2   0 5382.25 350.983  14
   2  -7   0 5477.32 329.487  10
   5   2   0 5615.97 344.550  26
  -2   7   0 5931.29 359.498  27
  -7   5   0 6389.72 359.271  26
   2   5   0 5472.80 338.833  27
   7  -5   0 5752.36 344.046   3
  -7   2   0 5519.09 342.056  22
  -7   2  -1 17.5433 33.0576  22
  -2   7  -1 24.0097 27.1456  19
   5   2   1-23.5792 34.3284  19
   2   5  -1-28.0884 38.4617  19
   7  -2   1-5.80235 41.9112   9
   2   5  -1-54.7961 65.6359   9
   5   2   1-63.5642 64.5920   9
   2   5  -1-13.5277 33.2261  20
  -5  -2  -1 7.08328 35.2621  18
  -7   2  -1 4.34903 26.5164  18
  -2  -5   1-21.6618 37.7903  18
   2   5  -1-12.8003 40.6975   4
   2   5  -1-20.8504 32.0591  27
  -5   7   1 29.9322 30.2157  27
   5   2   1-22.9191 57.0480  15
   7  -2   1 18.0809 48.4281  15
  -2  -5   1-9.22443 40.1162  24
  -2   7  -1 49.9302 36.1904  24
  -5   7   1-16.3267 34.2558  24
  -7   5   1 64.0215 39.8391  26
   5   2   1-13.5306 35.8265  26
  -7   5   1 38.5989 28.3666  11
   2   5  -1-15.4887 31.7535  14
   5   2   1 37.9450 40.6530  14
   7  -2   1-7.23612 36.9588  14
   7  -2   1-11.9992 32.1389  12
   7  -5  -1-19.5379 25.4419  13
   2   5  -1 8.96060 24.8051  12
   5   2   1-13.6033 33.4117  12
   2   5  -2 782.704 79.7771  20
  -2   7  -2 630.806 66.4070  19
   2   5  -2 631.551 98.3331   9
   7  -2   2 665.227 75.4162   9
   2  -7   2 771.780 70.1663   8
  -5  -2  -2 730.975 79.9653  18
  -7   2  -2 734.571 67.0562  18
   5   2   2 636.820 77.0585  26
   7  -5  -2 734.445 77.5195   4
   2   5  -2 787.444 66.8283  12
   7  -2   2 732.751 73.2925  12
   5   2   2 729.748 100.246  15
   7  -2   2 721.860 89.9142  15
   7  -2   2 706.515 80.9083  14
   7  -5  -2 648.185 65.1180  13
  -5   7   2 785.325 81.1071  24
  -2   7  -2 699.267 85.4246  24
  -2  -5   2 760.277 92.2053  24
  -7   5   2 862.740 88.2977  26
  -5   7   2 850.549 81.3579  27
   2   5  -2 628.277 67.1094  27
  -7   2  -2 849.215 78.4202  22
  -7   5   2 649.172 67.7945  11
  -7   2  -3 84.7705 31.9533  18
  -5  -2  -3 178.649 47.4788  18
  -7   2  -3 104.206 39.6498  22
   2  -7   3 73.9881 32.4704   8
   7  -5  -3 99.1748 41.0807   4
   7  -2   3 99.8760 52.0691  15
   5   2   3 65.8009 58.2730  15
   7  -2   3 113.688 39.6299  14
   7  -2   3 81.9388 34.0925  12
   7  -5  -3 97.2318 37.3242  13
  -5   7   3 111.476 40.9127  24
  -2   7  -3 126.420 50.5133  24
  -7   5   3 79.4802 34.6418  11
  -7   5   3 118.594 45.1140  26
   5   2   3 79.2164 38.6816  26
   2   5  -3 103.039 41.4569  20
  -5   7   3 7.62940 31.1768  27
   2   5  -4 3001.24 215.050  20
  -2  -5   4 3087.40 214.579  10
  -7   5   4 2965.19 206.474  11
   5   2   4 3167.27 234.651  15
   7  -2   4 3243.52 230.047  15
   7  -2   4 2950.36 245.864   3
  -7   2  -4 2939.47 200.352  18
  -5  -2  -4 3216.84 214.982  18
   7  -2   4 3156.75 205.986  12
  -2   7  -4 3448.86 233.374  24
  -2  -5   4 3337.71 218.397  25
  -7   5   4 3181.66 223.301  26
   5   2   4 3433.95 224.402  26
   2   5  -5-24.6724 38.1541  20
  -2  -5   5-8.56740 37.2600  10
  -5  -2  -5 38.9679 37.7645  18
   2   5  -5 22.2273 35.3995  18
  -7   2  -5-11.1358 32.4261  18
  -2   7  -5 35.0703 33.8523  18
  -2  -5   5-52.9455 63.2394   8
   7  -2   5-25.9733 58.3935   6
   7  -5  -5 18.7936 34.3135  16
   2   5  -5-5.85702 29.9165  16
   5   2   5-31.9481 55.0683  15
   5   2   5 43.7434 68.6617   3
   7  -2   5 14.5443 67.4736   3
   7  -2   5-23.9829 34.2392  12
   5   2   5-9.33329 39.1661  26
  -7   5   5 9.04340 40.6635  26
  -2  -5   5-42.4809 45.5135  25
  -2  -5   5-36.3127 53.5408  23
  -2   7  -6 1146.76 93.3893  18
   5   2   6 936.080 107.067  26
  -7   5   6 1051.37 111.255  26
   2   5  -6 1028.87 93.1313  16
  -2  -5   6 759.975 122.057   8
  -2  -5   6 1042.05 120.856  23
   5   2   6 982.752 101.577  21
   2   5  -6 1105.36 109.436  20
  -5  -2  -6 1219.47 109.133  18
   2   5  -6 1038.97 101.102  18
   5   2   6 1156.68 107.021  11
  -2  -5   6 1235.23 132.684   2
   7  -2   6 1227.16 142.990   3
   5   2   6 958.707 132.012   3
   7  -2   6 919.059 125.000   6
   7  -5  -6 1086.02 111.523   5
  -5  -2  -7-56.2467 46.6680  20
   2   5  -7 9.20577 42.0549  20
   5   2   7-20.0612 43.6223  26
  -2   7  -7 24.8680 36.2047  18
  -5  -2  -7-43.4598 44.9460  18
   2   5  -7 33.5146 40.5982  18
  -5  -2  -7 53.3481 50.2423  17
  -2  -5   7-46.1938 64.6138   8
   2   5  -7-26.7701 34.6071  16
   5   2   7 8.70971 40.4057  11
  -2  -5   7 39.6778 53.4044  23
   7  -2   7-14.9702 65.1038   6
   5   2   7-15.1834 68.2701   6
   7  -5  -7 28.7411 50.7338   5
   5   2   7 8.33967 42.0594  21
   7  -2   7-32.3344 69.0867   3
   2  -7   7 41.4981 55.5744   2
   5   2   7-14.7270 70.3604   3
  -2  -5   7 14.8043 57.3367   2
  -7   5   7-35.5774 45.4283  26
  -7   5   7-8.03230 41.5349  12
  -5   7   7 46.0050 36.7713  12
  -5   7   8 1347.93 112.585  12
  -7   5   8 1460.66 124.020  12
  -5  -2  -8 978.206 140.004   1
   5   2   8 1307.06 151.021   3
  -2  -5   8 1491.12 158.268   2
   2  -7   8 1469.81 139.717   2
  -2  -5   8 1287.45 142.639  23
   5   2   8 1243.52 117.820  21
  -5  -2  -8 933.571 116.097  20
  -5  -2  -8 1311.48 121.932  18
  -5  -2  -8 1208.41 129.384  17
   7  -5  -8 1229.87 130.668   5
   7  -2   8 1442.11 157.245   6
   5   2   8 911.717 135.624   6
  -7   5   8 1176.30 115.109  26
   5   2   8 1180.12 124.431  26
   5   2   8 1514.06 127.834  11
   7  -2   9 32.4287 75.2274   6
   7  -5  -9 89.4536 66.9760   5
   5   2   9-15.8601 77.9155   6
   2  -7   9 12.1948 60.7166   2
  -2  -5   9 16.9324 69.7318   2
  -5  -2  -9-24.0490 59.0761  17
  -2  -5   9 40.5131 58.7379  23
  -5  -2  -9 44.7914 70.3134   1
  -2  -5  10 377.940 85.9174  23
   5   2  10 550.872 110.210   6
   7  -5 -10 336.324 86.2776   5
  -5  -2 -10 322.933 83.3861  17
   7  -2  10 477.452 117.088   7
   2  -7  10 559.080 99.9534   2
  -2  -5  10 649.891 119.148   2
  -5  -2 -10 330.778 88.3078   1
  -2  -5  11 84.2042 62.9578  23
   7  -2  11 35.6199 85.0906   7
  -5  -2 -11-12.8532 67.2703   1
   2  -7  11-12.3355 58.9359   2
  -2  -5  11-16.9817 68.5707   2
  -5  -2 -11-47.3464 61.2081  17
   7  -5 -11 100.056 69.5447   5
  -2  -5  12 469.390 109.063   2
   7  -2  12 384.693 106.970   7
  -5  -2 -12 602.162 92.5271  17
  -6  -1  12 109.739 68.5101   2
   1  -7 -12 270.915 68.0646  17
  -1  -6 -12 271.149 68.8444  17
  -6  -1  11 40.9851 66.2041   2
   1  -7 -11-10.2036 52.7716  17
  -1  -6 -11 23.9314 60.3545  17
   6   1 -11-59.9755 82.1305   5
   7  -1 -11-94.1912 84.0999   5
   1  -7 -10 919.482 113.669  17
  -1  -6 -10 1057.44 127.368  17
  -6  -1  10 1055.39 140.704   2
   6   1 -10 1137.78 147.398   5
   7  -1 -10 1483.88 163.926   5
   6   1 -10 1024.05 119.186  13
   6   1  -9 43.9043 46.0615  13
   7  -1  -9-47.9531 49.3683  13
  -1  -6  -9 27.6775 71.5618   1
   1  -7  -9-10.5092 50.9244  17
  -1  -6  -9 98.6349 58.0601  17
   6   1  -9 93.5281 77.6020   5
   7  -1  -9-32.6308 82.2847   5
  -6  -1   9-56.2128 68.0957   2
  -6  -1   8 520.068 96.3299   2
   6   1  -8 375.870 70.8210  13
   7  -1  -8 305.585 73.4474  13
   6   1  -8 462.732 99.5529   5
   7  -1  -8 543.602 106.399   5
   1  -7  -8 269.565 65.0847  17
  -1  -6  -8 366.096 78.1333  17
  -1  -6  -8 536.355 95.3941   1
  -6  -1   8 464.085 75.8086  24
  -1  -6  -8 421.642 65.6559  18
   1  -7  -7-9.30954 45.1104  17
  -1  -6  -7-11.1283 50.0382  17
   6   1  -7 43.4962 51.1461  20
   6   1  -7 55.8517 46.9476  16
   1   6   7-10.0436 48.6670  16
   7  -1  -7 9.33799 44.6154  16
  -1   7   7 7.66806 37.1572  16
  -7   1   7 32.6697 42.7473  24
  -6  -1   7 77.2493 56.2338  24
  -6   7  -7 11.3956 52.8673  24
  -6   7  -7-10.4780 47.8683  25
  -7   6  -7-39.0289 47.9317  25
  -7   1   7-8.87831 41.1896  11
  -6  -1   7 38.9988 41.7837  11
  -1  -6  -7 40.2463 65.0046   1
   1   6   7 50.4461 48.0128  21
  -1  -6  -7-22.2677 43.2269  18
   7  -1  -7 10.4309 46.9029  13
   6   1  -7-19.6440 43.4468  13
   7  -1  -6 2029.65 146.754  20
   6   1  -6 1852.54 151.281  20
   1   6   6 2057.12 155.837  21
  -1  -6  -6 2059.42 151.141  18
   6   1  -6 1918.26 155.140  16
  -6  -1   6 1580.43 175.275   8
  -1   7   6 1843.98 147.618  16
   1   6   6 1975.52 160.512  16
   7  -1  -6 2133.83 158.707  16
   7  -1  -6 1951.05 158.367  13
  -6   7  -6 1673.03 166.415  24
  -6  -1   6 1814.19 159.810  24
  -6  -1   6 2043.65 150.466  11
  -7   1   6 1995.29 155.037  11
  -6  -1   6 1626.61 142.654  10
  -6   7  -6 2107.86 167.881  25
  -7   6  -6 2175.91 167.319  25
  -7   1   6 1903.42 154.867  24
  -1   7   6 1867.61 145.087  21
   1  -7  -6 1859.38 161.882   1
  -1  -6  -6 1992.62 178.842   1
  -1  -6  -5 77.4776 41.4720  18
  -6  -1   5 34.2101 36.3039  10
  -6  -1   5 119.930 62.7901   8
  -7   1   5-21.3829 51.1307   8
  -1   7   5 87.6601 37.5692  21
   1   6   5 62.6686 41.0612  21
  -1   7   5 35.5711 39.8690  16
   6   1  -5 73.1377 42.5916  16
   7  -1  -5 55.5851 39.5958  16
   7  -1  -5 105.589 42.6959  13
  -7   6  -5-29.0380 46.3003  25
  -6   7  -5 59.7533 44.8364  25
  -6   7  -5 23.2903 52.4101  24
  -6  -1   5-19.7786 48.6320  24
   7  -1  -5 48.7666 33.1014  20
   6   1  -5 31.0697 39.2391  20
  -1  -6  -5 82.6441 57.2516   1
   1  -7  -5 27.0011 44.2705   1
  -6  -1   5 35.6849 33.6842  11
  -7   1   5 24.0455 34.3263  11
  -1  -6  -4 828.768 86.9837  18
   7  -1  -4 790.837 87.4323  16
   6   1  -4 1194.22 100.563  16
  -1   7   4 864.011 86.8644  16
  -1  -6  -4 865.311 107.974   1
   1  -7  -4 1054.37 103.038   1
  -6   7  -4 872.548 93.8151  22
  -7   6  -4 1059.43 102.923  22
  -6   7  -4 900.549 103.352  25
  -6  -1   4 933.467 113.813   8
  -6  -1   4 944.555 103.730  24
   1   6   4 846.070 90.6070  21
   7  -1  -4 746.116 79.7763  20
   6   1  -4 941.706 94.4526  20
  -1   7   4 1008.74 86.8799  21
  -7   1   4 986.435 94.5893  11
  -6  -1   4 866.405 85.5848  10
  -6  -1   4 1046.58 91.6153  11
  -1  -6  -3 127.148 43.7485  18
   7  -1  -3 53.3183 61.9631   4
  -1   7   3 52.3534 33.1190  16
   7  -1  -3 81.4271 36.5621  16
   6   1  -3 115.305 36.2786  19
   7  -1  -3 31.9271 32.9631  20
   6   1  -3 112.672 40.4052  20
  -6   7  -3 74.2318 50.4216  25
  -6   7  -3 25.8155 26.3561  26
  -6   7  -3 116.302 42.6496  22
  -7   6  -3 94.0194 45.9551  22
  -1   7   3 96.6755 34.6514  21
  -6  -1   3 73.8295 38.5288  11
  -7   1   3 88.3947 36.8816  11
  -7   1   3 36.4684 29.0210  10
  -1   7   3 132.580 52.6001  27
   1   6   2 2431.42 178.344  19
   6   1  -2 2503.32 170.682  19
   1   6   2 3166.65 212.097   9
  -1   7   2 2612.26 189.072   9
   6   1  -2 1992.02 193.902   9
  -7   6  -2 2721.40 183.985  26
   1   6   2 2774.91 183.402  27
  -1   7   2 2387.22 186.774  27
  -6   7  -2 2423.46 176.520  26
  -1  -6  -2 2666.99 179.087  18
   1  -7  -2 2508.47 166.899  18
   7  -1  -2 2709.77 212.471   4
   6   1  -2 2348.00 205.659   4
  -7   1   2 2454.69 179.997   8
   1  -7  -2 2100.42 170.567   1
   7  -1  -2 2430.62 205.073  15
  -7   6  -2 2696.04 189.003  22
  -6   7  -2 2491.19 180.896  22
  -6  -1   2 2677.03 177.982  11
   7  -1  -2 2747.03 169.868  20
  -1   7   2 2419.11 166.261  21
   6   1  -2 2680.48 178.842  20
   6   1  -2 2247.99 185.778  14
   1  -7  -2 2438.91 159.766  10
  -7   1   2 2854.17 183.693  11
   7  -1  -1 61.2116 56.3267   4
   6   1  -1 148.797 62.8936   4
   1   6   1 117.543 44.8236  27
  -1   7   1 151.500 50.3954  27
  -7   1   1 141.831 41.5386   8
   7  -1  -1 68.0950 59.7745  15
  -7   1   1 57.2600 34.8998  22
  -6   7  -1 81.5326 37.0216  22
  -7   6  -1 272.438 54.9822  22
  -6   7  -1 89.4318 33.6392  26
  -7   6  -1 183.419 45.5765  26
  -1  -6  -1 61.1193 39.3543  18
  -6  -1   1 245.669 50.9763  18
   1   6   1 82.5549 58.1245   9
  -1   7   1 134.562 56.1279   9
   1  -7  -1 137.378 31.3529  10
   6   1  -1 132.652 65.9425   9
  -1   7   1 145.111 41.1444  19
   1   6   1 140.215 43.2670  19
   6   1  -1 119.768 39.6465  19
   6   1  -1 110.408 41.7240  12
   6   1  -1 168.972 51.7252  14
   7  -1  -1 105.734 46.5990  14
   6   1  -1 302.854 77.2292  15
   1   6   0 1124.26 98.0334  27
  -1   7   0 1205.63 107.280  27
  -6   7   0 890.116 90.6322  27
  -6   7   0 1045.26 99.0354  26
  -7   6   0 1000.25 101.337  26
   6   1   0 783.308 113.316  15
   1   6   0 1134.03 102.643  15
   7  -1   0 917.372 111.895  15
  -7   1   0 1205.97 88.8517  22
   1  -7   0 988.808 82.1215  10
   7  -1   0 1094.02 121.889   4
   6   1   0 955.658 116.088   4
   7  -1   0 1007.33 94.4884  12
   6   1   0 1119.72 99.8381  12
   6   1   0 931.452 86.3957  19
  -1   7   0 1046.22 90.5306  19
   1   6   0 1125.64 97.2871  19
   6   1   0 1009.13 116.750   9
   1   6   0 1141.43 119.114   9
  -7   1   0 1003.49 92.2115   8
   7  -1   0 945.052 102.853   9
  -1   7   0 891.990 99.9658   9
   6   1   0 1013.98 103.738  14
   7  -1   0 984.424 102.119  14
  -6  -1   0 831.314 91.6119  18
  -7   1   0 928.681 87.4922  18
  -1  -6   0 1078.70 95.8997  18
  -6   7   1 90.0369 34.1039  27
   1   6  -1 60.2713 38.3409  27
   7  -1   1 10.7820 56.0829  15
   6   1   1 169.651 66.6496  15
  -7   1  -1 113.459 36.1455  22
  -1  -6   1 104.051 52.1647  23
  -6  -1  -1 133.957 41.5041  18
  -7   1  -1 107.298 35.8441  18
   6   1   1 73.2718 59.4828   9
   1  -7   1 137.452 35.4091  10
   7  -1   1 143.583 54.9971   9
   1   6  -1 130.779 64.3600   9
  -1   7  -1 149.628 40.3172  19
   1   6  -1 71.5641 40.0835  19
  -7   6   1 110.863 45.0434  26
   6   1   1 170.723 45.6621  26
   7  -1   1 193.749 47.1457  12
   6   1   1 169.688 44.9976  12
   7  -1   1 58.7397 53.1708   4
   6   1   1 70.0303 58.4204   4
   6   1   1 109.540 43.4628  14
   7  -1   1 114.615 48.0606  14
  -6  -1  -2 2542.75 172.006  18
  -7   1  -2 2149.44 159.365  18
   7  -1   2 2172.00 173.886   9
   1  -7   2 2454.50 167.184   8
   1   6  -2 1931.48 185.514   9
   6   1   2 2240.31 172.218  26
  -7   6   2 2341.24 177.989  26
  -6   7   2 2215.96 166.037  27
   6   1   2 2778.31 177.375  12
   7  -1   2 2035.42 163.136  12
  -7   1  -2 2387.28 160.051  22
   7  -1   2 2186.09 187.142  15
   6   1   2 2564.58 202.207  15
  -1   7  -2 2595.16 160.430  20
   1   6  -2 2371.43 166.860  20
   6   1   2 2957.67 186.277  14
   7  -1   2 2118.48 171.475  14
  -7   6   2 2375.92 154.441  11
   1  -7   2 2281.63 187.271  23
  -1  -6   2 2172.18 182.793  23
   1   6  -2 2225.22 168.719  19
  -1   7  -2 2366.50 164.623  19
  -6   7   3 55.9144 32.4653  27
   1  -7   3 13.4372 36.8352   8
   7  -1   3 68.6897 38.8644  12
  -7   6   3 9.86074 27.0539  11
   7  -1   3 104.640 54.7894  15
   6   1   3 34.6535 53.6122  15
   6   1   3 33.9915 38.2443  26
  -7   6   3-9.19308 38.6110  26
   1  -7   3 11.8824 53.4522  23
  -1  -6   3 34.5233 51.7687  23
  -1   7  -3 53.6423 31.8752  20
   1   6  -3 35.5505 38.5524  20
  -1  -6   3 14.6935 33.0739  10
   7  -1   3 49.3899 41.5464  14
  -7   1  -3 23.7924 34.3427  18
  -6  -1  -3 7.28102 34.3244  18
   6   1   4 1172.67 112.496  26
  -7   6   4 1089.71 112.033  26
  -1  -6   4 1288.93 127.248   8
   6   1   4 945.287 118.250  15
   7  -1   4 1244.11 126.631  15
   1  -7   4 907.142 121.567  23
  -1  -6   4 1021.46 119.963  23
   7  -1   4 1153.46 101.871  12
  -7   1  -4 1046.23 96.9139  18
  -6  -1  -4 1041.31 101.373  18
   7  -1   4 1169.60 147.958   3
  -1   7  -4 1160.71 96.1401  20
   1   6  -4 1086.01 102.264  20
  -7   6   4 1049.21 91.8027  11
  -1  -6   4 1195.71 107.231  10
   7  -1   5 86.2575 36.6614  21
   6   1   5 65.1175 72.0559   3
   7  -1   5 15.9598 68.2513   3
   1  -7   5-53.2550 54.8870  23
  -1  -6   5 64.5780 53.2494  23
  -1   7  -5 30.8714 32.8027  20
   1   6  -5 110.087 44.0745  20
  -7   6   5 89.0796 48.6917  26
   6   1   5 19.4118 43.0125  26
  -1  -6   5 61.1746 56.8207   8
   6   1   5-34.2198 59.7565  15
  -7   1  -5 65.7739 40.5386  18
  -6  -1  -5 23.3071 41.2261  18
  -1   7  -5 94.4551 38.2307  18
  -7   1  -6 838.208 91.0098  18
   1   6  -6 1208.06 101.840  18
  -1   7  -6 865.836 86.8637  18
  -1  -6   6 849.253 117.533  23
   7  -1   6 896.356 132.108   3
   6   1   6 901.083 133.360   3
   1  -7   6 1064.05 110.495   8
  -1  -6   6 1062.68 126.112   8
   6   1   6 988.362 97.9783  21
  -1   7  -6 879.119 89.1118  20
   1   6  -6 879.279 96.8324  20
   7  -1   6 615.386 118.229   6
  -6  -1  -6 957.818 98.6082  18
  -7   6   6 987.509 92.8020  12
  -7   6   6 1000.04 109.212  26
   6   1   6 1088.94 112.880  26
   7  -1   7 100.441 81.1308   3
   6   1   7 98.4670 83.8373   3
  -1   7  -7 62.0589 39.0164  18
  -7   1  -7 15.0274 38.8897  18
  -6  -1  -7 43.0947 42.9400  18
   1   6  -7-8.09587 39.8048  18
  -7   6   7-19.7255 55.7795  26
   6   1   7-10.3181 49.3250  26
   6   1   7 69.2075 42.6070  21
  -7   6   7 44.6877 39.0166  12
   1  -7   7 41.4823 54.9443   8
  -1  -6   7 57.2905 66.4660   8
   7  -1   7 64.5460 70.1963   6
   6   1   7-16.2590 69.4992   6
  -1  -6   7 42.2711 67.3400  23
   1   6  -7 52.6540 44.2903  20
  -1  -6   8 664.108 116.763   8
  -1  -6   8 921.546 122.581  23
   1  -7   8 1045.74 122.359   2
  -1  -6   8 1196.54 138.603   2
   6   1   8 905.747 132.701   3
   7  -1   8 745.568 127.933   6
   6   1   8 996.642 135.720   6
  -6  -1  -8 761.264 118.406   1
  -7   1  -8 613.734 101.228   1
  -1  -6   9 31.6340 77.7129   8
  -1  -6   9-14.3135 60.0834  23
   1  -7   9 54.8734 61.7024   2
  -1  -6   9 97.3705 75.3020   2
   7  -1   9-33.6716 69.3444   6
   6   1   9 67.5349 81.8236   6
  -6  -1  -9 42.5769 63.8329   1
  -1  -6  10 400.339 107.843   8
  -1  -6  10 282.391 84.5406  23
  -6  -1 -10 220.816 74.8109   1
   1  -7  10 644.640 105.146   2
  -1  -6  10 613.089 111.455   2
   6   1  10 365.317 101.566   6
   7  -1  10 414.421 102.279   6
   7  -1  11 74.0049 87.1888   7
  -1  -6  11 60.1813 74.9782   8
   1  -7  11 53.3528 73.1377   2
  -1  -6  11 47.3099 82.6068   2
  -6  -1 -11 78.6052 60.2525   1
   1  -7  12 216.188 76.9345   2
  -1  -6  12 327.957 86.4477   2
  -1  -6  12 241.418 87.0126   8
   6   1  12 178.977 99.9950   7
   7  -1  12 280.924 96.2441   7
   0  -7 -10 430.372 84.5244  17
   7   0  -9 210.595 67.1012  13
   7   0  -8 789.758 100.235  13
  -7   0   8 497.652 108.698   8
   0  -7  -7 94.2514 63.3055   1
  -7   0   7 117.406 66.1736   8
  -7   0   7 83.8309 50.1423  24
   7   0  -7 85.3662 48.9991  13
  -7   0   6 548.598 67.2725  10
   7   0  -6 494.473 74.6670  16
   0   7   6 521.000 75.3896  16
   7   0  -6 561.692 74.2503  20
  -7   0   6 393.728 91.0178   8
  -7   0   6 561.483 81.8438  24
  -7   7  -6 587.373 87.0363  25
   0   7   6 630.169 75.0947  21
   0  -7  -6 597.014 95.4261   1
   7   0  -6 570.797 78.7001  13
  -7   0   6 443.026 69.1496  11
  -7   0   5 12.4858 52.5889   8
   0  -7  -5 121.136 41.7569  18
  -7   0   5 75.6068 38.6809  10
   0   7   5 89.9721 44.5409  16
   7   0  -5 85.1463 45.3170  16
  -7   0   5 95.7148 40.4806  11
  -7   0   5 69.5078 47.6563  24
  -7   7  -5 62.4812 51.3541  25
   0   7   5 78.3885 40.9448  21
   0  -7  -5 63.8941 55.2517   1
   7   0  -5 135.267 45.4965  20
   7   0  -4 1479.85 122.683  16
  -7   0   4 1284.43 136.311   8
   0   7   4 1267.48 116.307  16
   0  -7  -4 1150.68 125.740   1
   0  -7  -4 1427.19 113.425  18
  -7   7  -4 1314.71 123.992  22
   0   7   4 1297.88 113.686  21
   7   0  -4 1286.07 112.894  20
  -7   0   4 1541.01 113.876  10
  -7   0   4 1401.28 119.485  11
  -7   7  -4 1362.11 132.661  25
  -7   0   3 91.3159 54.9659   8
   0  -7  -3-8.98638 48.6827   1
   7   0  -3-14.6652 62.6687   4
   7   0  -3 58.1031 38.6655  20
   0   7   3 13.0604 34.9817  21
   0  -7  -3-18.9055 35.2595  18
  -7   7  -3-7.38435 29.2152  26
  -7   0   3 6.06660 32.4983  10
  -7   0   3-30.5546 34.3467  11
   0   7   3 30.5309 54.5164   9
  -7   7  -3-8.83024 40.3398  22
   7   0  -2 1245.06 149.583  15
   0  -7  -2 1593.38 123.731  18
   0   7   2 1523.64 143.493   9
   7   0  -2 1746.60 164.708   4
  -7   7  -2 1596.80 130.165  26
   0   7   2 1475.39 132.722  27
  -7   7  -2 1551.45 133.906  22
   0   7   1 41.3149 40.0502  27
   7   0  -1-78.1375 68.9713  15
  -7   7  -1-25.5335 45.0829  22
   0   7   1 9.97811 54.0642   9
   7   0  -1-31.4895 61.7192   9
   0   7   1-20.8205 40.4283  19
   7   0  -1-23.6884 34.9410  12
  -7   7  -1-8.35520 32.3751  26
   7   0  -1-54.0616 62.7078   4
   7   0  -1-39.0284 47.9399  14
   0   7   0 527.886 71.8235  27
  -7   7   0 530.592 65.6007  27
   7   0   0 468.175 87.5368  15
   0  -7   0 482.526 75.4383  23
  -7   0   0 491.204 67.6713  18
   7   0   0 528.374 85.7392   9
   0   7   0 430.221 79.8898   9
   0   7   0 636.335 72.3581  19
   7   0   0 520.091 70.0137  12
  -7   7   0 513.645 72.5892  26
   7   0   0 437.551 90.0500   4
   7   0   0 577.599 80.2683  14
  -7   7   1 6.10673 31.1914  27
   0   7  -1 32.4947 38.8130  27
   7   0   1-12.5517 61.6579  15
   0  -7   1 21.3658 48.8034  23
   0   7  -1 7.13396 36.8905  19
   7   0   1 30.2551 57.0112   9
   0   7  -1-52.0232 65.6259   9
   0  -7   1-12.6486 31.0677  10
   7   0   1 7.86814 33.6237  12
  -7   0  -1-6.92324 37.5065  18
  -7   7   1-9.06956 42.0758  26
   7   0   1 26.0817 56.7140   4
   7   0   1 46.7438 43.3710  14
  -7   7   2 2976.90 216.121  26
   7   0   2 3076.74 208.521  12
   0  -7   2 3054.46 229.021  23
   7   0   2 2823.28 230.580  15
   0   7  -2 3107.14 205.562  19
   7   0   2 3048.16 224.198   9
   0  -7   2 2782.40 200.018  10
   7   0   2 3020.66 215.903  14
  -7   0  -2 2822.92 200.980  18
   0   7  -2 3010.51 199.214  20
   7   0   3 131.378 69.4092  15
  -7   0  -3 214.880 48.1130  18
   0  -7   3 199.429 49.9041  10
   0   7  -3 217.081 49.8498  19
   0   7  -3 136.958 42.6698  20
  -7   7   3 68.9892 47.8568  26
   0  -7   3 101.357 58.5070  23
   7   0   3 181.801 48.9461  12
   0  -7   3 107.076 49.6156   8
   7   0   3 232.032 57.7193  14
   7   0   4 441.633 73.2669  26
  -7   0  -4 508.666 67.4815  18
   0  -7   4 471.772 89.5769  23
   0   7  -4 537.141 68.3550  20
   7   0   4 445.676 108.043   3
   7   0   4 362.292 63.7777  12
   0  -7   4 437.603 79.3385   8
   7   0   4 305.341 78.3306  15
   0  -7   5 114.043 71.2717  23
   7   0   5 52.6387 76.5911   3
   7   0   5 60.4183 53.1123  26
   0  -7   5 125.563 53.8481   8
   0   7  -5 122.758 44.1343  20
  -7   0  -5 174.405 50.5561  18
   7   0   5 132.101 46.0890  21
   7   0   5 165.783 67.2645  15
   7   0   6 1566.38 141.653  26
  -7   0  -6 1341.98 126.035  18
   7   0   6 1509.93 124.354  21
   0   7  -6 1572.23 130.262  20
   7   0   6 1703.75 180.595   3
   0  -7   6 1508.01 149.179   8
   0  -7   6 1604.35 163.470  23
   0  -7   7 59.9053 68.4185  23
   7   0   7 85.9411 73.4516   6
   7   0   7-17.4856 78.6234   3
   0  -7   7-36.7350 64.8467   8
   7   0   8 641.595 119.910   6
   7   0   8 583.841 117.916   3
   0  -7   8 606.525 99.2010   8
  -7   0  -8 577.489 102.921   1
   7   0   9 85.4447 83.9463   6
   0  -7   9 13.0528 69.1233   8
  -7   0  -9-24.4868 64.0792   1
   7   0  10 740.413 124.645   6
  -7   0 -10 604.212 97.4654   1
   0  -7  10 652.958 104.707   8
  -4   8   0 3527.09 238.904  27
   4   4   0 3305.13 216.406  26
   4   4   0 3501.04 226.279  19
  -4  -4   0 3578.97 246.804   8
   4   4   0 3836.09 263.518   9
  -4  -4   0 3470.05 230.615  18
  -4  -4   0 3331.78 238.231  24
   4   4   0 3398.62 239.214   4
   4   4   0 3213.07 248.650  15
   8  -4   0 2707.93 227.502   3
  -8   4   0 3285.84 227.354  22
  -4   8   0 3120.28 217.560  25
  -4   8   0 2828.77 223.850  24
   4   4   0 3355.22 225.175  14
   4   4   0 3423.74 220.278  12
  -8   4  -1 16.0119 42.8902  22
  -8   4   1 47.3050 34.9494  11
   4   4  -1-53.6797 43.3539  19
   4   4   1-7.53334 41.7117  19
   4   4   1-50.6493 72.3089   9
   4   4  -1-26.1583 69.2643   9
  -4   8   1 15.5155 29.3908  24
  -4   8  -1 38.9052 39.2775  24
  -4  -4  -1 124.904 52.0532  24
  -4  -4   1 10.4634 46.2858  24
  -4  -4  -1-16.7174 40.5055  18
  -4  -4   1 8.64002 40.6890  18
   8  -4  -1 57.2427 49.9347   4
   4   4   1 36.8066 50.9474   4
   4   4  -1-50.6547 53.0249   4
   4   4   1 22.9860 60.8649  15
   8  -4   1 47.9985 44.6480  15
   4   4  -1 23.1153 41.2787  14
   8  -4   1 13.0292 36.0720  14
   4   4   1-7.55630 36.1059  14
   4   4  -1-24.7116 61.5123  15
  -4  -4   1-11.5394 46.5977   8
   4   4   1 41.3282 35.6224  12
   4   4  -1 45.3303 34.6941  12
   4   4   1-6.91411 34.4246  26
  -4   8   1-9.37102 46.6543  27
   8  -4  -1 94.1078 57.3930   3
  -4   8  -1-14.9215 33.5511  25
   4   4  -2 645.330 78.6216  20
   4   4  -2 529.651 71.7856  19
   4   4  -2 544.133 103.608   9
   4   4   2 726.576 108.480   9
  -4  -4  -2 528.229 75.9820  18
  -4   8  -2 607.318 74.6834  25
  -4  -4   2 551.156 67.1950  25
  -4  -4   2 764.062 99.8614   8
  -4   8   2 588.135 68.4449  24
  -4   8  -2 534.688 79.5956  24
  -4  -4  -2 588.892 78.0985  24
  -4  -4   2 651.588 88.3431  24
   8  -4  -2 487.554 80.6364   4
   4   4  -2 489.831 88.5239   4
   4   4   2 519.062 89.6578  15
   8  -4   2 570.689 69.9469  14
   4   4   2 574.499 74.7624  14
  -8   4  -2 567.867 75.4035  22
  -4   8   2 507.438 78.3721  27
   4   4   2 616.155 75.1017  26
  -8   4   2 524.706 67.3356  11
   4   4  -2 672.849 68.9211  12
  -4  -4   3 8.20556 35.0668  10
  -8   4   3 21.6987 35.5321  11
   4   4  -3 15.8678 40.5244  19
   4   4  -3-33.6887 45.6275  20
  -4  -4  -3 8.37770 38.2740  18
  -4   8  -3-10.8232 47.0704  24
  -4  -4  -3 24.1691 40.6324  24
  -4  -4   3 22.5100 52.2149  24
  -4  -4   3 13.0347 53.6759   8
  -8   4  -3-8.52200 41.8642  22
   8  -4  -3 49.1551 52.0625   4
   4   4   3-21.2559 54.9583  15
   8  -4   3 30.5262 31.9552  14
  -4  -4   3 22.2602 39.2957  25
  -4   8   3 38.1727 43.5979  27
   8  -4   3 23.4142 59.7954   3
   8  -4  -3-19.8058 33.2977  13
  -4  -4   4 2413.94 198.649  24
  -8   4  -4 2622.46 187.857  22
   4   4  -4 2412.80 182.707  20
  -4  -4   4 2587.26 184.997  25
  -4   8  -4 2545.55 197.929  24
  -4  -4  -4 2356.21 180.871  18
  -4  -4   4 2178.29 202.089   8
   8  -4  -4 2300.43 192.313   4
   8  -4  -4 2624.05 173.242  16
   4   4   4 2599.72 198.552  15
   8  -4   4 2269.16 167.019  14
   8  -4  -4 2518.86 177.996  13
   8  -4   4 2086.46 189.864   6
   8  -4   4 2127.68 200.031   3
  -8   4   4 2337.96 175.220  11
  -4  -4   4 2287.01 178.235  10
  -8   4   4 2841.86 189.201  26
  -4  -4   5 11.9089 51.7978  24
  -4   8  -5 22.5481 47.3167  24
   4   4   5 18.1149 43.2820  21
   4   4  -5 9.10173 44.1101  20
  -4  -4   5 9.19867 37.1529  10
  -8   4   5 8.04509 35.5958  11
  -4  -4  -5 60.6270 43.1248  18
  -4  -4   5 90.6475 62.2176   8
   8  -4  -5-35.8322 36.6129  16
   4   4  -5 45.5554 38.7888  16
   8  -4  -5 10.4529 53.3955   4
   4   4   5-50.3696 53.3543  15
   4   4   5 27.3832 69.0558   3
  -8   4   5 25.7737 42.2111  26
   8  -4   5 175.072 69.9068   6
  -4  -4   5-9.12692 52.6439  25
   8  -4  -5 16.9051 42.6372  13
   4   4   6 498.122 77.0313  21
   4   4  -6 529.281 80.5120  20
  -4  -4  -6 579.113 78.4650  18
  -4  -4   6 681.868 111.632   8
  -8   4   6 531.667 72.5746  26
   8  -4  -6 461.440 69.7106  16
   4   4  -6 639.354 75.6971  16
  -8   4  -6 341.259 69.1163  25
  -4  -4   6 491.995 82.6731  25
   4   4   6 463.650 95.5382   3
  -4  -4   6 461.573 77.0105  10
  -4  -4   6 588.726 90.0897  24
  -4   8  -6 544.824 86.0848  24
   8  -4   6 714.165 103.458   6
  -8   4   6 542.652 76.0900  11
   8  -4  -6 454.796 75.0491  13
   8  -4  -6 521.709 92.9047   4
   4   4   7 89.1841 71.2836   3
  -4  -4   7-52.0105 76.6849   8
   4   4  -7-7.77196 38.1778  13
   8  -4   7-40.1373 69.1828   6
   4   4   7-82.8188 73.0956   6
  -4  -4   7 41.8390 50.6819  25
  -4  -4  -7 48.5448 69.1481   1
   8  -4  -7-11.2303 60.1587   4
   4   4  -7-8.24055 41.5593  16
   8  -4  -7 35.0167 49.4872  16
   4   4   7 7.82853 39.9843  11
   4   4  -8 942.389 95.2763  13
   4   4   8 768.995 113.104   3
  -4  -4  -8 1300.54 152.803   1
   4   4   8 902.310 125.129   6
   8  -4   8 943.190 128.313   7
  -4  -4   8 868.105 140.610   8
  -4  -4   9 13.7450 60.8044  23
   8  -4   9-26.8653 70.3078   7
  -4  -4  -9-63.9531 79.5979   1
   4   4   9-39.6195 69.9421   6
   4   4  -9 24.0589 42.9693  13
  -4  -4   9-75.0168 81.5652   8
   8  -4  10 234.453 89.1758   7
  -4  -4 -10 251.716 87.4207   1
   4   4  10 318.332 84.5484   6
  -4  -4  10 255.932 74.4782  23
  -4  -4  10 282.234 105.161   8
   8  -4  11-24.2105 64.1048   7
  -4  -4  11-17.4053 75.6939   8
  -4  -4 -11 26.4759 68.4533   1
  -4  -4  11 22.2679 57.5738  23
  -5  -3  11-17.3572 80.5226   8
  -5  -3  11 10.6077 54.8519  23
  -5  -3  10 790.368 142.712   8
  -5  -3  10 827.246 113.256  23
   5   3 -10 729.897 93.7295  13
  -3  -5 -10 960.945 126.929   1
   5   3  -9 27.8630 45.0469  13
  -5  -3   9 75.0108 81.5780   8
  -3  -5  -9 31.2139 74.5913   1
   5   3  -8 211.107 57.4290  13
  -5  -3   8 198.833 85.7688   8
  -3  -5  -8 160.670 84.7488   1
  -5  -3   7 34.6444 68.5313   8
   3   5   7-69.4858 64.7956   6
   8  -3  -7 32.3552 55.0850  13
   5   3  -7 8.93450 42.0717  13
  -3  -5  -7-15.7266 69.5625   1
   8  -3  -6 1211.83 152.730   4
  -3  -5  -6 1531.29 136.243  18
   5   3  -6 1834.18 141.800  16
   8  -3  -6 1237.69 129.209  16
   8  -3  -6 1762.88 146.609  13
  -5  -3   6 1757.46 150.147  25
  -8   5  -6 1747.96 144.523  25
  -8   3   6 1535.20 137.678  11
  -5  -3   6 1821.16 144.616  10
  -5  -3   6 1702.25 176.939   8
   3   5   6 1449.65 138.613  21
   5   3  -6 1958.76 150.334  20
  -5  -3   6 1897.95 161.513  24
  -5   8  -6 1569.45 152.799  24
  -3  -5  -6 1361.22 162.109   1
   5   3  -5-26.7176 44.3697  20
  -5  -3   5 51.9061 41.3685  10
  -5  -3   5 75.1851 50.3744  25
  -3  -5  -5 51.3829 43.2251  18
  -5  -3   5 15.0734 62.0943   8
   8  -3  -5 37.1692 39.4054  16
   5   3  -5 40.9135 40.2335  16
   8  -3  -5 89.2671 59.1861   4
  -5   8  -5 34.8483 55.5252  24
  -5  -3   5-11.5023 49.1832  24
   3   5   5 68.7057 61.3655   3
   3   5   5 9.01124 44.3000  21
   8  -5   5 39.7079 53.8062   6
   8  -3  -5 35.4838 43.6115  13
  -5  -3   5 23.5826 31.2699  11
  -8   3   5 58.8667 41.9008  11
  -3  -5  -4 798.545 90.5985  18
  -5  -3   4 815.253 87.1369  10
  -5  -3   4 848.960 112.136   8
   8  -3  -4 844.337 112.029   4
   5   3  -4 626.862 83.3828  20
   8  -3  -4 870.853 83.6735  16
   3   5   4 937.846 100.416  15
  -5  -3   4 702.247 89.3606  25
  -5   8  -4 804.788 95.2293  25
  -8   5  -4 796.688 96.6294  22
  -5  -3   4 488.473 89.0991  24
  -5   8  -4 779.604 103.082  24
   8  -3  -4 790.201 85.5570  13
  -8   3   4 786.559 86.1651  11
  -8   3   3 100.288 42.6231  11
  -5  -3   3 31.9392 35.1735  10
   5   3  -3 52.4224 40.0514  19
   5   3  -3 24.9741 39.5979  20
  -3  -5  -3 198.460 52.4558  18
  -5  -3   3 51.8965 58.6043   8
   8  -3  -3 106.508 67.1322   4
   8  -3  -3 211.684 43.2234  16
   3   5   3 210.655 58.5082  15
   8  -3  -3 84.0732 53.1031  15
   8  -3  -3 159.146 43.6849  13
  -3   8   3 59.2763 49.4991  27
  -3  -5  -3 207.901 51.9557  24
  -5  -3   3 22.3299 47.1842  24
  -5   8  -3 89.6409 53.0599  24
  -5   8  -3 152.413 37.8765  22
  -8   5  -3 90.7086 48.9123  22
  -5  -3   3 70.7664 42.0135  25
  -5   8  -3 174.634 50.1060  25
  -3  -5  -2 1958.11 155.022  24
  -3  -5  -2 1846.19 145.588  23
  -5   8  -2 1831.28 161.109  24
  -5   8  -2 1928.85 140.914  22
  -8   5  -2 1903.45 153.958  22
   5   3  -2 2004.68 150.584  20
   5   3  -2 1655.34 140.823  19
   3   5   2 2008.54 179.932   9
   5   3  -2 1418.56 167.880   9
  -3  -5  -2 2016.47 153.617  18
   8  -3  -2 1838.83 134.428  16
   8  -3  -2 1943.48 171.698   4
   5   3  -2 1911.66 172.789   4
  -5  -3   2 1689.17 163.150   8
   3   5   2 1935.45 161.038  15
   8  -3  -2 1873.80 157.251  15
   3   5   2 1816.07 141.020  14
  -5   8  -2 1790.78 137.760  26
  -3   8   2 1776.55 155.893  27
  -5  -3   2 1907.75 146.279  25
  -5   8  -2 2022.64 153.905  25
  -5  -3   2 2156.70 169.239  24
  -8   3   2 2053.15 148.908  11
   5   3  -2 1746.43 141.350  12
  -3   8   1 124.738 54.4428  27
   3   5   1 126.166 47.4574  19
   5   3  -1 50.5702 38.9810  19
   3   5   1 100.183 67.2456   9
   5   3  -1-93.3018 81.4006   9
   5   3  -1 11.7730 54.8164   4
   8  -3  -1 79.0234 59.2678   4
  -3  -5  -1 199.251 51.7106  18
  -5  -3   1 43.3117 42.2325  18
   8  -3  -1 144.929 35.4936  16
   8  -3  -1 70.9054 53.7667  15
   3   5   1 92.2853 56.9624  15
   5   3  -1 77.8568 44.4308  14
   3   5   1 130.768 39.0825  14
   5   3  -1 132.150 75.6073  15
   5   3  -1 36.4087 37.9431  12
   3   5   1 99.0545 37.0360  12
  -5  -3   1 102.911 51.6264   8
  -3  -5  -1 114.265 49.4600  24
  -5  -3   1 21.0105 45.9250  24
  -5   8  -1 177.324 47.8802  24
   5   3  -1 71.8913 36.1840  26
  -5   8  -1 99.0207 40.8036  25
  -5   8  -1 87.2374 37.6116  22
  -8   5  -1 69.3600 47.7172  22
  -5  -3   0 1101.27 104.042  18
  -3  -5   0 1022.65 100.963  18
  -5  -3   0 1361.09 123.496   8
   5   3   0 1155.24 130.846   9
   3   5   0 903.538 119.292   9
  -3  -5   0 914.859 107.724  24
  -5   8   0 800.883 95.7352  24
  -3  -5   0 936.959 109.459   8
   5   3   0 944.894 112.870   4
   8  -3   0 945.924 113.699   4
  -5  -3   0 976.892 108.127  24
  -3   8   0 1275.65 104.904  24
  -5   8   0 909.450 92.3899  25
   3   5   0 956.530 113.921  15
   5   3   0 1075.19 128.937  15
   8  -3   0 798.464 98.7156  15
   5   3   0 1004.36 100.164  14
   3   5   0 777.289 86.0475  14
   8  -3   0 721.897 89.2502  14
   5   3   0 986.863 92.2512  19
   3   5   0 857.067 93.3623  19
  -8   3   0 854.971 91.1070  22
  -5   8   0 810.079 83.7117  22
   3   5   0 899.769 84.3101  12
   5   3   0 1067.62 95.9718  12
  -5   8   0 855.163 95.1835  27
   5   3   0 906.427 88.4791  26
  -3   8   0 1001.80 105.644  27
   5   3   1 178.318 45.6708  19
   3   5  -1 95.7482 44.8699  19
   5   3   1 63.1124 67.3046   9
   3   5  -1-26.4231 74.3359   9
  -3  -5   1 278.007 65.0953  24
  -3   8  -1 158.403 46.4424  24
  -5  -3  -1 197.131 60.6080  24
  -5   8   1 142.625 44.0903  24
  -5  -3  -1 177.110 48.7984  18
  -3  -5   1 148.359 58.0900   8
   5   3   1 174.788 65.3041   4
   8  -3   1 211.643 60.9378  15
   5   3   1 162.904 71.9883  15
   8  -3   1 92.5799 48.0968  14
   3   5  -1 151.042 43.7968  14
   5   3   1 126.982 48.9769  14
   3   5  -1 134.561 66.3932  15
  -8   3  -1 122.310 46.0558  22
  -8   5   1 159.229 48.5634  26
  -5   8   1 89.4306 43.4447  27
  -8   5   1 210.049 42.4270  11
  -5   8   1 137.550 42.0817  25
   5   3   1 170.906 47.1429  26
   3   5  -1 168.646 39.0532  12
   5   3   1 143.011 44.9456  12
  -8   3  -2 2285.95 155.405  22
   3   5  -2 2030.59 153.219  20
   3   5  -2 2294.59 157.624  19
  -3  -5   2 2189.20 177.571   8
   5   3   2 1879.68 175.758   9
   3   5  -2 1677.12 178.096   9
  -5  -3  -2 1914.67 153.130  18
  -3  -5   2 1843.50 163.848  24
  -5   8   2 1857.45 145.978  24
   3   5  -2 1983.95 162.650   4
   5   3   2 1924.37 175.858  15
   8  -3   2 1816.68 155.978  15
   8  -3   2 2320.14 155.651  14
   5   3   2 1837.37 152.239  14
  -8   5   2 1573.89 149.248  26
   5   3   2 1880.51 149.934  26
  -5   8   2 1922.37 154.539  27
   3   5  -2 1750.50 133.869  12
   8  -3   2 1834.27 138.564  12
   5   3   2 1721.15 145.746  12
  -3  -5   2 2262.12 155.392  10
  -8   5   2 1743.50 138.454  11
   8  -3   2 1852.69 177.696   3
  -3   8  -2 1682.54 156.480  24
  -5  -3  -2 1993.44 160.688  24
  -5   8   2 1847.10 143.130  25
   3   5  -3 57.7578 42.2605  19
   3   5  -3 92.0504 42.8570  20
  -3  -5   3 91.9493 41.1825  10
  -8   5   3 52.6247 34.9772  11
  -5  -3  -3 67.8617 42.8966  18
  -3  -5   3 37.6706 49.7782   8
  -3  -5   3 13.7616 38.6271  25
  -8   5   3 55.2066 45.3080  26
   5   3   3 131.964 48.8091  26
   5   3   3 128.574 67.4837  15
   8  -3   3-9.08629 49.8672  15
   8  -3   3 109.803 44.3505  14
  -8   3  -3 85.9808 44.7460  22
   8  -3   3 165.386 76.3691   3
   8  -3   3-11.7720 31.6874  12
  -3  -5   3 46.5384 53.2439  24
  -3   8  -3 75.0409 54.8439  24
  -5  -3  -3 60.7680 46.6100  24
  -5   8   3 90.5301 43.9788  27
  -8   5   4 727.410 79.8590  11
   3   5  -4 768.911 88.8996  20
  -3  -5   4 711.826 87.5486  10
  -5  -3  -4 882.300 92.2174  18
  -3  -5   4 939.168 115.402   8
   8  -3   4 727.586 106.647   6
  -3   8  -4 758.292 97.8722  24
  -5  -3  -4 726.792 85.7861  24
   5   3   4 773.109 103.982  15
   8  -5  -4 805.052 83.9563  13
   8  -3   4 615.851 77.7216  14
   8  -3   4 599.616 107.671   3
  -3  -5   4 812.637 88.7250  25
  -8   5   4 742.030 90.4595  26
   8  -3   4 660.534 72.9651  12
   5   3   4 962.817 101.665  26
  -8   5   5 141.484 45.5231  11
   8  -3   5-13.3523 68.2780   6
   3   5  -5 80.6318 47.0064  20
  -3  -5   5 135.159 50.6360  10
  -5  -3  -5 105.363 48.2061  18
  -3  -5   5 148.936 71.2339   8
  -3   8  -5 11.1794 47.8881  24
   3   5  -5 27.4159 36.4477  16
   5   3   5 100.831 58.7293  15
   8  -3   5 66.6705 41.5800  14
   8  -3   5 17.1952 32.5715  12
  -3  -5   5 89.1770 49.4839  25
  -8   5   5 66.4060 50.3468  26
   5   3   5 82.2305 49.9160  26
   5   3   5 46.9545 69.3102   3
   8  -3   5-60.5419 64.7631   3
  -5  -3  -6 1030.89 105.101  18
   3   5  -6 814.995 88.2432  16
  -3  -5   6 955.015 107.499  25
  -3  -5   6 924.520 131.382   8
   3   5  -6 933.808 103.178  20
   8  -3   6 867.029 132.834   3
   5   3   6 841.239 129.238   3
   5   3   6 943.695 109.719  26
  -8   5   6 1084.38 107.587  26
   5   3   6 1029.57 105.715  21
  -3  -5   6 828.299 121.450  23
   8  -3   6 726.662 118.457   6
  -8   5   6 1048.17 98.6077  11
   3   5  -7-14.7154 39.4138  16
   5   3   7 14.8573 74.9294   3
  -3  -5   7-14.5061 59.7332  23
   8  -3   7 29.6428 76.6410   6
   5   3   7 15.6462 73.6764   6
  -3  -5   7 16.6823 67.3604   8
   5   3   8 661.685 114.528   3
  -5  -3  -8 557.079 115.832   1
   8  -3   8 967.430 129.370   6
   5   3   8 719.556 120.818   6
  -3  -5   8 679.999 109.027  23
  -3  -5   8 842.432 131.839   8
   5   3   9 106.103 76.4620   6
   8  -3   9-47.7081 77.0735   7
  -3  -5   9-14.0181 63.0526  23
  -3  -5   9 71.5741 81.7603   8
  -5  -3  -9 63.2879 73.4195   1
   5   3  10 355.231 96.6739   6
  -3  -5  10 356.436 109.851   8
  -3  -5  10 250.759 82.0692  23
  -5  -3 -10 456.456 96.4862   1
   8  -3  10 153.116 86.2930   7
  -3  -5  11-32.7056 79.2690   8
  -3  -5  11 138.736 63.3650  23
   8  -3  11 28.2276 78.1732   7
  -5  -3 -11 12.6520 58.7388   1
  -6  -2  11-48.6014 88.7717   8
  -2  -6 -10 201.025 78.3621   1
   6   2 -10 263.132 65.1271  13
  -6  -2  10 249.088 99.3473   8
  -2  -6  -9 28.2196 69.3455   1
   6   2  -9 41.2214 49.2839  13
  -6  -2   9 53.6129 79.0779   8
  -2  -6  -8 949.083 122.813   1
   6   2  -8 662.216 91.8610  13
   8  -2  -8 749.676 101.398  13
  -6  -2   8 682.958 131.914   8
  -2  -6  -7 102.140 74.6274   1
  -6  -2   7 84.2613 72.1187   8
   8  -2  -7 65.9080 53.3667  13
   6   2  -7 59.5226 48.2253  13
  -6  -2   6 617.154 113.265   8
  -2  -6  -6 604.408 82.0538  18
   8  -2  -6 587.458 80.8660  16
   6   2  -6 719.391 87.5655  16
  -6  -2   6 808.816 97.8708  25
  -6  -2   6 720.662 100.660  24
  -6  -2   6 602.131 81.4768  10
  -6  -2   6 687.557 75.9182  11
  -2  -6  -6 673.534 109.309   1
   8  -2  -6 572.084 88.1352  13
   6   2  -5 68.7601 45.0375  20
  -6  -2   5-8.18365 37.4506  10
  -2  -6  -5 16.3981 40.8762  18
  -6  -2   5 14.7522 64.1936   8
  -6  -2   5 67.6628 52.3627  24
  -6   8  -5 60.7810 58.9432  24
   8  -2  -5 71.8084 44.6956  16
   6   2  -5 34.5219 41.2925  16
  -6   8  -5 21.0186 48.0604  25
  -8   6  -5 10.0714 48.8502  25
  -6  -2   5 89.9517 39.9665  11
  -8   2   5 77.2725 40.4901  11
   8  -2  -5 44.8405 68.3173   4
   2   6   5 95.4390 49.0966  21
  -2  -6  -5-13.5176 59.8324   1
   8  -2  -5 18.7971 39.5005  13
   6   2  -4 999.801 93.1825  19
   8  -2  -4 717.072 114.496   4
  -2  -6  -4 833.902 92.8427  18
   6   2  -4 932.756 97.7890  16
   8  -2  -4 863.675 90.9825  16
  -6  -2   4 845.439 117.378   8
   2   6   4 961.967 98.0961  21
   6   2  -4 982.040 99.6094  20
  -8   6  -4 1246.21 114.996  22
  -6   8  -4 898.985 105.311  25
   8  -2  -4 894.775 96.5304  13
   8  -2  -4 732.138 111.837  15
  -6  -2   4 830.150 92.1597  10
  -8   2   4 946.189 97.1189  11
  -6   8  -4 688.627 104.620  24
  -6  -2   4 1044.33 116.106  24
  -6  -2   4 993.467 91.2021  11
   6   2  -3 47.9143 35.3959  19
   6   2  -3 23.9764 42.8133  20
  -2  -6  -3 8.02949 44.4555  18
  -6  -2   3 12.7100 54.3139   8
   8  -2  -3-27.2729 65.1508   4
   6   2  -3-73.4961 74.1326   4
   8  -2  -3-6.75863 33.6470  16
   8  -2  -3-56.6393 61.3675  15
  -6   8  -3-9.89141 41.5078  25
  -6   8  -3-35.6234 51.6415  24
  -6  -2   3 77.7566 53.0712  24
  -6   8  -3 7.74311 31.8860  22
  -8   6  -3-9.52535 46.1552  22
  -2   8   3-9.97587 47.6620  27
  -6  -2   3 62.1491 38.1626  10
  -8   2   3 32.2868 39.1118  11
   6   2  -2 1485.94 130.157  19
   2   6   2 1922.36 173.286   9
  -2  -6  -2 1768.63 140.652  23
  -6   8  -2 1671.28 155.628  24
  -2  -6  -2 2138.16 149.375  18
   8  -2  -2 1682.82 130.765  16
  -6  -2   2 1569.49 155.087   8
   8  -2  -2 1845.87 173.666   4
   6   2  -2 1842.33 173.384   4
   8  -2  -2 1659.93 160.305  15
   6   2  -2 1584.38 170.685  15
  -6  -2   2 1672.97 154.227  24
  -6   8  -2 1675.25 146.756  25
  -6   8  -2 1896.04 140.233  22
  -8   6  -2 1831.21 149.946  22
  -6   8  -2 1788.05 136.727  26
  -2   8   2 1781.18 152.284  27
  -8   2   2 1644.58 138.488  11
   6   2  -2 1486.34 134.520  20
   2   6   1 47.9245 42.0933  19
   6   2  -1 92.1447 40.0802  19
   6   2  -1 39.1443 71.6370   9
   2   6   1 61.9377 70.2000   9
  -6   8  -1 99.9380 45.9903  24
  -6  -2   1 64.6168 52.4151  24
  -2  -6  -1 97.2742 46.5514  18
  -6  -2   1 136.677 48.0481  18
  -6  -2   1 133.908 57.2077   8
   6   2  -1 53.4578 61.2517   4
   8  -2  -1 104.286 61.5819   4
   8  -2  -1 108.473 62.1382  15
   6   2  -1 70.1544 62.2576  15
   6   2  -1 58.1377 47.2085  14
  -8   6  -1 88.4623 44.8857  26
  -2   8   1 174.582 60.8715  27
  -6   8  -1 93.4441 35.3588  26
  -6   8  -1 36.3689 37.0429  25
   6   2  -1 79.7697 40.5312  12
   2   6   1 134.981 35.7648  12
  -8   2   1 90.8227 39.1230  22
  -6   8  -1 96.7493 38.7984  22
  -2  -6  -1 137.288 51.6255  23
  -8   6  -1 110.074 48.2601  22
  -2   8   0 590.648 65.4773  19
   6   2   0 618.523 70.8608  19
   2   6   0 602.853 76.8148  19
   6   2   0 678.395 105.657   9
   2   6   0 593.685 98.7600   9
  -6   8   0 612.302 81.4364  24
  -6  -2   0 495.589 81.6612  24
  -6  -2   0 692.773 82.6518  18
  -2  -6   0 403.502 68.4343  18
   8  -2   0 422.822 93.3879   4
   6   2   0 514.294 92.5171   4
   6   2   0 733.934 109.982  15
   8  -2   0 743.043 98.9223  15
   2   6   0 719.640 91.2057  15
   6   2   0 655.309 86.1653  14
   8  -2   0 472.921 76.2464  14
  -6  -2   0 759.818 95.6954   8
  -8   2   0 606.745 68.1029  22
  -6   8   0 445.622 65.4722  22
  -2  -6   0 675.241 84.5094  23
   6   2   0 807.488 84.2233  12
   6   2   0 614.529 72.3612  26
  -6   8   0 618.931 79.1578  25
  -6   8   0 488.048 69.9396  27
  -8   6   0 705.591 85.4986  26
  -2   8   0 578.251 83.3604  27
   2   6  -1 32.6497 43.2587  19
  -2   8  -1 11.0653 31.3227  19
   2   6  -1 128.658 71.2511   9
   6   2   1-12.5455 73.7774   9
  -8   2  -1 81.2057 36.4171  22
  -2  -6   1-10.6918 50.3756  23
  -6  -2  -1-8.47101 41.0813  18
  -2  -6   1 88.7678 52.2779   8
   6   2   1 62.7499 59.9838   4
   6   2   1-52.6761 70.5647  15
   8  -2   1-10.5037 54.9990  15
   8  -2   1 43.9570 44.9348  14
   2   6  -1 48.6194 60.3420  15
   6   2   1 9.28349 41.7769  14
   6   2   1 32.8225 38.6773  12
   8  -2   1 42.6462 34.4823  12
   6   2   1 55.7191 42.6739  26
  -8   6   1 9.30902 40.5201  26
  -2  -6   1 46.6823 35.0252  10
  -6   8   1 93.2978 43.3159  24
  -2   8  -1-9.69034 44.9873  27
  -6   8   1 66.4523 36.7816  27
  -2   8  -2 1937.74 139.881  19
   2   6  -2 1922.31 152.417  19
   6   2   2 2105.01 184.468   9
  -2  -6   2 1847.74 167.272   8
  -6  -2  -2 2098.64 158.342  18
  -6   8   2 1523.85 145.449  24
  -2  -6   2 1991.58 173.480  23
   6   2   2 1901.71 154.883  26
  -8   6   2 1976.10 160.873  26
  -6   8   2 1899.21 151.724  27
   8  -2   2 1883.65 165.479  15
   6   2   2 2088.44 181.690  15
   8  -2   2 1759.91 182.575   3
  -8   2  -2 2061.79 147.672  22
   2   6  -2 2015.34 151.885  20
  -2  -6   2 2363.32 158.558  10
  -8   6   2 2057.05 140.027  11
   8  -2   2 1782.01 152.641  14
   6   2   2 1891.74 159.910  14
   8  -2   2 1733.55 143.818  12
   6   2   2 1861.69 151.185  12
   2   6  -3 59.0034 41.9084  19
  -2   8  -3 107.265 37.5273  19
   2   6  -3 193.548 50.8602  20
  -2  -6   3 103.278 43.8847  10
  -6  -2  -3 102.430 46.6921  18
  -2  -6   3 178.209 66.0936   8
  -8   6   3 69.4453 47.1620  26
   6   2   3 120.339 53.2548  26
  -6   8   3 100.230 42.6182  27
   6   2   3 138.029 66.7638  15
   8  -2   3 199.920 65.0366  15
  -2  -6   3 128.603 60.0108  23
   6   2   3 75.7892 51.1595  14
   8  -2   3 197.435 51.8169  14
  -8   6   3 108.382 37.9799  11
   8  -2   3 109.197 76.9018   3
   6   2   3 110.512 41.6957  12
   8  -2   3 194.683 47.0886  12
  -6  -2  -4 611.150 80.4691  18
  -2  -6   4 618.011 81.0590  10
  -8   6   4 334.513 74.7699  26
   6   2   4 564.441 83.5346  26
  -2  -6   4 506.191 92.4518   8
   2   6  -4 604.013 66.4824  16
   6   2   4 744.627 103.836  15
   8  -2   4 545.815 88.5375  15
   8  -2   4 729.313 116.068   3
   8  -2   4 518.713 67.9450  12
  -2  -6   4 499.801 93.2830  23
  -8   6   4 541.453 66.5072  11
   8  -2   4 741.032 85.4799  14
  -2   8  -4 564.929 66.0286  19
   2   6  -4 790.121 84.2318  20
  -6  -2  -5 17.4384 41.7023  18
  -2  -6   5 49.7855 49.6062  10
  -2  -6   5 69.4874 58.3495   8
   8  -2   5 6.85809 33.2868  12
   8  -2   5 86.5374 50.9139  14
   6   2   5 48.0121 58.9938  15
  -2  -6   5 56.8252 60.7381  23
   6   2   5 84.2889 52.4866  26
  -8   6   5 41.2545 50.7001  26
   8  -2   5 15.0135 67.5338   6
   2   6  -5 8.69265 42.7445  20
  -8   6   5 19.7830 33.7364  11
   6   2   5 34.8360 79.5943   3
   8  -2   5 82.3645 79.8415   3
   8  -2   6 1059.64 150.619   3
   6   2   6 1503.43 167.339   3
   6   2   6 1270.92 130.255  26
   8  -2   6 1266.36 153.588   6
  -6  -2  -6 1252.55 120.804  18
  -8   6   6 1296.44 112.224  11
  -2  -6   6 1171.22 142.462  23
   8  -2   6 1399.98 114.778  12
  -2  -6   6 1300.32 147.238   8
  -2  -6   7 74.7216 70.3997  23
   8  -2   7 88.3225 81.9724   3
   6   2   7-66.4345 82.7052   3
   8  -2   7 64.9945 73.0871   6
   6   2   7 67.2056 77.9696   6
  -2  -6   7 30.9662 70.7598   8
  -2  -6   8 420.955 97.2052   8
   8  -2   8 245.748 88.9906   6
   6   2   8 219.692 91.7189   6
  -2  -6   8 194.777 82.4944  23
  -6  -2  -8 281.961 88.8735   1
   6   2   8 321.949 95.7808   3
  -6  -2  -9 14.8280 72.8846   1
   8  -2   9 64.8117 79.6348   6
   6   2   9 48.9669 78.0249   6
  -2  -6   9 130.219 81.0730   8
  -2  -6   9 14.5108 65.2968  23
   8  -2  10 605.524 128.352   7
  -6  -2 -10 555.233 107.033   1
   6   2  10 863.807 128.766   6
  -2  -6  10 806.100 116.344  23
  -2  -6  10 875.948 129.413   8
   8  -2  11-45.6686 85.1947   7
  -2  -6  11-28.6827 70.4758   8
  -7  -1  10 96.2333 84.1013   8
   7   1  -9 10.9208 48.3149  13
   8  -1  -9-11.8444 53.2656  13
  -7  -1   9-32.7266 74.7587   8
  -8   1   9-66.2881 68.5616   8
   7   1  -8 1000.23 113.241  13
   8  -1  -8 998.524 114.931  13
  -7  -1   8 848.713 134.002   8
  -8   1   8 786.935 118.642   8
  -1  -7  -8 1059.40 125.058   1
   8  -1  -7 55.6022 49.2547  13
   7   1  -7 21.4749 53.5141  13
  -7  -1   7 109.026 75.5116   8
  -8   1   7 49.6940 62.7072   8
  -1  -7  -7 25.6591 62.2171   1
  -7  -1   6 256.154 54.5243  10
  -1  -7  -6 404.462 86.3163   1
  -8   1   6 230.580 75.6486   8
  -7  -1   6 351.674 90.7922   8
   8  -1  -6 338.675 95.1371   4
   7   1  -6 321.268 66.2885  13
   8  -1  -6 297.751 68.4576  13
   8  -1  -5-25.4960 39.4267  16
   1   7   5 54.1264 49.4103  16
  -7  -1   5 10.9789 49.3651  24
   8  -1  -5 9.98530 44.8977  13
   8  -1  -5-16.3203 81.2457   4
   7   1  -5-15.9229 41.1685  20
  -1  -7  -5 30.2783 43.2253  18
  -7  -1   5 30.5523 34.8933  10
  -8   1   5-10.5034 55.6219   8
  -7  -1   5 13.5680 60.0145   8
   1  -8  -5-26.3349 49.1147   1
  -1  -7  -5-24.4157 60.7731   1
   8  -1  -4 1531.22 171.112   4
   7   1  -4 1887.91 185.256   4
  -1  -7  -4 1736.40 135.021  18
   7   1  -4 1696.65 139.616  16
   8  -1  -4 1726.00 137.836  16
  -8   1   4 1396.86 140.650   8
  -7  -1   4 1574.88 157.254   8
   1   7   4 1530.70 134.184  21
   7   1  -4 1714.99 135.509  20
  -7   8  -4 1503.26 146.474  25
  -7  -1   4 1824.46 155.602  24
  -8   7  -4 1393.43 144.244  25
  -7   8  -4 1877.57 144.795  22
  -8   7  -4 1914.21 152.958  22
  -7  -1   4 1727.05 133.058  10
  -7  -1   4 1643.04 133.375  11
  -8   1   4 1587.06 136.142  11
   8  -1  -4 1287.84 155.973  15
  -7   8  -4 1548.16 156.708  24
  -1  -7  -4 1235.04 143.204   1
   1   7   3 35.8115 66.0890   9
  -7   8  -3-14.4383 29.1498  26
  -1  -7  -3 22.7098 42.3537  18
   8  -1  -3-53.0782 68.6164  15
   7   1  -3-29.7198 72.0024  15
  -7  -1   3 23.5659 57.8808   8
   8  -1  -3-7.58740 36.7641  16
   8  -1  -3-60.8293 80.5317   4
   7   1  -3 93.6288 71.2874   4
   1   7   3 7.56477 37.1601  21
   7   1  -3 14.8716 35.5255  20
  -7   8  -3 44.1830 41.6106  22
  -8   7  -3 29.1414 45.7412  22
  -7  -1   3 11.2066 47.0255  24
  -7   8  -3 42.1924 45.8725  25
  -1  -7  -3-21.1429 57.9019   1
  -7  -1   3 7.38655 33.2126  10
  -8   1   3-33.4388 43.2277  11
   7   1  -2 617.756 110.257   4
   8  -1  -2 800.341 115.641   4
  -1   8   2 705.677 91.1303  27
   8  -1  -2 605.434 103.363  15
  -7  -1   2 531.936 86.6518   8
  -7   8  -2 565.066 85.9399  25
  -7   8  -2 571.414 72.4039  26
  -7   8  -2 754.712 83.6116  22
  -8   7  -2 427.266 74.6969  22
   1   7   2 669.249 101.818   9
  -1  -7  -2 613.849 77.2488  18
   7   1  -2 570.774 109.308  15
   1   7   1-47.5419 71.8289   9
   7   1  -1 12.5296 75.0426   9
  -7   8  -1 25.5992 32.3250  26
  -7  -1   1-10.5220 52.3822   8
   8  -1  -1 14.5248 64.2480   4
   7   1  -1-58.7183 68.1019   4
   7   1  -1 42.6447 40.7508  12
   8  -1  -1 25.4557 68.1822  15
   7   1  -1 42.5381 71.5119  15
   7   1  -1 41.8762 46.3093  14
  -1  -7  -1-9.23374 46.5704  23
  -7   8  -1 17.1199 48.3913  22
  -8   7  -1 18.9487 51.3277  22
   1   7   1-7.96061 45.0035  19
  -8   7  -1-9.02085 34.9404  26
  -7   8  -1 7.73353 31.8485  27
   1   7   1-23.0958 39.3234  27
  -1   8   1 38.0376 46.7148  27
  -1  -7  -1 27.5878 31.9991  10
  -1   8   0 1974.76 164.805  27
  -7   8   0 1780.76 150.227  27
  -7   8   0 1985.36 160.590  26
  -8   7   0 2172.41 166.620  26
   1   7   0 2073.43 156.939  27
   8  -1   0 2092.56 190.445   4
   7   1   0 2390.07 198.846   4
   7   1   0 1898.65 157.992  12
  -7  -1   0 1936.80 157.058  18
   7   1   0 1732.85 174.082   9
   1   7   0 2017.09 183.446   9
   8  -1   0 2193.69 187.345  15
   7   1   0 1859.65 186.812  15
  -1  -7   0 2184.10 154.873  10
  -7   8   0 2150.91 161.998  22
  -8   7   0 1921.95 164.757  22
   7   1   0 1800.12 164.752  14
   8  -1   0 2116.92 171.418  14
  -1  -7   0 1967.27 167.156  23
  -1   8   0 2247.83 153.838  19
   1   7   0 2117.24 158.825  19
  -7   8   1 22.3695 32.9898  27
   1   7  -1 59.3298 46.7821  27
  -1   8  -1-9.43045 46.3303  27
   7   1   1-14.0513 63.1838   4
   7   1   1 67.4623 66.2822  15
   8  -1   1-48.7740 62.2826  15
   8  -1   1 16.0897 40.0551  12
   7   1   1 34.6120 38.2811  12
  -1  -7   1 22.9426 49.8927  23
  -7   8   1-9.47380 42.6036  26
  -8   7   1 29.4492 47.5700  26
  -1   8  -1-20.1327 45.3486  19
   1   7  -1 56.9052 47.3462  19
   7   1   1-48.1008 69.3555   9
   1   7  -1 12.3686 69.9230   9
  -1  -7   1 68.1430 38.1916  10
  -7  -1  -1-16.4046 41.3728  18
  -8   1  -1 32.2145 38.2415  18
   8  -1   1-9.89106 46.5815  14
   7   1   1 10.1304 47.0017  14
  -1   8  -2 376.989 70.5807  27
  -7   8   2 371.639 57.2144  27
   1   7  -2 363.107 61.5932  27
   8  -1   2 428.849 88.1725  15
   7   1   2 345.595 83.8511  15
  -7  -1  -2 581.073 74.4398  18
  -8   1  -2 372.989 57.5461  18
   7   1   2 381.091 87.6228   9
  -1  -7   2 378.348 64.0129  10
  -1  -7   2 374.118 79.0205  23
  -7   8   2 336.833 69.8547  26
  -8   7   2 374.779 74.0377  26
  -1   8  -2 510.491 64.9506  19
   1   7  -2 337.107 62.8185  19
   8  -1   2 393.267 65.1457  12
   7   1   2 497.656 69.1966  12
  -1  -7   2 339.484 73.8537   8
   7   1   2 595.421 81.0794  14
   8  -1   2 341.452 67.0650  14
  -1  -7   3-10.9635 48.4976   8
   7   1   3 10.1398 48.4479  14
   8  -1   3 29.0427 47.5586  14
   8  -1   3-11.6474 56.4397  15
   7   1   3 103.246 65.9187  15
   8  -1   3 47.9559 40.3133  12
   7   1   3 8.79922 38.9255  12
  -1  -7   3 27.2864 52.8429  23
  -1   8  -3-21.1737 37.8123  19
   1   7  -3-8.39163 38.9343  19
  -1  -7   3-8.80620 40.2336  10
   7   1   3-48.1554 59.1407   9
   1   7  -3 22.5702 37.4575  20
  -8   7   3 41.7025 47.6310  26
   7   1   3-9.66436 42.0334  26
   8  -1   3 87.8534 81.5148   3
  -7  -1  -3-24.8588 40.1547  18
  -8   1  -3 87.5746 42.4933  18
   7   1   4 1919.27 154.405  12
   8  -1   4 2013.31 151.714  12
   1   7  -4 2117.83 153.172  20
  -8   7   4 1657.56 157.762  26
   7   1   4 1690.60 156.425  26
   8  -1   4 1830.64 196.356   3
   7   1   4 1501.55 190.833   3
  -1  -7   4 1650.82 171.111  23
  -1   8  -4 1718.20 144.611  19
   1   7  -4 1795.07 151.233  19
  -1  -7   4 2093.75 172.964   8
  -7  -1  -4 1713.42 148.784  18
  -8   1  -4 2000.11 147.163  18
   7   1   4 2089.75 166.579  14
   8  -1   4 1982.39 162.681  14
   8  -1   4 2035.46 175.185  15
   7   1   4 2128.66 181.373  15
   8  -1   5 9.66953 47.5010  14
  -1  -7   5-30.1306 60.8328  23
  -1  -7   5-48.4386 55.3222   8
   7   1   5-15.9612 41.2695  21
   7   1   5 27.0996 42.5386  12
   8  -1   5-7.94725 37.9715  12
  -8   1  -5-14.1992 38.4633  18
  -7  -1  -5-25.7608 43.3083  18
   8  -1   5 71.6908 81.8774   3
   7   1   5 18.5770 82.1717   3
  -1  -7   6 292.423 89.0912  23
   8  -1   6 253.461 90.6650   6
  -1  -7   6 320.277 82.7614   8
   8  -1   6 308.835 104.762   3
   7   1   6 181.520 90.3550   3
  -1  -7   7-31.3542 66.9952  23
   8  -1   7-34.0018 75.2016   6
   7   1   7 35.3296 75.4888   6
  -1  -7   7-13.4907 67.1619   8
   8  -1   7-36.0731 84.9345   3
   7   1   7 17.9485 83.2678   3
   7   1   8 1019.91 141.233   3
   8  -1   8 630.348 120.434   6
   7   1   8 935.471 136.580   6
  -1  -7   8 688.402 118.457  23
  -1  -7   8 908.163 123.944   8
  -7  -1  -8 693.005 120.833   1
   8  -1   9 49.6242 79.0535   6
   7   1   9-33.0706 73.1661   6
  -1  -7   9 86.5254 65.9086  23
  -7  -1  -9 39.8014 65.2014   1
  -1  -7   9 39.9623 66.3427   8
  -7  -1 -10 35.1120 65.4454   1
  -1  -7  10 195.271 83.2871   8
   7   1  10 216.718 96.4603   6
  -8   0   9-13.2891 67.0453   8
   8   0  -9 77.3866 57.1952  13
  -8   0   8 297.194 86.2675   8
   8   0  -8 223.830 66.5573  13
  -8   0   7 168.470 77.6636   8
   8   0  -7 77.7901 55.3914  13
   8   0  -6 1200.78 122.462  13
   8   0  -6 1282.44 164.931   4
  -8   0   6 1222.75 138.789   8
   0  -8  -6 1174.93 124.609   1
   8   0  -5 83.9170 47.1776  13
   8   0  -5-51.9953 82.8122   4
   0  -8  -5-9.91957 51.3053   1
  -8   0   5 35.3895 57.1693   8
  -8   0   4 253.621 70.3165   8
   8   0  -4 252.081 90.6162   4
  -8   0   4 157.687 43.0420  10
  -8   0   3-40.4672 54.8166   8
   8   0  -3 49.0457 78.1149   4
   8   0  -3 24.8833 39.6422  16
  -8   0   3 74.2257 39.3101  10
  -8   8  -2 1224.11 119.295  22
  -8   8  -2 1058.42 107.477  26
   8   0  -2 1166.55 143.951  15
   8   0  -2 1422.38 155.178   4
  -8   0   2 1233.05 123.613   8
  -8   8  -1-47.2699 55.5822  22
   0   8   1 35.4923 47.5318  27
  -8   8  -1 9.08277 35.9345  26
   0  -8  -1-6.23668 33.0276  10
   8   0  -1 42.1850 71.8205  15
   8   0  -1-30.9899 66.2141   4
   8   0   0 719.330 112.180   4
  -8   8   0 657.637 86.0630  22
   8   0   0 556.986 104.865  15
   0  -8   0 649.719 73.4770  10
   8   0   0 502.043 94.4448   9
   8   0   0 564.764 78.4526  12
   8   0   0 416.356 81.2872  14
   0   8   0 631.328 76.6903  19
   0   8   0 721.626 87.7104  27
  -8   8   0 899.159 93.3037  26
   8   0   1 66.8245 69.2781  15
   8   0   1 108.862 57.1788  14
   0   8  -1 84.8983 44.3369  19
   0  -8   1 87.9549 39.9997  10
   8   0   1 122.114 66.0565   9
   0   8  -1 52.2659 47.4371  27
  -8   0  -1 46.3808 43.0691  18
   8   0   1 105.955 45.9125  12
  -8   8   1 160.263 50.0972  26
   8   0   2 814.561 90.7632  12
   0   8  -2 684.126 87.4877  27
  -8   0  -2 729.135 84.1031  18
   0  -8   2 632.484 80.2017  10
   8   0   2 759.083 106.209   9
   0   8  -2 761.663 86.0894  19
   8   0   2 781.706 98.0747  14
   0  -8   3 9.50040 45.4120   8
   8   0   3 43.6504 61.0728   9
  -8   0  -3 47.3202 44.6063  18
   0   8  -3 8.66002 47.4542  27
   8   0   3 76.3249 92.4674   3
   8   0   3 17.6778 44.0249  12
   8   0   4 350.863 111.069   3
   0  -8   4 562.255 83.6824   8
   8   0   5 114.625 89.0617   3
   0  -8   5 187.838 63.4768   8
   8   0   6 551.980 121.848   6
   8   0   6 686.268 127.475   3
   0  -8   6 559.014 87.5410   8
   8   0   7-36.4378 83.2638   3
   8   0   7-52.8225 76.6104   6
   8   0   8 355.052 100.630   6
  -8   0  -8 250.493 81.7988   1
   8   0   9-16.1503 77.1651   6
   8   0  10 29.0221 82.8783   6
  -5  -4  10 310.938 93.0780   8
   5   4  -9 39.8142 46.4759  13
  -5  -4   9 51.3969 85.3447   8
  -5  -4   9 93.8134 63.1851  23
  -4  -5  -9 59.9531 71.6763   1
   5   4  -8 454.012 70.6335  13
  -5  -4   8 609.018 118.122   8
  -4  -5  -8 527.620 106.736   1
  -4  -5  -7 32.5600 76.6850   1
  -5  -4   7 69.2875 75.3556   8
   4   5   7 38.1635 68.1720   6
   5   4  -7 25.3106 42.5930  13
   9  -4  -6 473.177 74.7217  13
   9  -4  -6 243.228 78.3366   4
  -5  -4   6 402.221 74.2549  10
  -5  -4   6 345.501 88.6802   8
  -4  -5  -6 583.460 109.213   1
   4   5   5 40.6472 67.7397   3
  -5  -4   5 119.646 50.0283  10
   9  -4  -5 144.950 55.1051  13
   9  -4  -5 150.092 73.0899   4
  -5  -4   5 124.365 73.4697   8
  -5  -4   4 869.165 120.503   8
   4   5   4 601.592 92.8383  15
   4   5   4 620.871 84.2262  14
   9  -4  -4 903.607 111.703   4
   5   4  -4 799.409 116.496   4
  -5  -4   4 1095.49 103.422  10
  -4  -5  -4 739.389 92.1845  18
   9  -4  -4 827.334 88.3277  13
   4   5   4 583.859 87.7125  26
   5   4  -3 25.0026 39.8200  19
   4   5   3-43.0312 71.4069   9
   5   4  -3 26.7988 43.8827  20
  -4  -5  -3-18.9832 45.9926  18
   9  -4  -3 11.3743 60.9311   4
   5   4  -3-78.6691 71.8155   4
   9  -4  -3-7.48255 37.7387  13
  -5  -4   3 14.0032 55.4019   8
   4   5   3-30.8210 53.7703  15
   4   5   3-8.01284 41.9383  14
  -5   9  -3 58.0497 49.6139  24
  -5  -4   3 49.8785 63.6901  24
  -4   9   3-31.7025 53.2962  27
   4   5   3-35.7704 45.6764  26
  -9   4   3-16.0879 38.4333  11
  -5  -4   3-9.36099 39.2832  10
  -9   5  -3 38.0751 48.6189  22
  -5  -4   2 957.436 100.603  10
   5   4  -2 910.400 99.9153  19
   4   5   2 1142.15 137.230   9
   9  -4  -2 1146.98 124.820   4
   5   4  -2 1012.92 124.605   4
  -5   9  -2 899.113 99.5440  25
  -5   9  -2 1154.69 116.883  24
  -5  -4   2 878.473 117.641   8
   4   5   2 986.542 97.8930  12
   4   5   2 1038.78 119.726  15
   4   5   2 972.661 100.492  14
   5   4  -2 890.504 126.652  15
   9  -4  -2 1042.81 95.5945  13
  -9   5  -2 958.709 104.899  22
  -4  -5  -2 1170.56 113.997  24
  -5  -4   2 1003.47 122.037  24
  -4  -5  -2 995.853 108.614  18
   4   5   2 1013.12 102.707  26
  -4   9   2 940.896 112.460  27
   4   5   1 110.912 46.2767  19
   5   4  -1 48.9487 43.7623  19
   5   4  -1-45.1705 87.7133   9
   4   5   1 43.4273 74.8893   9
  -4  -5  -1 85.5304 53.7719  18
   5   4  -1 70.9776 61.9548   4
  -5   9  -1 82.9738 39.7089  25
  -5  -4   1 13.1654 54.2618   8
   4   5   1-22.8940 60.6624  15
   5   4  -1 55.2498 71.4610  15
   5   4  -1 17.9047 46.3497  14
   4   5   1 63.4447 42.5452  14
  -9   5  -1 36.7670 49.2924  22
  -9   4   1 33.3947 43.7548  22
  -5   9  -1 20.5342 45.4723  27
  -4   9   1 20.9606 47.9328  27
   4   5   1 29.1014 42.0216  26
  -4  -5  -1 10.7898 52.3319  24
  -5   9  -1 84.1134 44.9889  24
  -5  -4   1 11.8697 55.1134  24
   5   4  -1 7.48868 38.7923  12
   9  -4  -1 97.3837 37.8252  13
   4   5   1 43.0457 36.7153  12
   5   4   0 493.396 68.5541  19
   4   5   0 367.658 65.7835  19
   5   4   0 469.038 103.194   9
   4   5   0 423.331 93.5961   9
  -5  -4   0 515.348 78.5628  18
  -4  -5   0 384.526 73.7748  18
   4   5   0 428.947 76.3864   4
   5   4   0 339.518 80.0505   4
  -4   9   0 505.989 81.5381  27
  -5   9   0 457.147 75.3402  27
   4   5   0 519.144 91.9291  15
   5   4   0 358.273 87.6385  15
   9  -4   0 451.770 89.2464   3
   4   5   0 503.889 64.7805  12
   5   4   0 394.702 64.1533  12
  -9   4   0 397.296 68.3481  22
  -9   5   0 375.253 70.2244  22
  -4  -5   0 378.613 83.1482  24
  -4   9   0 506.058 70.2006  24
  -5   9   0 511.258 71.1500  24
  -5  -4   0 470.366 82.1041  24
   5   4   0 431.609 70.2678  14
   4   5   0 466.416 71.0228  14
  -4  -5   1 18.3554 37.0687  10
   4   5  -1-85.5961 49.3729  19
   4   5  -1 14.9920 83.0068   9
   5   4   1 14.5302 74.2184   9
  -4  -5   1-23.9749 55.6184  24
  -4   9  -1-20.0268 37.9395  24
  -5   9   1-8.39508 38.9559  24
  -5  -4  -1 11.0165 51.1148  24
  -5  -4  -1-9.63014 46.0179  18
  -4  -5   1-13.2106 53.3496   8
   4   5  -1 9.89060 53.5880   4
   5   4   1-38.8983 67.0531  15
   4   5  -1 12.6551 62.1714  15
   5   4   1-17.7589 45.9239  14
  -4   9  -1-95.6511 54.9636  27
  -5   9   1 40.5156 45.5517  27
  -9   4  -1-16.8537 41.9598  22
   5   4   1 7.72995 40.9442  26
   9  -4   1-24.0463 64.4116   3
   5   4   1-31.9884 38.7594  12
   4   5  -1-6.58160 35.6657  12
  -9   4  -2 1679.26 140.010  22
  -4  -5   2 1661.04 139.390  10
   4   5  -2 1687.12 139.452  19
   5   4   2 2091.06 182.700   9
  -4  -5   2 1813.24 166.199   8
  -5  -4  -2 1801.31 147.993  18
   5   4   2 1690.45 141.698  26
  -5   9   2 1653.35 146.914  27
   4   5  -2 1471.87 148.456   4
   5   4   2 1755.24 142.188  14
   9  -4   2 1273.11 125.937  14
   4   5  -2 1564.18 162.758  15
   5   4   2 1664.61 160.639  15
  -4  -5   2 1502.52 154.112  24
  -5  -4  -2 1873.75 152.260  24
   9  -4   2 1094.04 137.693   6
  -4   9  -2 1787.14 153.215  24
   5   4   2 1626.00 136.613  12
   9  -4   2 1649.94 163.763   3
   5   4   3 167.190 52.3419  26
  -4  -5   3 140.367 64.6573  24
  -4   9  -3 125.278 59.9317  24
  -5  -4  -3 73.3082 49.4828  24
  -9   4  -3 97.0466 49.2421  22
   4   5  -3 89.5779 46.1762  20
   4   5  -3 131.355 46.2545  19
  -5  -4  -3 95.1578 50.7770  18
  -4  -5   3 153.885 67.1280   8
   9  -4   3 101.004 68.1089   6
   4   5  -3 101.335 60.6373   4
   5   4   3 224.300 77.1152  15
  -5   9   3 171.937 58.6623  27
   5   4   3 89.9212 49.6459  14
   9  -4   3 159.507 76.1601   3
  -9   5   3 66.2737 39.9373  11
   9  -5  -3 115.617 40.8401  13
   5   4   3 135.327 49.6486  12
  -4  -5   3 115.024 48.1243  10
   5   4   3 143.806 78.1544   9
   9  -5  -4 237.845 57.9330  13
   5   4   4 276.238 62.5537  14
   9  -4   4 339.677 93.9697   3
  -4  -5   4 316.611 63.0471  10
   9  -4   4 153.928 72.9966   6
   5   4   4 328.729 67.8887  26
   4   5  -4 158.601 74.4786   4
   4   5  -4 348.413 58.2100  16
  -4  -5   4 220.295 72.6097   8
  -4  -5   5 10.4662 43.9447  10
   5   4   5 31.7472 73.6554   3
   9  -4   5 37.6769 64.9597   6
  -4  -5   5 61.8812 69.5764   8
   4   5  -6 1110.18 100.607  13
  -4  -5   6 1301.68 142.503  23
  -4  -5   6 800.092 128.114   8
   9  -4   6 927.568 127.556   6
   5   4   6 943.770 139.867   3
  -5  -4  -7 133.876 78.9918   1
  -4  -5   7 45.5111 65.0587  23
  -4  -5   7 66.3613 74.7976   8
   9  -4   7 147.794 79.1822   6
   5   4   7 59.7188 72.5484   6
   5   4   7 208.980 83.6205   3
  -5  -4  -8 228.812 93.2592   1
  -4  -5   8 381.586 85.7857  23
   5   4   8 340.511 94.1738   6
   5   4   8 383.546 91.8530   3
  -4  -5   8 360.487 97.7750   8
  -4  -5   9 16.8317 79.2640   8
  -4  -5   9 13.7130 63.6232  23
   5   4   9 52.2576 72.3358   6
  -5  -4  -9-15.1608 75.4788   1
   5   4  10 400.985 85.2622   6
  -4  -5  10 447.287 106.418   8
  -6  -3  10 78.8643 75.4763   8
  -3  -6  -9 13.7056 68.2289   1
   9  -3  -9-38.2078 71.2575   4
  -6  -3   9 66.3974 83.7149   8
   6   3  -9-9.00043 47.1051  13
  -3  -6  -8 592.377 109.979   1
   9  -3  -8 770.055 121.730   4
  -6  -3   8 659.958 119.389   8
   6   3  -8 719.183 88.6215  13
  -3  -6  -7 15.3103 65.4273   1
   9  -3  -7 27.4950 72.8032   4
  -6  -3   7-32.6725 68.5532   8
   9  -3  -7-10.8932 48.1865  13
   6   3  -7 37.9196 44.6433  13
  -6  -3   6 270.453 61.8812  10
  -3  -6  -6 227.982 82.5064   1
   9  -3  -6 362.804 91.8296   4
  -6  -3   6 257.010 83.1239   8
   9  -3  -6 185.639 60.3898  13
  -6  -3   5-28.3868 43.2344  10
  -3  -6  -5-44.5026 68.8229   1
  -6  -3   5 15.1967 66.0939   8
   9  -3  -5-9.55991 43.6804  13
   9  -3  -5 27.6099 65.9604   4
   6   3  -5-32.1182 79.9495   4
  -6  -3   4 1418.75 123.948  10
   9  -3  -4 1460.27 116.424  16
  -6  -3   4 1253.56 146.354   8
   9  -3  -4 1361.01 125.375  13
  -6  -3   4 1272.42 123.618  25
   6   3  -4 1060.48 143.512   4
   9  -3  -4 1239.55 146.191   4
   9  -3  -3-8.16669 37.3407  13
   6   3  -3 7.69279 36.7867  19
   3   6   3 139.816 74.9131   9
  -3  -6  -3 18.4391 45.3158  18
  -6  -3   3 24.6443 55.4267  24
  -6  -3   3 72.4687 42.0531  10
   9  -3  -3 13.4221 66.8362   4
   6   3  -3 73.5813 73.2770   4
  -6  -3   3 41.0838 62.5806   8
  -3  -6  -2 323.921 65.2313  18
   3   6   2 395.378 91.3858   9
  -6  -3   2 271.144 57.2048  10
   6   3  -2 524.282 97.2375   4
   9  -3  -2 399.580 89.6704   4
  -6  -3   2 277.377 77.3174   8
  -3   9   2 427.061 78.9695  27
  -6  -3   2 305.450 73.1541  24
  -6   9  -2 420.475 76.1910  24
  -6   9  -2 258.030 58.1918  25
   6   3  -2 290.535 55.4260  19
  -9   6  -2 396.356 72.6890  22
   3   6   2 212.615 52.0330  12
   6   3  -2 284.115 92.7430  15
  -3  -6  -1 27.8782 46.2610  18
   6   3  -1-88.6295 79.1285   9
   3   6   1-42.3656 86.8531   9
  -6  -3   1-11.9126 49.9882  24
  -6   9  -1 11.1582 41.2935  24
   6   3  -1-13.5430 65.6216   4
   9  -3  -1 13.2373 59.5196   4
  -6  -3   1-25.6829 54.8749   8
   6   3  -1 14.4422 76.4799  15
   6   3  -1 19.9673 46.3155  14
   6   3  -1 57.6898 43.6430  12
  -9   6  -1-19.6190 53.1414  22
  -3  -6  -1-28.0687 47.7871  23
   3   6   1-34.9172 48.8404  19
   6   3  -1-7.53000 44.6860  19
  -6   9  -1 28.8737 40.3871  27
  -3   9   1 21.2349 49.2557  27
  -6   9  -1 7.74238 34.2464  26
  -6   9  -1-9.14032 33.8261  25
  -9   6   0 1810.50 157.266  22
  -9   3   0 2042.55 149.873  22
   6   3   0 1846.14 146.476  19
   3   6   0 2013.57 155.644  19
   6   3   0 1706.15 182.142   9
   3   6   0 1920.39 186.041   9
  -6  -3   0 1868.33 158.873  18
   6   3   0 2065.20 182.633   4
  -3   9   0 1948.81 165.222  27
  -6   9   0 1831.14 155.113  27
  -6   9   0 1964.00 151.344  26
  -6  -3   0 1711.54 165.148  24
  -6   9   0 1830.36 151.131  25
   9  -3   0 1894.68 160.330  15
   3   6   0 1685.30 161.547  15
   6   3   0 2012.87 188.336  15
  -3  -6   0 2109.07 169.461  23
  -6   9   0 2075.71 163.996  24
  -3  -6   0 2277.37 159.550  10
   9  -3   0 1420.39 168.962   3
   6   3   0 1676.49 157.247  14
   6   3   0 1642.71 147.724  12
  -3  -6   1 45.4216 44.0179  10
   3   6  -1-70.1923 55.3411  19
   3   6  -1-73.0711 85.1057   9
   6   3   1-156.810 82.2145   9
  -6   9   1 103.834 44.4499  27
  -3   9  -1-21.3642 47.2501  27
  -3  -6   1 25.9494 52.3904   8
   6   3   1-24.5103 42.2480  26
   9  -3   1 9.62976 56.0790  15
   6   3   1 40.7792 67.6692  15
   3   6  -1-21.9504 59.4568  15
  -6  -3  -1-11.1859 54.2007  24
  -3  -6   1 23.8100 56.8784  23
  -6   9   1 9.02938 34.9713  24
   6   3   1 17.2490 43.4963  12
   9  -3   1 115.733 75.7137   3
  -9   3  -1-21.9429 43.0028  22
   9  -3   1 17.6754 42.2242  14
   6   3   1 19.9605 47.6826  14
  -6  -3  -1-57.3452 47.5798  18
   3   6  -2 338.475 65.2508  19
  -6  -3  -2 363.749 68.5247  18
   6   3   2 374.486 64.1114  26
  -3  -6   2 237.141 74.7910   8
  -6  -3  -2 352.044 74.4526  24
  -3  -6   2 276.634 77.0197  23
   6   3   2 305.083 80.4354  15
   9  -3   2 394.580 75.1627  15
   9  -3   2 198.539 59.8166  14
   3   6  -2 232.136 77.3586  15
   6   3   2 293.925 65.8989  14
   6   3   2 307.181 62.3738  12
   6   3   2 398.819 89.8881   9
  -3  -6   2 232.120 56.5425  10
  -9   3  -2 340.592 63.6149  22
  -3   9  -2 299.888 72.7037  27
  -6   9   2 404.847 64.8430  27
  -9   6   2 311.110 71.6534  26
   9  -3   2 221.529 83.4211   3
  -3  -6   3 40.2419 60.3191   8
   9  -3   3-42.2243 45.2444  14
   6   3   3 19.7521 43.6914  14
  -6  -3  -3 9.69932 49.5458  24
  -3  -6   3 70.8435 64.7318  23
   6   3   3 86.5787 52.1201  26
  -3  -6   3 126.417 50.2906  10
   6   3   3 14.0845 65.3445   9
   6   3   3-35.7111 41.4248  12
  -6  -3  -3 18.9330 46.5087  18
   9  -3   3-61.4918 82.3537   3
  -3  -6   4 1385.26 156.859  23
   9  -3   4 1257.48 149.261   6
  -3  -6   4 1472.58 152.366   8
   9  -3   4 1321.93 122.305  14
   3   6  -4 1343.79 113.877  16
   9  -3   4 1385.59 163.852   3
  -3  -6   4 1395.76 132.901  10
  -3  -6   5-32.1811 42.5074  10
   6   3   5-106.534 88.4240   3
   9  -3   5-48.7116 78.7129   3
  -3  -6   5-75.7866 69.2851  23
   9  -3   5-14.4579 65.0526   6
  -3  -6   5-14.5682 60.0375   8
  -3  -6   6 371.109 89.4386  23
  -3  -6   6 350.494 94.7975   8
   9  -3   6 220.182 87.4651   6
   6   3   6 135.135 87.4415   3
  -6  -3  -7 49.2318 76.1851   1
  -3  -6   7 61.6573 67.0968  23
  -3  -6   7 46.0476 65.6540   8
   9  -3   7 74.9167 74.6452   6
   6   3   7 82.0495 82.8094   6
   6   3   7 15.8399 73.5394   3
  -6  -3  -8 528.905 111.655   1
  -3  -6   8 532.341 102.857  23
  -3  -6   8 471.124 108.801   8
   6   3   8 411.571 108.308   3
   9  -3   8 560.618 108.682   6
   6   3   8 531.173 114.001   6
  -3  -6   9 106.556 77.7656   8
   9  -3   9 13.5613 75.0988   7
   6   3   9 28.8453 77.2767   6
  -3  -6   9 55.5273 71.8012  23
  -6  -3  -9-29.4392 75.1984   1
   6   3  10 141.811 76.0782   6
  -3  -6  10 99.2869 82.0646   8
   7   2  -9 48.1927 52.5117  13
  -7  -2   9 250.709 85.2346   8
   9  -2  -8 362.307 105.025   4
  -7  -2   8 319.151 93.6194   8
   7   2  -8 375.101 71.3317  13
   9  -2  -8 302.451 74.0600  13
  -2  -7  -8 328.626 83.0247   1
   9  -2  -7 107.802 80.7319   4
  -7  -2   7 15.2975 63.1612   8
   9  -2  -7 165.436 61.2357  13
   7   2  -7 71.9392 51.3689  13
  -2  -7  -7 94.1437 72.1920   1
  -2  -7  -6 685.622 114.395   1
   7   2  -6 749.416 129.570   4
   9  -2  -6 814.075 128.064   4
  -7  -2   6 643.044 84.8452  10
   9  -2  -6 739.506 94.6545  13
   7   2  -6 851.263 98.1339  13
  -7  -2   6 674.568 112.316   8
  -2  -7  -5 40.1936 68.4827   1
   9  -2  -5-15.5167 75.2330   4
   7   2  -5 16.9155 71.0325   4
  -7  -2   5 43.4207 41.5769  10
   9  -2  -5 121.314 46.9762  13
  -7  -2   5 27.9544 66.8323   8
  -2  -7  -4 89.7022 67.4437   1
   7   2  -4 114.511 76.2233   4
   9  -2  -4 260.346 87.7404   4
  -7  -2   4 145.405 47.3854  10
   9  -2  -4 114.029 50.2388  13
  -7  -2   4 119.570 69.0670   8
   7   2  -3 110.918 80.0535   4
   9  -2  -3 90.4674 76.1897   4
  -7  -2   3 77.3988 44.7220  10
  -2  -7  -3 108.178 64.5619   1
  -7  -2   3 76.5855 59.4047   8
  -2  -7  -2 1374.31 132.186  18
   9  -2  -2 1465.69 124.576  16
  -7  -2   2 1768.73 161.345   8
  -7  -2   2 1714.70 137.550  10
   9  -2  -2 1506.92 164.318   4
   7   2  -2 1849.84 180.353   4
  -7  -2   1-12.1673 53.8252   8
   9  -2  -1-19.3702 33.3980  16
   9  -2  -1 58.0550 62.2035  15
  -7   9  -1-8.74924 36.0373  27
  -2  -7  -1 32.8846 41.4698  10
  -7   9  -1-99.3535 44.3593  22
  -2  -7  -1 48.6307 51.5123  23
   7   2  -1-14.1045 72.0437   9
   2   7   1-68.0995 78.5531   9
  -7  -2   1-24.0113 56.5396  24
  -7   9  -1 8.37095 33.1282  26
   9  -2  -1-14.8043 70.7348   4
   7   2  -1 44.6015 64.6610   4
  -7   9   0 413.032 65.2633  26
  -7   9   0 430.856 67.9209  25
  -7  -2   0 333.661 67.1875  18
   7   2   0 393.951 67.0717  12
  -2  -7   0 384.724 77.7303  23
  -7   9   0 387.349 60.3855  22
  -7  -2   0 200.578 71.9736  24
  -7   9   0 293.905 62.6352  24
   9  -2   0 315.574 79.0580  15
  -2  -7   0 381.107 64.8394  10
  -7   9   0 403.971 62.7197  27
   7   2   0 364.735 89.4608   4
   7   2   0 434.165 79.7587  14
   7   2   0 239.724 85.8567   9
   2   7   0 292.326 87.0156   9
   9  -2   1 49.3219 82.9162   3
  -7   9   1 25.5761 35.1097  27
  -7   9   1 9.14415 37.6575  25
   7   2   1-9.10699 42.8871  12
  -7  -2  -1-37.3550 45.8773  18
  -7  -2  -1 68.7076 57.7541  24
  -7   9   1-29.2790 41.7087  24
   7   2   1 10.6789 55.8921  14
   9  -2   1 79.8128 55.2370  14
   7   2   1-41.3346 73.8091   9
  -2  -7   1 35.2398 37.6507  10
  -2  -7   1 24.3036 55.5156  23
  -7   9   1 8.39671 33.9086  22
   9  -2   2 651.083 121.109   3
  -7  -2  -2 797.849 103.043  24
  -2  -7   2 549.951 100.484  23
  -2  -7   2 893.874 110.921   8
  -2  -7   2 856.032 93.0913  10
  -2  -7   3 14.6281 67.8813  23
  -2  -7   3 37.7862 53.8478   8
   9  -2   3 68.6925 77.2335   3
  -2  -7   3 19.7342 42.9418  10
  -2  -7   4 623.528 104.232  23
  -2  -7   4 614.732 102.029   8
   7   2   4 789.507 134.680   3
   9  -2   4 630.767 123.393   3
  -2  -7   4 638.492 87.4253  10
  -2  -7   5 52.7492 60.2844   8
   9  -2   5 143.301 81.3536   6
  -2  -7   5 15.5541 62.8441  23
   9  -2   5-17.7342 75.8154   3
   7   2   5 37.6905 86.1194   3
  -2  -7   6 313.951 80.5299   8
   9  -2   6 259.424 96.8230   6
  -2  -7   6 484.859 96.0312  23
   9  -2   6 298.966 102.832   3
   7   2   6 214.845 97.3957   3
  -2  -7   7 13.5485 62.8536   8
   7   2   7 50.3985 81.4008   3
  -2  -7   7-31.1491 64.1335  23
   9  -2   7 31.8830 73.9551   6
   7   2   7-17.2430 72.3563   6
   9  -2   8 278.189 91.4057   6
   7   2   8 293.867 102.433   6
  -2  -7   8 394.156 86.7096   8
   7   2   8 492.316 108.443   3
  -7  -2  -8 326.880 95.8803   1
  -2  -7   8 511.798 101.545  23
  -2  -7   9 55.1008 64.1018  23
   7   2   9 149.774 83.9488   6
   9  -2   9 159.817 78.8674   6
  -2  -7   9 51.6135 66.9115   8
   8   1  -9 88.2129 56.1706  13
  -8  -1   8 140.004 75.7190   8
   8   1  -8 149.981 96.8027   4
   9  -1  -8 246.812 92.2720   4
   8   1  -8 278.484 68.1455  13
   9  -1  -8 227.459 66.4738  13
   8   1  -7 21.2157 49.9568  13
   9  -1  -7-21.7621 54.1731  13
  -8  -1   7 104.125 70.5141   8
   8   1  -7-51.5974 86.7432   4
   9  -1  -7 48.4123 80.3387   4
  -1  -8  -7 32.0090 57.1603   1
   9  -1  -6 448.573 77.8301  13
   8   1  -6 394.162 78.5969  13
   8   1  -6 678.683 122.352   4
   9  -1  -6 545.585 115.704   4
  -8  -1   6 595.429 96.6686   8
  -1  -8  -6 260.852 72.4712   1
  -8  -1   5 114.455 45.6104  10
   9  -1  -5 104.411 50.8863  13
   9  -1  -5 98.9268 80.0771   4
   8   1  -5 154.397 84.4478   4
  -8  -1   5 36.5304 55.8954   8
  -1  -8  -5 141.459 64.2075   1
  -8  -1   4 300.463 60.1102  10
   8   1  -4 218.947 88.3179   4
   9  -1  -4 556.230 110.768   4
   9  -1  -4 464.962 75.7026  13
  -8  -1   4 434.888 81.3455   8
  -8  -1   3-7.84230 38.0051  10
   9  -1  -3-16.1588 78.2988   4
   8   1  -3 82.6794 77.8686   4
  -8  -1   3-57.3114 55.5435   8
  -8  -1   2 668.443 81.3894  10
  -1  -8  -2 677.404 77.8790  10
  -8  -1   2 770.595 100.623   8
   9  -1  -2 768.942 123.066   4
   8   1  -2 680.601 119.439   4
   9  -1  -1 254.191 91.1625   4
   8   1  -1 319.259 95.1540   4
  -1  -8  -1 118.087 43.0886  10
   8   1   0 596.958 109.538   4
  -1  -8   0 469.792 69.0698  10
  -1  -8   1 16.7145 38.7789  10
  -1  -8   1 12.3877 56.5965  23
   9  -1   2 841.355 143.527   3
  -1  -8   2 782.180 92.4796  10
  -1  -8   2 844.259 115.209  23
   8   1   3 179.807 95.5146   3
   9  -1   3 75.2274 97.3126   3
  -1  -8   3 14.7568 63.1568  23
   9  -1   4 131.705 94.4874   3
   8   1   4 380.515 116.168   3
  -1  -8   4 310.474 89.5147  23
  -1  -8   4 189.174 66.5953   8
   9  -1   5 182.923 94.5893   3
   8   1   5 19.1894 83.4529   3
   9  -1   5-68.0096 82.3842   6
  -1  -8   5-15.7214 67.1823  23
  -1  -8   5-22.3432 63.1536   8
   9  -1   6 702.400 127.216   3
   8   1   6 544.499 129.773   3
   9  -1   6 637.959 123.990   6
   8   1   6 906.459 138.201   6
  -1  -8   6 704.036 117.811  23
  -1  -8   6 910.588 109.371   8
  -1  -8   7 53.8576 58.4101   8
   9  -1   7 192.923 95.0471   3
   8   1   7-17.2997 82.6920   3
   9  -1   7 16.4255 76.2437   6
   8   1   7 51.2717 85.1194   6
  -1  -8   8 114.640 64.0222   8
   9  -1   8 216.531 93.7956   6
   8   1   8 143.049 79.5114   6
   9  -1   9 14.2872 68.2600   6
   8   1   9-29.3217 75.8113   6
   9   0  -8 246.756 63.6536  13
   9   0  -7 62.2220 82.4143   4
   9   0  -7 41.2954 50.7764  13
   9   0  -6 274.788 93.4010   4
   9   0  -6 260.838 67.3395  13
   9   0  -5 48.9740 77.9935   4
   9   0  -5-10.4625 43.9034  13
   9   0  -4 733.639 128.987   4
   9   0  -3 32.5145 71.9308   4
  -9   0   2 167.144 49.1590  10
   9   0  -2 32.3095 70.5696   4
   9   0  -1 80.8736 79.5732   4
   9   0   2 58.8873 89.7275   3
   9   0   3 98.9313 90.5461   3
   9   0   4 705.275 136.883   3
   9   0   5-17.2125 79.8904   6
   9   0   5-74.2161 91.1765   3
   9   0   6 403.373 106.117   6
   9   0   6 330.984 108.038   3
   9   0   7 15.8374 72.3560   6
   9   0   7-49.5619 91.4697   3
   5   5  -1 64.3400 61.2453   4
  -5  -5  -1 9.93609 50.1239  23
  -5  -5   1 10.0259 41.3010  10
  -5  -5   2 192.239 54.7865  10
   5   5  -2 133.986 68.4385   4
   5   5  -3-58.8836 63.0867   4
  -5  -5   3 14.4934 57.3407   8
[truncated: 424,140 more chars]
