# Supplementary material for: Orthosilicates with glaserite-type crystal structures: Na2BaZr[SiO4]2 and Na2BaHf[SiO4]2
Source: Acta Crystallogr E Crystallogr Commun. 2025 Apr 4;81(Pt 5):368–71. doi: 10.1107/S2056989025002956 (PMC12054761; doi:10.1107/S2056989025002956)
Supplement: Supplementary file 2 [file e-81-00368-Isup2.hkl]

#
# h,k,l, Fc-squared, Fo-squared, sigma(Fo-squared), status flag
#
data_I
#Na~2~BaZrSi~2~O~8~
_shelx_title ' Y57_b_01_auto in P321 #  150'
_shelx_refln_list_code          4
_shelx_F_calc_maximum      106.31
_exptl_crystal_F_000       210.00
_reflns_d_resolution_high  0.6013

loop_
 _space_group_symop_operation_xyz
 'x, y, z'
 '-y, x-y, z'
 '-x+y, -x, z'
 '-x, -y, -z'
 'y, -x+y, -z'
 'x-y, x, -z'

_cell_length_a     5.3966
_cell_length_b     5.3966
_cell_length_c     7.2153
_cell_angle_alpha  90.000
_cell_angle_beta   90.000
_cell_angle_gamma 120.000

_shelx_F_squared_multiplier     1.000

loop_
 _refln_index_h
 _refln_index_k
 _refln_index_l
 _refln_F_squared_calc
 _refln_F_squared_meas
 _refln_F_squared_sigma
 _refln_observed_status
   0   1   0       3383.06       3507.43        38.61 o
  -1   2   0      11301.21      10939.74       109.44 o
   0   2   0       1086.12       1052.40        11.64 o
  -2   3   0       2376.17       2411.29        22.75 o
  -1   3   0       1974.27       2001.09        24.90 o
   0   3   0       7461.90       7245.21        81.57 o
  -3   4   0       1539.39       1551.34        16.61 o
  -2   4   0       7864.62       7720.86        89.40 o
  -1   4   0       1195.14       1203.00        19.06 o
   0   4   0        684.58        695.58        10.27 o
  -4   5   0       3067.13       3122.53        33.96 o
  -3   5   0        729.40        736.93        10.01 o
  -2   5   0        681.75        684.52         9.32 o
  -1   5   0       3180.69       3210.61        37.30 o
   0   5   0        613.90        627.24         8.86 o
  -5   6   0        569.25        560.19         9.76 o
  -4   6   0        507.40        503.95         7.81 o
  -3   6   0       2046.23       2100.70        28.42 o
  -2   6   0        548.11        559.42         9.12 o
  -1   6   0        712.37        689.93        10.30 o
   0   6   0       1678.07       1686.31        25.58 o
  -6   7   0        274.79        282.24         8.13 o
  -5   7   0       1643.77       1690.56        27.85 o
  -4   7   0        445.74        440.39         8.02 o
  -3   7   0        386.26        379.00         9.41 o
  -2   7   0       1581.07       1594.70        25.54 o
  -1   7   0        302.93        298.19         7.27 o
   0   7   0        168.55        148.38         6.20 o
  -7   8   0        573.28        571.05        16.23 o
  -6   8   0        194.94        185.52         6.57 o
  -5   8   0        303.08        304.65         8.73 o
  -4   8   0        933.64        948.59        17.03 o
  -3   8   0        241.98        247.59         6.88 o
  -2   8   0        175.27        163.18         7.71 o
  -1   8   0        564.55        587.03        14.25 o
   0   0   1         68.95         58.56         2.05 o
  -1   1   1         44.84         61.95         1.21 o
   0   1   1        660.68        664.00         7.54 o
   1   1   1        696.29        731.01         9.60 o
  -3   2   1          5.12         11.77         1.01 o
  -2   2   1          2.78          5.40         0.91 o
  -1   2   1       1029.89       1076.93        10.21 o
   0   2   1        974.86       1025.59        11.69 o
   1   2   1        165.16        159.24         2.82 o
   2   2   1         41.91         33.63         1.22 o
  -5   3   1          4.26          4.06         1.20 o
  -4   3   1        378.24        353.54         6.32 o
  -3   3   1        261.17        264.33         3.74 o
  -2   3   1          7.40         12.45         0.94 o
  -1   3   1        250.94        250.78         3.11 o
   0   3   1        125.08        114.47         1.92 o
   1   3   1         25.89         23.54         1.29 o
   2   3   1         90.13         87.50         2.39 o
   3   3   1         56.31         60.18         2.75 o
  -7   4   1         12.85         10.10         2.67 o
  -6   4   1         14.56         16.28         2.29 o
  -5   4   1         59.18         54.82         2.07 o
  -4   4   1         57.62         47.75         1.71 o
  -3   4   1        230.65        220.93         4.41 o
  -2   4   1         33.90         28.38         1.26 o
  -1   4   1         32.88         32.39         2.15 o
   0   4   1         43.16         36.95         1.94 o
   1   4   1        137.65        133.91         2.58 o
   2   4   1          0.87          0.83         1.89 o
   3   4   1          7.16          8.05         2.15 o
   4   4   1          4.99          6.71         3.21 o
  -8   5   1         33.25         34.51         3.58 o
  -7   5   1          3.21          1.60         2.56 o
  -6   5   1         46.87         46.76         2.63 o
  -5   5   1         14.46         16.24         1.81 o
  -4   5   1         35.40         33.15         1.80 o
  -3   5   1          4.52          3.09         1.10 o
  -2   5   1        124.28        120.80         3.08 o
  -1   5   1         82.57         75.62         2.92 o
   0   5   1          1.62          1.58         1.75 o
   1   5   1         69.04         68.16         2.61 o
   2   5   1          1.88          2.31         2.84 o
   3   5   1         47.38         47.15         4.19 o
  -8   6   1         25.49         26.49         3.61 o
  -7   6   1         24.66         26.39         3.66 o
  -6   6   1          7.32          6.23         2.62 o
  -5   6   1         43.04         41.69         2.38 o
  -4   6   1         20.85         23.57         1.85 o
  -3   6   1         96.91         98.95         2.81 o
  -2   6   1          0.85          1.40         1.97 o
  -1   6   1         41.04         36.63         2.39 o
   0   6   1          0.71         -2.07         2.60 o
   1   6   1         42.58         38.07         4.11 o
   2   6   1          8.97          3.44         3.96 o
  -8   7   1          7.40          1.53         3.80 o
  -7   7   1          1.27         -4.02         4.02 o
  -6   7   1         39.65         49.48         3.95 o
  -5   7   1          2.44         -2.05         2.77 o
  -4   7   1         20.33         15.38         2.61 o
  -3   7   1          8.94         10.79         2.28 o
  -2   7   1          1.84         -1.76         2.38 o
  -1   7   1         32.70         29.04         3.61 o
   0   7   1          0.82          2.00         3.25 o
   1   7   1          5.18          1.25         4.62 o
  -7   8   1          4.49          4.15         4.69 o
  -6   8   1         24.11         26.26         4.15 o
  -5   8   1         19.30         15.97         3.85 o
  -4   8   1          5.37          1.08         3.23 o
  -3   8   1         49.61         39.87         3.87 o
  -2   8   1         13.64         15.27         3.59 o
  -1   8   1          7.14          6.49         3.77 o
   0   0   2       1006.28       1048.44        20.76 o
  -1   1   2       6410.19       6393.45        79.21 o
   0   1   2       7518.95       7372.76        89.23 o
   1   1   2       2886.77       2985.34        30.42 o
  -3   2   2       3526.73       3514.20        38.57 o
  -2   2   2      11238.19      11551.79       130.25 o
  -1   2   2       2372.46       2527.61        31.64 o
   0   2   2       2937.57       2879.75        32.32 o
   1   2   2       4596.94       4555.68        50.61 o
   2   2   2        558.23        563.20         9.09 o
  -5   3   2       1860.99       1853.40        21.40 o
  -4   3   2       2868.19       2846.07        35.18 o
  -3   3   2        982.05       1023.16        14.07 o
  -2   3   2       3162.52       3109.46        36.06 o
  -1   3   2       4745.20       4715.82        53.98 o
   0   3   2       1301.02       1321.86        14.58 o
   1   3   2       2451.15       2408.89        31.55 o
   2   3   2       2621.86       2625.56        33.12 o
   3   3   2        590.69        594.20         8.77 o
  -7   4   2        694.31        701.91        14.79 o
  -6   4   2       1772.89       1808.66        29.18 o
  -5   4   2        613.79        618.77         9.81 o
  -4   4   2       1789.13       1778.72        20.43 o
  -3   4   2       2868.57       2908.11        32.26 o
  -2   4   2        585.81        605.30         8.23 o
  -1   4   2       2963.25       2938.72        30.33 o
   0   4   2       3746.07       3679.67        39.74 o
   1   4   2        481.29        492.99         7.76 o
   2   4   2       1029.13       1039.09        15.62 o
   3   4   2       1048.70       1058.44        19.47 o
   4   4   2        153.97        162.08         7.08 o
  -8   5   2        536.64        545.31        11.53 o
  -7   5   2        166.09        163.74         5.49 o
  -6   5   2        926.20        940.92        16.34 o
  -5   5   2       2102.32       2098.54        27.04 o
  -4   5   2        757.86        745.79         9.35 o
  -3   5   2       1709.99       1689.38        21.00 o
  -2   5   2       2545.54       2522.76        30.10 o
  -1   5   2        568.18        572.18         8.33 o
   0   5   2       1080.33       1073.74        16.33 o
   1   5   2       1176.51       1167.67        18.00 o
   2   5   2        201.86        200.94         6.82 o
   3   5   2        496.76        516.44        13.91 o
  -8   6   2        497.10        510.98        12.68 o
  -7   6   2        750.25        755.66        16.63 o
  -6   6   2        196.05        210.59         6.86 o
  -5   6   2       1080.12       1058.27        16.85 o
  -4   6   2       1783.37       1761.14        21.90 o
  -3   6   2        453.61        463.29         7.76 o
  -2   6   2        974.34        989.63        15.74 o
  -1   6   2       1129.53       1098.67        19.27 o
   0   6   2        289.48        295.55         8.68 o
   1   6   2        723.35        713.81        15.43 o
   2   6   2        553.88        565.78        14.90 o
  -8   7   2        185.73        185.11         9.48 o
  -7   7   2        433.43        439.39        14.86 o
  -6   7   2        717.14        703.72        13.90 o
  -5   7   2        165.66        164.45         6.58 o
  -4   7   2        676.65        675.03        17.16 o
  -3   7   2       1126.42       1141.93        19.85 o
  -2   7   2        221.74        212.68         6.14 o
  -1   7   2        639.15        623.66        14.64 o
   0   7   2        830.71        846.56        19.09 o
   1   7   2        129.53        136.64         9.50 o
  -7   8   2        157.34        162.54        11.63 o
  -6   8   2        460.52        470.38        15.15 o
  -5   8   2        526.75        521.84        15.16 o
  -4   8   2        180.50        169.12         6.37 o
  -3   8   2        587.50        569.48        13.78 o
  -2   8   2        554.73        545.27        12.86 o
  -1   8   2        109.78        104.41         5.69 o
   0   0   3       3985.68       4239.52        76.85 o
  -1   1   3        158.24        143.71         2.55 o
   0   1   3         34.10         30.53         1.45 o
   1   1   3        296.64        277.85         4.30 o
  -3   2   3        164.88        155.19         3.22 o
  -2   2   3         26.62         28.16         1.27 o
  -1   2   3        277.69        256.43         4.09 o
   0   2   3         10.65         14.34         1.03 o
   1   2   3         79.71         71.46         1.93 o
   2   2   3        525.65        511.34         7.78 o
  -5   3   3         21.55         22.60         1.59 o
  -4   3   3         58.98         58.70         2.26 o
  -3   3   3        271.73        241.35         4.62 o
  -2   3   3        245.14        230.42         3.56 o
  -1   3   3         48.60         45.76         2.20 o
   0   3   3        264.47        247.69         5.14 o
   1   3   3        190.22        183.44         4.46 o
   2   3   3         16.89         15.63         1.47 o
   3   3   3          5.30          5.12         2.14 o
  -7   4   3         15.67         19.23         3.08 o
  -6   4   3         13.54         12.80         1.99 o
  -5   4   3         41.35         39.64         1.72 o
  -4   4   3          7.15          5.34         1.20 o
  -3   4   3         62.06         56.86         2.25 o
  -2   4   3        529.88        514.11         6.88 o
  -1   4   3        115.54        107.09         3.40 o
   0   4   3         23.45         27.41         1.93 o
   1   4   3         36.24         36.50         2.21 o
   2   4   3         15.01         20.89         2.30 o
   3   4   3         16.17         22.91         3.82 o
   4   4   3          0.54          1.97         4.43 o
  -8   5   3         41.63         45.79         4.17 o
  -7   5   3         21.20         23.59         3.24 o
  -6   5   3         86.50         89.45         3.86 o
  -5   5   3         10.82          9.79         2.07 o
  -4   5   3         34.64         31.21         1.70 o
  -3   5   3         28.26         27.59         1.78 o
  -2   5   3         23.40         33.66         4.22 o
  -1   5   3         51.22         51.59         1.85 o
   0   5   3         24.97         23.09         2.28 o
   1   5   3         36.39         36.59         3.25 o
   2   5   3         27.48         28.97         3.88 o
   3   5   3         18.54         22.14         4.97 o
  -8   6   3          1.45         -1.89         4.25 o
  -7   6   3         26.32         18.77         3.46 o
  -6   6   3         15.43         16.49         3.38 o
  -5   6   3         53.07         59.94         4.20 o
  -4   6   3         19.86         15.41         2.02 o
  -3   6   3          3.65          4.82         1.94 o
  -2   6   3         20.58         22.26         2.45 o
  -1   6   3         25.61         21.65         3.20 o
   0   6   3         13.87         13.07         3.19 o
   1   6   3          5.08          5.51         3.68 o
   2   6   3         30.35         29.36         4.59 o
  -7   7   3          1.62          2.04         3.35 o
  -6   7   3         34.96         26.93         4.18 o
  -5   7   3         28.66         31.07         4.00 o
  -4   7   3         25.03         33.31         3.54 o
  -3   7   3         27.03         27.22         3.66 o
  -2   7   3         21.25         24.19         3.77 o
  -1   7   3          7.95         13.03         3.90 o
   0   7   3         44.67         47.58         4.74 o
  -6   8   3          1.59          6.37         4.61 o
  -5   8   3         24.41         14.03         4.39 o
  -4   8   3          0.73          3.84         3.80 o
  -3   8   3         10.86         16.76         3.61 o
  -2   8   3         38.74         41.98         4.64 o
   0   0   4       6991.68       6740.59       115.91 o
  -1   1   4       2232.43       2216.70        27.07 o
   0   1   4       1759.44       1857.82        22.31 o
   1   1   4       6684.42       6449.80       100.53 o
  -3   2   4       1624.82       1626.71        20.86 o
  -2   2   4        514.64        538.66         8.17 o
  -1   2   4       7321.65       7220.20        82.10 o
   0   2   4       4055.73       4089.29        49.09 o
   1   2   4        902.13        933.88        13.87 o
   2   2   4       3329.83       3344.78        39.27 o
  -5   3   4       1039.61       1049.96        14.92 o
  -4   3   4       1006.49       1022.59        12.44 o
  -3   3   4       4553.15       4537.71        51.97 o
  -2   3   4       1612.71       1672.07        27.30 o
  -1   3   4       1025.58       1059.86        16.28 o
   0   3   4       4104.82       4039.37        51.71 o
   1   3   4       1095.62       1095.71        13.30 o
   2   3   4        528.06        532.22         9.24 o
   3   3   4       1651.87       1696.55        26.07 o
  -7   4   4        499.85        482.45        12.60 o
  -6   4   4        263.27        262.92         5.67 o
  -5   4   4       2241.13       2265.77        26.84 o
  -4   4   4       1588.09       1561.44        19.49 o
  -3   4   4        809.22        822.26        11.85 o
  -2   4   4       3269.57       3252.86        40.23 o
  -1   4   4       1030.87       1071.34        14.61 o
   0   4   4        446.30        439.14         7.15 o
   1   4   4       2539.49       2501.85        30.67 o
   2   4   4        772.56        801.64        12.91 o
   3   4   4        209.67        196.71         8.54 o
   4   4   4        723.91        718.26        18.61 o
  -8   5   4        234.05        235.54         9.39 o
  -7   5   4        993.19        994.36        21.98 o
  -6   5   4        466.62        460.75         9.57 o
  -5   5   4        289.71        281.31         6.60 o
  -4   5   4       2075.30       2037.44        25.62 o
  -3   5   4       1100.05       1107.43        13.99 o
  -2   5   4        586.39        586.90         8.02 o
  -1   5   4       2274.53       2271.45        31.28 o
   0   5   4        916.21        945.59        13.90 o
   1   5   4        386.09        374.45         8.31 o
   2   5   4        877.51        920.54        25.82 o
   3   5   4        235.86        227.05         9.15 o
  -8   6   4        250.32        243.67         9.53 o
  -7   6   4        241.87        242.50         9.25 o
  -6   6   4       1187.15       1214.21        27.22 o
  -5   6   4        461.96        441.89        11.68 o
  -4   6   4        283.41        282.67         5.63 o
  -3   6   4       1909.94       1952.91        25.64 o
  -2   6   4        781.10        790.06        13.38 o
  -1   6   4        320.46        312.60        10.13 o
   0   6   4       1019.54       1054.72        24.66 o
   1   6   4        305.36        303.97        11.41 o
   2   6   4        163.16        160.82        10.19 o
  -7   7   4        405.24        386.58        10.32 o
  -6   7   4        280.58        283.03         8.62 o
  -5   7   4        947.34        978.26        25.21 o
  -4   7   4        464.33        459.69        12.53 o
  -3   7   4        216.68        204.51         8.61 o
  -2   7   4        879.26        884.35        23.38 o
  -1   7   4        338.08        326.19        11.39 o
   0   7   4        121.83        128.59         7.61 o
  -6   8   4        258.68        281.40        10.18 o
  -5   8   4        193.27        205.64        13.65 o
  -4   8   4        664.80        668.49        17.74 o
  -3   8   4        221.65        207.05         9.06 o
  -2   8   4        178.80        178.09         9.45 o
   0   0   5          2.71          4.75         2.27 o
  -1   1   5          6.31          4.38         1.51 o
   0   1   5        376.44        370.73         7.03 o
   1   1   5        236.91        212.67         4.17 o
  -3   2   5         14.70         14.27         1.49 o
  -2   2   5       1134.90       1106.62        15.36 o
  -1   2   5        170.71        148.31         4.59 o
   0   2   5         26.60         25.07         1.60 o
   1   2   5        250.97        239.76         4.56 o
   2   2   5          3.66          3.21         1.40 o
  -5   3   5         11.59         12.44         1.87 o
  -4   3   5        124.37        121.57         3.84 o
  -3   3   5         37.71         37.44         2.10 o
  -2   3   5         22.57         24.36         1.78 o
  -1   3   5        280.70        270.47         4.77 o
   0   3   5         84.83         76.54         2.50 o
   1   3   5         49.21         49.85         1.93 o
   2   3   5        154.99        150.50         4.35 o
   3   3   5         45.90         51.77         3.52 o
  -7   4   5         34.48         30.14         4.08 o
  -6   4   5         96.28         94.79         5.66 o
  -5   4   5         37.10         38.37         2.70 o
  -4   4   5         16.31         18.70         1.83 o
  -3   4   5        115.50        112.63         2.84 o
  -2   4   5          4.69          4.40         1.73 o
  -1   4   5         41.41         42.09         1.94 o
   0   4   5        314.73        290.39         5.37 o
   1   4   5         14.59         15.32         2.32 o
   2   4   5         27.50         22.62         2.94 o
   3   4   5         33.70         33.88         4.50 o
   4   4   5          2.77          2.83         3.99 o
  -8   5   5          4.14         13.15         4.70 o
  -7   5   5          3.47          0.43         3.66 o
  -6   5   5         48.83         49.50         4.26 o
  -5   5   5        131.58        131.95         4.19 o
  -4   5   5         59.52         60.56         3.06 o
  -3   5   5         19.44         18.12         1.96 o
  -2   5   5        144.32        142.81         3.38 o
  -1   5   5         23.67         22.51         2.53 o
   0   5   5         38.24         41.20         2.74 o
   1   5   5         29.87         28.81         3.65 o
   2   5   5          1.66          4.50         4.38 o
   3   5   5         35.34         23.06         5.54 o
  -7   6   5         11.65         14.84         3.78 o
  -6   6   5          2.19          2.15         3.67 o
  -5   6   5         28.79         29.12         3.17 o
  -4   6   5        100.55         98.78         4.85 o
  -3   6   5         26.78         28.13         3.04 o
  -2   6   5         35.30         40.18         3.56 o
  -1   6   5         21.52         18.95         3.82 o
   0   6   5          2.17          5.96         3.67 o
   1   6   5         16.73          9.22         4.52 o
  -7   7   5         27.73         23.51         3.86 o
  -6   7   5          9.40         11.00         3.73 o
  -5   7   5          3.59          2.49         4.04 o
  -4   7   5         37.56         35.37         4.83 o
  -3   7   5         46.84         59.98         4.90 o
  -2   7   5          1.26         -3.47         3.47 o
  -1   7   5         27.77         20.38         5.43 o
   0   7   5         39.32         34.66         5.52 o
  -5   8   5          2.67          7.44         4.42 o
  -4   8   5          2.07         11.16         5.47 o
  -3   8   5         20.74         15.22         5.55 o
   0   0   6       2707.52       2636.81        52.86 o
  -1   1   6       1586.07       1623.42        22.55 o
   0   1   6       4257.16       4155.78        46.98 o
   1   1   6        975.57        992.21        13.33 o
  -3   2   6       1254.22       1283.28        17.01 o
  -2   2   6       3219.63       3240.38        43.07 o
  -1   2   6        941.35        974.80        14.13 o
   0   2   6        818.76        830.62        11.38 o
   1   2   6       3266.25       3263.63        35.22 o
   2   2   6       1050.99       1065.46        13.83 o
  -5   3   6        595.06        602.50        10.22 o
  -4   3   6       2088.57       2117.47        26.76 o
  -3   3   6        850.53        865.55        11.78 o
  -2   3   6       1367.20       1410.76        18.76 o
  -1   3   6       3032.63       2982.98        37.24 o
   0   3   6        836.50        857.24        10.70 o
   1   3   6       1056.01       1082.53        14.27 o
   2   3   6       1533.12       1554.84        20.43 o
   3   3   6        282.04        296.83         8.20 o
  -7   4   6        351.47        352.79        11.29 o
  -6   4   6       1122.64       1140.14        21.12 o
  -5   4   6        417.42        408.72         9.57 o
  -4   4   6        569.14        576.62         8.73 o
  -3   4   6       2344.86       2358.79        27.43 o
  -2   4   6       1058.47       1085.74        14.40 o
  -1   4   6        926.43        941.80        12.77 o
   0   4   6       1740.63       1741.15        21.78 o
   1   4   6        402.21        400.31         9.16 o
   2   4   6        433.97        444.95        11.29 o
   3   4   6        807.54        769.01        16.85 o
  -7   5   6        274.48        289.07        10.66 o
  -6   5   6        583.48        601.21        11.17 o
  -5   5   6       1250.28       1219.72        20.98 o
  -4   5   6        409.66        415.55         8.41 o
  -3   5   6        616.49        589.58         9.82 o
  -2   5   6       1491.14       1499.76        19.28 o
  -1   5   6        447.77        447.84         8.00 o
   0   5   6        515.35        492.29        10.38 o
   1   5   6        968.39        952.86        22.79 o
   2   5   6        294.31        307.84        10.85 o
  -7   6   6        565.31        568.70        13.63 o
  -6   6   6        277.35        275.62         7.88 o
  -5   6   6        510.00        527.96        12.37 o
  -4   6   6       1077.67       1060.86        22.63 o
  -3   6   6        258.60        247.81         7.67 o
  -2   6   6        453.48        424.44        11.09 o
  -1   6   6       1109.64       1111.84        24.09 o
   0   6   6        267.36        257.35         8.41 o
   1   6   6        270.83        275.42         9.58 o
  -6   7   6        534.80        532.36        13.93 o
  -5   7   6        297.55        304.16         9.76 o
  -4   7   6        384.10        399.08        10.65 o
  -3   7   6        741.04        745.16        17.64 o
  -2   7   6        277.95        299.77        11.91 o
  -1   7   6        285.10        268.23        16.92 o
   0   0   7        134.38        130.35         6.87 o
  -1   1   7        135.80        133.22         3.51 o
   0   1   7         13.03         10.21         1.66 o
   1   1   7        149.75        146.53         4.24 o
  -3   2   7         97.38        100.25         3.28 o
  -2   2   7         38.51         40.85         2.79 o
  -1   2   7        199.02        190.06         4.52 o
   0   2   7        427.51        412.78         6.99 o
   1   2   7          4.96          8.83         2.08 o
   2   2   7         42.51         49.40         2.63 o
  -5   3   7         66.06         73.06         3.49 o
  -4   3   7         15.58         16.70         2.58 o
  -3   3   7         90.64         90.21         3.27 o
  -2   3   7         98.84         99.81         3.08 o
  -1   3   7          4.65          1.96         1.85 o
   0   3   7         56.54         60.17         2.58 o
   1   3   7         58.46         60.14         2.83 o
   2   3   7          6.73          7.66         2.71 o
   3   3   7         20.68         19.46         3.20 o
  -7   4   7         23.33         22.66         3.95 o
  -6   4   7         26.48         24.18         3.75 o
  -5   4   7         21.02         23.11         2.92 o
  -4   4   7        147.29        152.30         4.63 o
  -3   4   7         12.02          8.57         2.32 o
  -2   4   7         38.31         42.74         2.58 o
  -1   4   7         45.71         47.92         2.52 o
   0   4   7         19.21         15.60         2.45 o
   1   4   7         48.75         59.65         4.16 o
   2   4   7         46.86         49.78         3.85 o
   3   4   7         18.96         17.93         3.92 o
  -7   5   7          2.77         -3.75         3.84 o
  -6   5   7         11.60         15.24         3.30 o
  -5   5   7         26.13         22.30         3.52 o
  -4   5   7         12.87         11.48         3.32 o
  -3   5   7         78.30         81.93         4.00 o
  -2   5   7          4.24          5.65         2.42 o
  -1   5   7         29.26         32.74         2.87 o
   0   5   7         65.04         68.94         4.57 o
   1   5   7          7.58          4.36         3.80 o
   2   5   7          0.44         -0.58         3.67 o
  -6   6   7          5.15          8.02         3.29 o
  -5   6   7          9.63         14.73         3.42 o
  -4   6   7         22.81         21.33         3.63 o
  -3   6   7         34.51         24.05         4.23 o
  -2   6   7         49.63         51.46         4.43 o
  -1   6   7         12.80         10.88         3.59 o
   0   6   7          0.46          3.05         3.90 o
  -5   7   7          1.75          5.45         3.58 o
  -4   7   7         18.49         14.93         4.27 o
  -3   7   7         17.96         19.85         5.27 o
  -2   7   7          0.41          1.70         4.45 o
   0   0   8       1561.26       1498.68        37.20 o
  -1   1   8       1462.72       1453.55        19.17 o
   0   1   8        645.98        645.22        10.42 o
   1   1   8       2047.11       2066.39        31.26 o
  -3   2   8       1063.19       1078.99        15.73 o
  -2   2   8       1013.49       1022.08        17.90 o
  -1   2   8       1947.69       2012.52        29.34 o
   0   2   8       1125.87       1136.53        17.46 o
   1   2   8        495.98        500.65         9.40 o
   2   2   8        995.23        986.09        15.01 o
  -5   3   8        683.87        686.20        11.88 o
  -4   3   8        357.10        355.90         7.95 o
  -3   3   8       1326.87       1337.11        21.91 o
  -2   3   8        993.68        994.08        14.95 o
  -1   3   8        525.83        524.57         8.85 o
   0   3   8       1469.86       1461.03        21.38 o
   1   3   8        800.24        769.67        14.76 o
   2   3   8        356.99        353.87         8.38 o
   3   3   8        783.89        812.22        14.60 o
  -6   4   8        269.23        248.76         8.48 o
  -5   4   8        904.43        945.57        17.90 o
  -4   4   8        713.93        707.93        13.87 o
  -3   4   8        339.00        343.48         9.23 o
  -2   4   8       1006.54       1019.85        16.55 o
  -1   4   8        929.78        926.83        15.13 o
   0   4   8        498.90        488.60        10.87 o
   1   4   8        815.24        816.80        14.52 o
   2   4   8        433.71        421.74         9.88 o
  -6   5   8        349.92        344.61         9.77 o
  -5   5   8        318.15        324.25         9.51 o
  -4   5   8        972.41        988.91        18.58 o
  -3   5   8        635.12        611.40        14.02 o
  -2   5   8        348.44        336.99         8.13 o
  -1   5   8        856.99        858.17        16.67 o
   0   5   8        442.68        427.78         9.59 o
   1   5   8        179.89        175.07         6.48 o
  -5   6   8        406.16        417.60        12.11 o
  -4   6   8        276.80        264.85         8.67 o
  -3   6   8        714.51        718.75        16.81 o
  -2   6   8        412.29        409.94        12.62 o
  -1   6   8        158.19        146.87         6.74 o
   0   0   9        255.51        260.79        13.56 o
  -1   1   9         10.05         15.85         3.61 o
   0   1   9        271.93        262.44         7.97 o
   1   1   9         47.75         48.37         4.04 o
  -3   2   9         11.71         11.43         2.98 o
  -2   2   9        200.46        202.65         6.81 o
  -1   2   9         42.16         43.52         3.07 o
   0   2   9         69.63         66.36         4.08 o
   1   2   9        218.23        225.59         7.69 o
   2   2   9         80.90         81.20         4.28 o
  -5   3   9         32.69         27.96         3.32 o
  -4   3   9        105.12        107.70         4.86 o
  -3   3   9         45.56         51.63         3.90 o
  -2   3   9          7.71          2.35         2.86 o
  -1   3   9        184.40        185.72         5.28 o
   0   3   9         43.19         45.21         3.43 o
   1   3   9         11.53         10.91         3.11 o
   2   3   9         64.50         67.21         4.53 o
  -5   4   9         10.84         11.65         3.83 o
  -4   4   9         52.13         50.55         5.45 o
  -3   4   9        140.89        145.82         6.47 o
  -2   4   9         82.76         88.98         4.61 o
  -1   4   9         18.48         16.38         3.36 o
   0   4   9         83.98         87.19         4.07 o
   1   4   9         11.50         11.85         3.49 o
  -5   5   9         55.76         67.88         5.43 o
  -4   5   9         10.78         10.56         3.54 o
  -3   5   9         30.19         30.08         4.00 o
  -2   5   9         59.37         60.83         4.66 o
  -1   5   9         17.37         17.26         3.50 o
   0   5   9         24.99         28.32         4.36 o
   0   0  10        624.24        614.29        33.01 o
  -1   1  10        473.83        470.20        13.68 o
   0   1  10       1445.04       1477.09        29.26 o
   1   1  10        559.68        544.52        13.48 o
  -3   2  10        379.10        366.18         8.70 o
  -2   2  10        931.96        951.83        19.42 o
  -1   2  10        611.19        599.48        13.86 o
   0   2  10        662.49        633.48        14.04 o
   1   2  10       1033.17       1051.33        20.83 o
   2   2  10        386.95        389.26         9.59 o
  -4   3  10        933.49        933.72        17.27 o
  -3   3  10        463.86        464.01        10.61 o
  -2   3  10        383.88        361.92         8.83 o
  -1   3  10       1064.63       1060.83        18.69 o
   0   3  10        412.08        423.81         9.93 o
   1   3  10        299.88        282.64         8.42 o
  -4   4  10        376.29        378.43        10.73 o
  -3   4  10        875.32        902.62        18.82 o
  -2   4  10        378.80        396.96         9.70 o
  -1   4  10        275.26        263.37         7.92 o
   0   4  10        629.79        598.41        11.87 o
   0   0  11          1.29         -4.96         6.35 o
  -1   1  11        125.69        133.49         7.89 o
   0   1  11          4.84          7.83         4.14 o
   1   1  11         21.07         24.03         4.27 o
  -3   2  11         83.31         89.34         4.65 o
  -2   2  11         33.79         32.03         5.35 o
  -1   2  11         16.68         12.67         3.75 o
   0   2  11         95.11        100.62         5.79 o
   1   2  11          2.73          3.52         3.64 o
  -3   3  11          2.91          0.70         3.68 o
  -2   3  11         72.58         78.08         6.02 o
  -1   3  11          3.94          6.70         3.54 o
   0   3  11          7.76          6.93         3.94 o
   0   0  12        726.32        717.84        28.97 o
                                                
