# Supplementary material for: Orthosilicates with glaserite-type crystal structures: Na2BaZr[SiO4]2 and Na2BaHf[SiO4]2
Source: Acta Crystallogr E Crystallogr Commun. 2025 Apr 4;81(Pt 5):368–71. doi: 10.1107/S2056989025002956 (PMC12054761; doi:10.1107/S2056989025002956)
Supplement: Supplementary file 3 [file e-81-00368-IIsup3.hkl]

#
# h,k,l, Fc-squared, Fo-squared, sigma(Fo-squared), status flag
#
data_II
#Na~2~BaHfSi~2~O~8~
_shelx_title ' y77_a_01_autored_a.res in P-3'
_shelx_refln_list_code          4
_shelx_F_calc_maximum      138.77
_exptl_crystal_F_000       242.00
_reflns_d_resolution_high  0.6204

loop_
 _space_group_symop_operation_xyz
 'x, y, z'
 '-y, x-y, z'
 '-x+y, -x, z'
 '-x, -y, -z'
 'y, -x+y, -z'
 'x-y, x, -z'

_cell_length_a     5.3889
_cell_length_b     5.3889
_cell_length_c     7.1996
_cell_angle_alpha  90.000
_cell_angle_beta   90.000
_cell_angle_gamma 120.000

_shelx_F_squared_multiplier     1.000

loop_
 _refln_index_h
 _refln_index_k
 _refln_index_l
 _refln_F_squared_calc
 _refln_F_squared_meas
 _refln_F_squared_sigma
 _refln_observed_status
   0   1   0       8504.41       8578.35        74.49 o
  -1   2   0      19256.77      19186.25       162.69 o
   0   2   0       4141.68       4009.45        34.87 o
  -2   3   0       6042.02       6037.48        53.24 o
  -1   3   0       5433.19       5458.82        58.48 o
   0   3   0      13264.51      13107.40       120.26 o
  -3   4   0       4222.80       4291.46        49.37 o
  -2   4   0      13553.02      13541.19       144.48 o
  -1   4   0       3665.97       3590.31        44.96 o
   0   4   0       2577.46       2602.78        31.23 o
  -4   5   0       6259.06       6287.75        74.93 o
  -3   5   0       2563.05       2595.12        31.12 o
  -2   5   0       2473.69       2469.52        30.15 o
  -1   5   0       6407.91       6465.63        65.86 o
   0   5   0       2106.76       2099.32        26.80 o
  -5   6   0       1873.78       1891.49        29.41 o
  -4   6   0       1841.53       1819.27        26.68 o
  -3   6   0       4451.94       4482.46        54.00 o
  -2   6   0       1908.61       1928.06        23.92 o
  -1   6   0       2123.76       2081.60        32.64 o
   0   6   0       3648.32       3624.35        57.91 o
  -6   7   0       1113.65       1105.36        23.96 o
  -5   7   0       3539.78       3479.08        50.25 o
  -4   7   0       1516.09       1508.66        24.78 o
  -3   7   0       1404.47       1428.79        24.57 o
  -2   7   0       3453.01       3522.62        55.83 o
  -1   7   0       1176.49       1141.90        26.93 o
   0   7   0        825.06        807.96        23.62 o
  -6   8   0        847.51        837.35        27.61 o
  -5   8   0       1101.97       1062.53        26.99 o
  -4   8   0       2261.01       2238.85        37.62 o
  -3   8   0        980.37        920.03        27.39 o
  -2   8   0        807.97        801.40        28.47 o
   0   0   1        701.71        658.36        10.36 o
  -1   1   1       1585.59       1614.68        17.90 o
   0   1   1         67.31         55.05         1.70 o
   1   1   1        189.80        190.29         3.31 o
  -3   2   1        899.72        912.91         9.77 o
  -2   2   1        953.70        969.62        11.85 o
  -1   2   1        141.79        155.48         3.55 o
   0   2   1         16.90         24.83         1.36 o
   1   2   1        320.85        313.05         4.77 o
   2   2   1        378.16        370.39         7.35 o
  -5   3   1        514.03        486.58         9.41 o
  -4   3   1        154.26        146.68         4.41 o
  -3   3   1        132.61        119.62         3.28 o
  -2   3   1        937.86        942.89        10.93 o
  -1   3   1        229.36        220.61         4.05 o
   0   3   1        254.57        247.06         4.54 o
   1   3   1        897.83        869.83        14.36 o
   2   3   1        186.44        188.80         5.45 o
   3   3   1        267.95        278.38         8.76 o
  -7   4   1        390.90        369.54        11.55 o
  -6   4   1        236.98        231.92         8.68 o
  -5   4   1        231.61        215.32         5.58 o
  -4   4   1        255.52        257.26         4.80 o
  -3   4   1        244.89        240.29         4.62 o
  -2   4   1        400.14        390.04         6.19 o
  -1   4   1        935.85        939.19        12.60 o
   0   4   1        285.91        284.08         5.56 o
   1   4   1        166.58        170.45         7.08 o
   2   4   1        376.68        376.98        10.29 o
   3   4   1        192.40        200.15         8.87 o
   4   4   1        198.13        206.22        11.65 o
  -8   5   1        100.67        103.87         9.68 o
  -7   5   1        237.98        248.26        11.07 o
  -6   5   1        633.57        644.51        12.67 o
  -5   5   1        250.77        240.62         6.94 o
  -4   5   1        296.65        309.70         6.80 o
  -3   5   1        474.45        480.60         9.58 o
  -2   5   1        146.60        145.10         4.84 o
  -1   5   1        242.29        229.19         6.01 o
   0   5   1        367.19        343.06         7.18 o
   1   5   1        137.78        131.67         6.14 o
   2   5   1        290.45        293.26        12.16 o
   3   5   1        472.62        469.43        17.43 o
  -8   6   1        367.92        362.53        21.60 o
  -7   6   1        134.78        109.97        11.76 o
  -6   6   1        196.29        187.43         9.79 o
  -5   6   1        620.81        622.10        14.23 o
  -4   6   1        215.87        216.94         7.72 o
  -3   6   1        181.46        194.76         6.86 o
  -2   6   1        375.62        373.87         8.64 o
  -1   6   1        190.71        187.05         7.68 o
   0   6   1        292.77        276.17        12.68 o
   1   6   1        478.81        506.34        22.84 o
   2   6   1        119.91        119.20        13.35 o
  -7   7   1        233.29        224.59        12.63 o
  -6   7   1        103.81        102.98         8.36 o
  -5   7   1        261.20        268.19         8.92 o
  -4   7   1        430.36        430.08        12.08 o
  -3   7   1        181.58        183.03         8.05 o
  -2   7   1        290.80        285.97        12.84 o
  -1   7   1        446.04        439.80        19.43 o
   0   7   1        186.17        217.12        15.94 o
  -6   8   1        363.20        380.99        16.05 o
  -5   8   1        136.07        145.88         8.69 o
  -4   8   1        229.51        239.21        12.70 o
  -3   8   1        478.96        519.70        19.28 o
  -2   8   1        105.30        118.46        14.66 o
   0   0   2       4217.72       4153.50        61.98 o
  -1   1   2      12620.84      12480.38       115.87 o
   0   1   2      14183.19      13862.72       139.39 o
   1   1   2       7093.45       7281.07        61.97 o
  -3   2   2       7730.26       7798.91        74.93 o
  -2   2   2      18691.05      18958.56       168.87 o
  -1   2   2       6335.31       6535.60        69.11 o
   0   2   2       7117.21       7124.03        62.96 o
   1   2   2       9304.01       9257.24        83.17 o
   2   2   2       2443.97       2400.94        30.60 o
  -5   3   2       4363.67       4337.32        46.41 o
  -4   3   2       6268.75       6270.78        62.82 o
  -3   3   2       3480.13       3511.25        36.35 o
  -2   3   2       7220.00       7321.12        74.11 o
  -1   3   2       9498.81       9467.26        83.22 o
   0   3   2       4018.28       4031.28        39.52 o
   1   3   2       5623.99       5846.13        86.75 o
   2   3   2       5540.70       5544.91        55.13 o
   3   3   2       1967.61       1917.78        25.88 o
  -7   4   2       1984.88       1951.03        34.36 o
  -6   4   2       3931.50       4053.95        84.70 o
  -5   4   2       2179.07       2145.59        24.58 o
  -4   4   2       4418.08       4394.94        43.94 o
  -3   4   2       6267.13       6374.25        63.37 o
  -2   4   2       2491.42       2534.61        26.31 o
  -1   4   2       6344.30       6365.17        56.04 o
   0   4   2       7381.48       7441.44        74.42 o
   1   4   2       1941.81       2007.55        28.97 o
   2   4   2       2720.97       2700.52        39.18 o
   3   4   2       2586.08       2551.12        40.82 o
   4   4   2        783.00        762.44        25.53 o
  -8   5   2       1510.40       1464.52        33.42 o
  -7   5   2        909.71        912.50        31.47 o
  -6   5   2       2496.39       2472.16        36.26 o
  -5   5   2       4520.38       4562.18        43.81 o
  -4   5   2       2437.59       2419.36        25.33 o
  -3   5   2       4140.42       4093.38        38.66 o
  -2   5   2       5438.61       5398.74        48.00 o
  -1   5   2       2110.79       2158.17        25.24 o
   0   5   2       2933.73       2992.85        37.74 o
   1   5   2       2890.95       2922.83        45.09 o
   2   5   2        973.23        924.18        22.04 o
   3   5   2       1464.01       1419.78        38.05 o
  -8   6   2       1427.52       1403.94        37.51 o
  -7   6   2       1976.06       2058.94        49.36 o
  -6   6   2       1015.17       1048.22        21.97 o
  -5   6   2       2744.07       2789.20        33.69 o
  -4   6   2       3945.55       4008.38        42.63 o
  -3   6   2       1714.28       1730.99        22.69 o
  -2   6   2       2641.85       2620.47        31.86 o
  -1   6   2       2821.62       2839.94        41.89 o
   0   6   2       1226.12       1239.18        22.92 o
   1   6   2       1913.88       1826.02        43.55 o
   2   6   2       1523.58       1494.21        37.65 o
  -7   7   2       1323.58       1344.33        30.06 o
  -6   7   2       1927.31       1959.14        34.95 o
  -5   7   2        909.88        899.15        19.11 o
  -4   7   2       1947.58       1961.81        29.36 o
  -3   7   2       2699.95       2681.94        35.88 o
  -2   7   2       1015.24       1048.05        27.05 o
  -1   7   2       1771.23       1788.17        47.79 o
   0   7   2       2044.42       1989.65        68.95 o
  -6   8   2       1368.38       1340.07        35.27 o
  -5   8   2       1493.80       1498.27        31.49 o
  -4   8   2        838.02        821.58        20.27 o
  -3   8   2       1618.89       1660.23        36.64 o
  -2   8   2       1525.39       1527.40        42.04 o
   0   0   3       1114.41       1306.60        22.82 o
  -1   1   3        328.01        330.65         5.22 o
   0   1   3        614.33        580.06         8.73 o
   1   1   3        134.19        132.35         3.52 o
  -3   2   3        260.32        252.25         5.46 o
  -2   2   3       1120.67       1131.34        14.26 o
  -1   2   3        146.12        138.63         3.74 o
   0   2   3        985.09        981.69        10.39 o
   1   2   3        468.22        457.36         7.31 o
   2   2   3         15.32         16.56         2.13 o
  -5   3   3        269.89        233.62         7.43 o
  -4   3   3        682.04        653.94        10.29 o
  -3   3   3         77.00         75.95         3.44 o
  -2   3   3        184.36        184.28         5.82 o
  -1   3   3        613.44        599.70         9.57 o
   0   3   3         80.90         77.64         3.39 o
   1   3   3        176.74        172.08         4.36 o
   2   3   3        603.14        576.93        15.59 o
   3   3   3        256.94        245.09         8.71 o
  -7   4   3        167.51        171.54        10.36 o
  -6   4   3        463.38        449.85        11.29 o
  -5   4   3        179.31        170.05         4.11 o
  -4   4   3        388.07        396.47         7.75 o
  -3   4   3        503.58        486.82         8.63 o
  -2   4   3         15.42         14.71         3.23 o
  -1   4   3        262.58        261.50         5.55 o
   0   4   3        729.04        752.09        10.17 o
   1   4   3        201.25        188.51         5.62 o
   2   4   3        206.61        206.96         9.35 o
   3   4   3        377.00        363.86        14.74 o
   4   4   3        173.25        179.71        12.24 o
  -8   5   3        385.39        397.75        20.63 o
  -7   5   3        112.99        123.72         8.79 o
  -6   5   3        103.80        112.83         6.10 o
  -5   5   3        497.19        487.56         8.51 o
  -4   5   3        192.50        192.31         4.93 o
  -3   5   3        247.61        246.19         6.16 o
  -2   5   3        642.87        647.22         9.27 o
  -1   5   3        171.52        166.44         5.26 o
   0   5   3        197.74        201.78         6.63 o
   1   5   3        454.65        448.14        11.22 o
   2   5   3        100.27        120.13         9.21 o
   3   5   3        114.51        119.50        12.90 o
  -8   6   3        177.37        174.65        13.20 o
  -7   6   3        390.82        414.70        20.13 o
  -6   6   3        138.99        140.84         7.77 o
  -5   6   3        148.08        143.56         6.72 o
  -4   6   3        496.27        501.60         9.57 o
  -3   6   3        271.93        281.30         7.76 o
  -2   6   3        189.53        194.65         7.23 o
  -1   6   3        350.22        351.19        10.70 o
   0   6   3        142.68        144.96         8.84 o
   1   6   3        166.23        169.56        12.00 o
   2   6   3        360.91        400.10        18.28 o
  -7   7   3        216.40        239.58        13.07 o
  -6   7   3        427.44        433.41        15.53 o
  -5   7   3         98.83        106.56         9.77 o
  -4   7   3        138.70        144.63         7.52 o
  -3   7   3        434.33        451.83        13.61 o
  -2   7   3        112.11        120.86         9.55 o
  -1   7   3        147.60        158.26        11.07 o
   0   7   3        422.36        425.31        28.30 o
  -6   8   3        163.00        160.13        10.16 o
  -5   8   3        315.76        323.15        15.37 o
  -4   8   3        168.10        160.58        10.33 o
  -3   8   3        147.62        178.07        13.63 o
  -2   8   3        388.06        436.16        23.09 o
   0   0   4      12738.09      12564.84       196.57 o
  -1   1   4       5728.93       5623.64        58.26 o
   0   1   4       5058.36       5131.73        49.25 o
   1   1   4      12044.30      12203.22       167.21 o
  -3   2   4       4304.73       4407.82        50.49 o
  -2   2   4       2496.49       2522.44        31.75 o
  -1   2   4      12834.03      12611.75       114.77 o
   0   2   4       8271.04       8114.87        84.83 o
   1   2   4       3138.30       3177.02        36.65 o
   2   2   4       6649.00       6672.38        70.14 o
  -5   3   4       2820.57       2829.62        36.64 o
  -4   3   4       2995.83       2988.31        32.86 o
  -3   3   4       8583.07       8573.51        86.58 o
  -2   3   4       4288.55       4256.57        55.67 o
  -1   3   4       3350.88       3360.69        35.98 o
   0   3   4       8002.36       8030.71        79.48 o
   1   3   4       3114.55       3133.38        32.80 o
   2   3   4       1934.02       1878.99        22.79 o
   3   3   4       3641.19       3643.11        50.13 o
  -7   4   4       1516.41       1481.06        32.72 o
  -6   4   4       1210.95       1233.78        20.94 o
  -5   4   4       4701.95       4732.49        49.67 o
  -4   4   4       3831.79       3758.74        45.36 o
  -3   4   4       2661.65       2784.41        51.15 o
  -2   4   4       6576.53       6583.32        76.94 o
  -1   4   4       3010.05       3038.52        39.94 o
   0   4   4       1864.00       1869.69        20.40 o
   1   4   4       5105.54       5154.60        51.20 o
   2   4   4       2150.84       2149.75        33.64 o
   3   4   4        967.59        948.08        21.03 o
   4   4   4       1807.89       1804.85        42.34 o
  -8   5   4        905.65        916.75        28.19 o
  -7   5   4       2347.25       2285.20        50.59 o
  -6   5   4       1534.42       1520.52        25.21 o
  -5   5   4       1329.48       1337.96        18.42 o
  -4   5   4       4458.95       4449.80        52.05 o
  -3   5   4       2913.90       2970.54        39.99 o
  -2   5   4       2042.03       1993.94        25.50 o
  -1   5   4       4734.86       4746.19        50.09 o
   0   5   4       2445.69       2480.54        30.32 o
   1   5   4       1414.46       1424.02        22.72 o
   2   5   4       2196.66       2200.94        38.61 o
   3   5   4        874.45        875.24        28.08 o
  -7   6   4        963.77        964.47        30.32 o
  -6   6   4       2727.39       2653.44        41.85 o
  -5   6   4       1524.79       1532.01        24.47 o
  -4   6   4       1248.53       1285.54        26.44 o
  -3   6   4       4012.71       3986.16        48.72 o
  -2   6   4       2164.15       2185.58        30.38 o
  -1   6   4       1284.06       1244.87        23.07 o
   0   6   4       2448.39       2507.78        45.90 o
   1   6   4       1087.17       1069.30        35.46 o
  -7   7   4       1230.42       1236.70        35.64 o
  -6   7   4       1043.11       1065.11        28.61 o
  -5   7   4       2278.48       2277.67        47.80 o
  -4   7   4       1458.42       1438.34        43.45 o
  -3   7   4        986.41        957.15        24.93 o
  -2   7   4       2196.60       2168.46        44.84 o
  -1   7   4       1145.09       1171.37        30.96 o
   0   7   4        642.75        654.14        35.37 o
  -5   8   4        821.44        870.97        33.33 o
  -4   8   4       1717.95       1719.10        42.79 o
  -3   8   4        848.04        869.35        29.80 o
   0   0   5        770.28        797.21        19.00 o
  -1   1   5        562.24        524.06         9.76 o
   0   1   5         39.95         33.86         3.30 o
   1   1   5        138.66        133.74         5.06 o
  -3   2   5        579.22        585.55         9.59 o
  -2   2   5        140.61        137.13         4.83 o
  -1   2   5        190.93        183.65         6.04 o
   0   2   5        858.73        839.57        12.77 o
   1   2   5         49.44         47.70         3.56 o
   2   2   5        391.61        382.58         8.53 o
  -5   3   5        437.67        447.96        10.13 o
  -4   3   5         79.30         80.88         5.15 o
  -3   3   5        261.88        260.92         6.55 o
  -2   3   5        670.42        653.62        10.71 o
  -1   3   5         40.06         37.86         3.66 o
   0   3   5        176.52        161.49         4.61 o
   1   3   5        581.98        565.29         7.94 o
   2   3   5         36.32         47.09         4.62 o
   3   3   5        137.91        140.81         7.48 o
  -7   4   5        414.40        436.74        22.90 o
  -6   4   5         37.67         37.52         5.85 o
  -5   4   5        185.99        185.73         8.53 o
  -4   4   5        548.33        533.08        10.19 o
  -3   4   5         86.08         88.00         4.44 o
  -2   4   5        380.46        367.31         8.89 o
  -1   4   5        437.92        405.75         8.72 o
   0   4   5         13.35          9.81         3.13 o
   1   4   5        234.17        241.94         8.22 o
   2   4   5        464.88        454.83        13.02 o
   3   4   5         74.65         86.58         8.97 o
  -7   5   5        252.75        259.44        12.94 o
  -6   5   5        480.96        498.89        13.28 o
  -5   5   5         28.98         25.89         4.58 o
  -4   5   5        142.02        149.74         6.82 o
  -3   5   5        495.15        483.62        10.57 o
  -2   5   5         40.31         47.27         4.54 o
  -1   5   5        197.88        194.94         6.66 o
   0   5   5        528.14        543.01        12.33 o
   1   5   5        102.50        124.08         9.10 o
   2   5   5        225.59        206.33        12.26 o
  -7   6   5         94.56         92.71         9.63 o
  -6   6   5        254.66        248.29        11.89 o
  -5   6   5        396.94        393.82        13.86 o
  -4   6   5         35.73         45.46         5.23 o
  -3   6   5        186.70        177.90         8.20 o
  -2   6   5        493.25        526.74        14.18 o
  -1   6   5        119.26        108.34         8.87 o
   0   6   5        175.67        193.59        13.21 o
   1   6   5        293.60        287.73        15.88 o
  -6   7   5        100.44        113.51        11.19 o
  -5   7   5        253.40        247.33        13.09 o
  -4   7   5        428.38        430.58        15.00 o
  -3   7   5         59.67         69.68         8.40 o
  -2   7   5        210.78        217.30        13.08 o
  -1   7   5        345.42        357.43        16.31 o
   0   0   6       5948.77       5872.53       114.43 o
  -1   1   6       4136.39       4131.64        49.71 o
   0   1   6       8061.82       7921.39        90.27 o
   1   1   6       2971.00       2961.53        36.21 o
  -3   2   6       3312.13       3357.71        39.36 o
  -2   2   6       6388.25       6453.55        65.58 o
  -1   2   6       2912.74       2953.64        31.40 o
   0   2   6       2655.75       2670.15        32.91 o
   1   2   6       6305.31       6407.05        63.18 o
   2   2   6       2822.28       2892.32        37.88 o
  -5   3   6       1857.33       1844.26        27.46 o
  -4   3   6       4391.61       4448.12        51.83 o
  -3   3   6       2536.65       2618.74        30.93 o
  -2   3   6       3486.95       3565.22        37.64 o
  -1   3   6       5992.58       5937.00        60.88 o
   0   3   6       2509.27       2485.77        25.92 o
   1   3   6       2782.92       2798.25        30.71 o
   2   3   6       3397.83       3324.11        40.46 o
   3   3   6       1107.80       1152.11        21.25 o
  -7   4   6       1146.97       1163.25        27.98 o
  -6   4   6       2561.18       2614.30        41.52 o
  -5   4   6       1473.90       1479.60        29.98 o
  -4   4   6       1858.61       1890.84        26.14 o
  -3   4   6       4751.01       4771.87        50.49 o
  -2   4   6       2833.55       2780.45        33.13 o
  -1   4   6       2576.41       2554.82        31.85 o
   0   4   6       3754.75       3820.01        48.19 o
   1   4   6       1446.95       1412.64        23.40 o
   2   4   6       1415.27       1423.86        25.88 o
   3   4   6       1936.37       1963.00        37.91 o
  -7   5   6        996.02        999.39        24.10 o
  -6   5   6       1641.07       1710.58        29.51 o
  -5   5   6       2811.23       2864.52        40.58 o
  -4   5   6       1461.82       1507.46        27.15 o
  -3   5   6       1895.32       1878.94        30.31 o
  -2   5   6       3331.33       3263.27        42.93 o
  -1   5   6       1529.74       1515.72        24.69 o
   0   5   6       1594.59       1583.83        28.73 o
   1   5   6       2284.38       2217.48        45.97 o
   2   5   6       1026.48       1058.51        27.50 o
  -6   6   6       1015.73       1023.47        24.81 o
  -5   6   6       1514.09       1522.28        30.92 o
  -4   6   6       2499.15       2527.14        44.10 o
  -3   6   6       1061.56       1067.51        24.12 o
  -2   6   6       1446.68       1385.45        28.83 o
  -1   6   6       2502.81       2502.82        40.74 o
   0   6   6       1000.48        988.41        27.36 o
  -5   7   6       1038.14        990.11        31.31 o
  -4   7   6       1208.37       1188.03        32.54 o
  -3   7   6       1830.00       1756.66        33.00 o
  -2   7   6        996.93       1009.94        25.52 o
   0   0   7         87.06         87.08         7.53 o
  -1   1   7         88.98         91.89         5.13 o
   0   1   7        316.25        314.75         7.73 o
   1   1   7         77.13         78.34         4.81 o
  -3   2   7         83.02         76.83         5.30 o
  -2   2   7        697.92        689.62        11.50 o
  -1   2   7         53.73         46.61         3.97 o
   0   2   7         15.58         14.49         3.55 o
   1   2   7        388.45        409.28         9.39 o
   2   2   7        111.62        119.13         6.02 o
  -5   3   7         61.98         54.27         6.34 o
  -4   3   7        250.84        261.12         9.30 o
  -3   3   7         68.88         69.98         4.68 o
  -2   3   7         81.53         68.76         5.42 o
  -1   3   7        352.32        335.54         8.28 o
   0   3   7        102.22        109.74         5.24 o
   1   3   7         99.44        106.14         6.27 o
   2   3   7        328.05        329.26        11.21 o
   3   3   7        157.97        164.25         8.93 o
  -6   4   7        375.95        384.42        13.97 o
  -5   4   7        123.06        156.77         9.74 o
  -4   4   7         22.18         19.64         5.34 o
  -3   4   7        309.08        313.51         8.74 o
  -2   4   7        117.64        118.70         6.50 o
  -1   4   7        117.13        107.70         6.25 o
   0   4   7        442.24        461.94        13.62 o
   1   4   7         93.91        109.35         7.85 o
   2   4   7         50.99         52.07         7.37 o
  -6   5   7        106.16        106.41         8.31 o
  -5   5   7        394.89        420.28        14.58 o
  -4   5   7        151.09        154.09        10.19 o
  -3   5   7         52.45         44.18         6.38 o
  -2   5   7        301.43        294.78        10.85 o
  -1   5   7        129.69        135.05        10.09 o
   0   5   7         43.92         45.61         6.90 o
   1   5   7        244.15        267.73        13.34 o
  -6   6   7        104.14        105.81         9.45 o
  -5   6   7        112.82        118.02         9.19 o
  -4   6   7        363.00        362.80        14.03 o
  -3   6   7        111.64        119.88         8.67 o
  -2   6   7         48.59         50.74         7.51 o
  -1   6   7        280.81        314.99        14.70 o
   0   6   7        150.15        165.78        14.66 o
   0   0   8       3519.36       3585.26        76.70 o
  -1   1   8       3356.22       3349.20        43.64 o
   0   1   8       2082.57       2110.47        31.57 o
   1   1   8       4201.93       4186.65        48.77 o
  -3   2   8       2579.47       2642.32        35.43 o
  -2   2   8       2685.55       2684.96        32.48 o
  -1   2   8       4064.00       4109.69        48.47 o
   0   2   8       2734.42       2739.36        41.85 o
   1   2   8       1674.92       1700.91        25.08 o
   2   2   8       2390.68       2356.91        33.18 o
  -5   3   8       1758.40       1725.74        29.70 o
  -4   3   8       1306.16       1355.50        23.85 o
  -3   3   8       2984.57       2997.26        36.93 o
  -2   3   8       2470.41       2476.21        34.22 o
  -1   3   8       1728.86       1718.21        24.50 o
   0   3   8       3197.50       3130.44        38.30 o
   1   3   8       2040.47       2021.52        29.87 o
   2   3   8       1233.28       1192.39        23.82 o
   3   3   8       1879.93       1851.64        33.31 o
  -6   4   8        981.53        953.52        22.57 o
  -5   4   8       2129.87       2174.14        34.60 o
  -4   4   8       1848.35       1840.52        30.54 o
  -3   4   8       1270.60       1260.29        23.62 o
  -2   4   8       2405.73       2387.40        36.28 o
  -1   4   8       2244.49       2199.23        32.73 o
   0   4   8       1558.45       1561.97        28.53 o
   1   4   8       1989.66       1936.09        35.87 o
   2   4   8       1231.90       1247.11        26.98 o
  -5   5   8       1103.29       1100.73        25.45 o
  -4   5   8       2237.33       2299.82        44.32 o
  -3   5   8       1679.30       1645.07        35.33 o
  -2   5   8       1218.62       1174.50        23.46 o
  -1   5   8       2057.57       2057.86        34.14 o
   0   5   8       1293.78       1266.23        27.86 o
  -4   6   8        995.35        997.24        27.08 o
  -3   6   8       1768.32       1746.60        35.14 o
  -2   6   8       1197.82       1160.72        25.74 o
   0   0   9          9.99         -0.14        12.01 o
  -1   1   9        376.14        386.18        12.13 o
   0   1   9         13.07          1.83         6.09 o
   1   1   9         96.84        112.73         7.84 o
  -3   2   9        331.48        332.09        10.45 o
  -2   2   9          9.88          9.53         5.04 o
  -1   2   9        105.18        107.39         6.86 o
   0   2   9        601.10        602.82        16.32 o
   1   2   9         17.32         15.64         5.59 o
   2   2   9         31.20         28.83         5.41 o
  -5   3   9        361.02        356.06        13.15 o
  -4   3   9         28.48         32.68         6.53 o
  -3   3   9         72.31         73.88         7.30 o
  -2   3   9        303.76        319.43        10.15 o
  -1   3   9         15.77         17.58         5.70 o
   0   3   9         75.85         73.53         7.29 o
   1   3   9        284.29        277.44        10.72 o
   2   3   9         22.47         26.04         7.23 o
  -5   4   9         97.14         97.97         8.59 o
  -4   4   9        447.05        422.83        16.29 o
  -3   4   9         22.57         11.30         8.01 o
  -2   4   9         30.29         29.54         6.90 o
  -1   4   9        321.95        345.32        12.73 o
   0   4   9         18.55         20.23         7.26 o
   1   4   9        105.36        113.80        10.73 o
  -4   5   9         96.84        101.84        13.95 o
  -3   5   9        352.18        356.33        16.48 o
  -2   5   9         25.18         21.97         7.79 o
  -1   5   9         88.78         89.38         9.78 o
   0   0  10       1697.82       1712.28        87.23 o
  -1   1  10       1453.35       1389.31        35.46 o
   0   1  10       2977.96       2973.98        49.95 o
   1   1  10       1554.65       1605.84        50.50 o
  -3   2  10       1210.79       1258.60        25.58 o
  -2   2  10       2122.54       2192.91        33.62 o
  -1   2  10       1640.69       1648.10        29.07 o
   0   2  10       1778.28       1722.64        29.23 o
   1   2  10       2276.28       2294.34        34.39 o
   2   2  10       1154.35       1142.37        23.24 o
  -4   3  10       2063.19       2087.29        34.72 o
  -3   3  10       1324.88       1342.67        26.88 o
  -2   3  10       1220.37       1201.76        24.68 o
  -1   3  10       2323.12       2285.74        35.94 o
   0   3  10       1235.14       1209.93        23.46 o
   1   3  10       1003.88        964.64        23.18 o
  -3   4  10       1973.56       1932.35        37.92 o
  -2   4  10       1141.36       1124.56        22.91 o
  -1   4  10        956.66        974.46        23.53 o
   0   0  11        176.19        208.31        32.39 o
  -1   1  11          8.18         10.02         6.99 o
   0   1  11        128.04        141.81         8.95 o
   1   1  11         62.82         77.45         7.41 o
  -2   2  11         44.77         39.98         7.40 o
  -1   2  11         71.09         63.55         7.39 o
   0   2  11         10.85         10.20         6.01 o
                                                
